# Supplementary material for: ATRX regulates glial identity and the tumor microenvironment in IDH-mutant glioma
Source: Genome Biol. 2021 Nov 11;22:311. doi: 10.1186/s13059-021-02535-4 (PMC8588616; doi:10.1186/s13059-021-02535-4)
Supplement: Supplementary file 2 — Additional file 2:. Table S1: Summary of patient and sample molecular characteristics for specimens used in the study. [file 13059_2021_2535_MOESM2_ESM.xlsx]

## Sheet: Sheet1
ID	Diagnosis	Tumor location	Age	Gender	IDH status	ATRX status	Clonal CNVs
SF10086	Oligodendroglioma (WHO gr. 3)	Temporal	32	M	IDH1R132H mutant		chr1p-, chr19q-
SF10207	Oligodendroglioma (WHO gr. 3)	Frontal	43	M	IDH1R132H mutant		chr1p-, chr19q-
SF10328	Astrocytoma (WHO gr. 2)	Frontal	31	M	IDH1R132H mutant	ATRX mutation
SF10619	Oligodendroglioma (WHO gr. 2)	Parietal	52	M	IDH1R132H mutant		chr1p-, chr19q-
SF10679	Oligodendroglioma (WHO gr. 3)	Frontal	43	M	IDH1R132H mutant		chr1p-, chr19q-
SF10922	Astrocytoma (WHO gr. 3)	Frontal	30	M	IDH1R132H mutant	ATRX mutation
SF11136	Astrocytoma (WHO gr. 2)	Frontal	34	M	IDH1R132H mutant	ATRX mutation
SF11310	Oligodendroglioma	Frontal	22	F	IDH1R132H mutant		chr1p-, chr19q-
SF11612	Oligodendroglioma	Parietal	67	M	IDH1R132H mutant		chr1p-, chr19q-
SF11940	Astrocytoma	L Frontal	29	M	IDH1R132H mutant	ATRX mutation
SF11949	Oligodendroglioma	L Frontal	40	M	IDH1R132H mutant		chr1p-, chr19q-
SF11964	Astrocytoma	L Insular	54	M	IDH1R132H mutant	ATRX mutation	chr1q-, chr6-, chr14-, chr18-, chr19q-
SF12017	Astrocytoma	L Insular	44	M	IDH1R132S mutant	ATRX mutation	chr1-, chr7q+, chr19q-
SF12038	Astrocytoma	R Parietal	71	F	IDH1R132H mutant	ATRX mutation
SF12374	Oligodendroglioma	R frontal	33	M	IDH1R132H mutant		chr1p-, chr19q-
SF4007	Oligodendroglioma (WHO gr. 2)	L frontotemporal	33	F	IDH1R132H mutant		chr1p-, chr19q-
SF4454	Astrocytoma (WHO gr. 2)	Frontal	28	M	IDH1R132H mutant	ATRX mutation
SF4794	Oligodendroglioma (WHO gr. 2)	Frontal	65	M	IDH1R132H mutant		chr1p-, chr19q-
SF6244	Astrocytoma (WHO gr. 3)	Insular	61	M	IDH1R132H mutant	ATRX mutation
SF6420	Oligodendroglioma (WHO gr. 2)	Unspecified	57	M	IDH1R132H mutant		chr1p-, chr19q-
SF7003	Oligodendroglioma (WHO gr. 2)	Frontal	55	M	IDH1R132H mutant		chr1p-, chr19q-
SF7233	Astrocytoma (WHO gr. 2)	Temporal	35	M	IDH1R132H mutant	ATRX mutation
