# Supplementary material for: ATRX regulates glial identity and the tumor microenvironment in IDH-mutant glioma
Source: Genome Biol. 2021 Nov 11;22:311. doi: 10.1186/s13059-021-02535-4 (PMC8588616; doi:10.1186/s13059-021-02535-4)
Supplement: Supplementary file 3 — Additional file 3:. Table S2: Differential expression tests between IDH-A and IDH-O cells by cell type, computed via limma. [file 13059_2021_2535_MOESM3_ESM.xlsx]

## Sheet: All neoplastic
Gene	logFC	AveExpr	t	P.Value	adj.P.Val	B
PRDX1	4.48809	4.18241	94.1035	0	0	2990.46
FOS	3.05248	6.19862	40.9374	0	0	753.613
SCP2	2.7692	3.55418	53.5968	0	0	1222.09
LINC00689	2.76523	2.08521	55.8215	0	0	1311.15
SEP15	2.73205	3.06307	54.5743	0	0	1261.01
PAR-SN	2.66845	4.27944	55.5298	0	0	1299.37
CCNL2	2.62466	3.44684	55.3331	0	0	1291.45
EGR1	2.56743	5.22202	39.586	0	0	708.225
JUNB	2.56743	4.06088	39.8602	0	0	717.352
GFAP	2.55119	3.49548	42.3975	0	0	803.773
LAMTOR5	2.42862	2.94399	43.715	0	0	849.992
TPTEP1	2.4032	1.45202	67.9268	0	0	1820.19
JUN	2.37888	4.00704	38.6157	7.66521e-300	1.5504e-297	676.276
YTHDF2	2.35731	3.08446	46.6487	0	0	956.001
SRSF11	2.3183	3.63519	56.1847	0	0	1325.84
MTFR1L	2.25593	2.10514	44.4393	0	0	875.777
CSDE1	2.21782	4.08409	50.1788	0	0	1088.75
STRIP1	2.17749	2.06856	46.6104	0	0	954.591
ZNF146	2.16578	2.86449	44.8085	0	0	889.022
CLIC4	2.16543	2.75738	43.0159	0	0	825.358
PNRC2	2.16166	2.89611	39.9116	0	0	719.068
FAM69A	2.142	2.34248	43.532	0	0	843.519
IER2	2.13934	3.76654	34.6741	6.2451e-246	7.42665e-244	552.308
LRRC41	2.12937	2.66666	41.7937	0	0	782.89
FUBP1	2.12632	3.29701	47.9384	0	0	1003.87
LDHA	2.11831	2.31441	38.3989	9.02975e-297	1.75155e-294	669.213
CMPK1	2.11373	2.4835	44.4318	0	0	875.509
SRSF4	2.11276	2.29386	43.286	0	0	834.845
AGO3	2.08397	1.66721	55.3151	0	0	1290.73
CHST9	2.08242	1.81985	44.5341	0	0	879.172
GFPT2	2.07569	1.33602	49.0241	0	0	1044.74
STMN1	2.06313	5.63084	50.387	0	0	1096.74
FBL	2.0544	2.89575	37.9616	1.30194e-290	2.35194e-288	655.05
GNB1	2.04862	2.77455	49.0593	0	0	1046.07
MCL1	2.04798	3.34077	40.0996	0	0	725.355
RABGGTB	2.03255	2.84739	36.4794	4.17882e-270	6.06698e-268	607.895
VPS51	2.03254	3.30788	39.0762	2.09339e-306	4.50364e-304	691.37
EXOSC10	2.0109	2.74523	42.5036	0	0	807.459
NELFE	1.96773	3.46935	36.1771	5.38651e-266	7.5876e-264	598.443
ZFAS1	1.9623	4.01966	36.8391	4.98705e-275	7.81579e-273	619.216
BTF3L4	1.95091	3.49012	44.8505	0	0	890.532
FAM212B	1.95	2.32612	45.4347	0	0	911.633
PEF1	1.94857	2.34135	35.8132	4.43019e-261	6.02531e-259	587.141
TXLNA	1.94763	2.37448	45.8995	0	0	928.538
MKRN3	1.94727	2.9989	38.1365	4.55234e-293	8.5501e-291	660.699
PUM1	1.9408	2.9634	45.5386	0	0	915.406
MAD2L2	1.93806	2.5994	34.9435	1.76083e-249	2.14912e-247	560.47
TSPO	1.9346	1.51535	39.1412	2.44864e-307	5.41562e-305	693.513
ATP6V0B	1.93267	3.79154	32.9387	1.48416e-223	1.39931e-221	500.861
GRIK3	1.93063	2.04884	50.9602	0	0	1118.84
CCND1	1.92409	3.11113	35.4307	5.9427e-256	7.76983e-254	575.351
UQCRH	1.904	4.51024	34.168	2.57117e-239	2.81698e-237	537.099
ZNF644	1.89886	2.38597	42.9418	0	0	822.759
HNRNPR	1.89668	4.34888	43.7633	0	0	851.704
SARS	1.89567	4.31739	41.7321	0	0	780.771
BSDC1	1.88585	2.70801	37.6144	9.33611e-286	1.62455e-283	643.884
MTF2	1.86598	2.14265	42.7741	0	0	816.894
EVI2A	1.85444	1.5582	41.6859	0	0	779.184
OSBPL9	1.85406	1.6331	45.0267	0	0	896.88
RABAC1	1.85398	3.61867	32.4468	2.26488e-217	2.03796e-215	486.644
SEC22B	1.85027	2.77613	37.4184	4.98618e-283	8.25161e-281	637.612
SLC35E2	1.84735	2.72209	57.2107	0	0	1367.58
LRIG1	1.84317	2.99156	36.9339	2.48362e-276	3.94463e-274	622.211
TMEFF2	1.84164	3.77699	32.7951	9.64282e-222	9.01966e-220	496.693
RCC2	1.83909	2.18278	48.187	0	0	1013.19
NOC2L	1.83578	2.18834	38.022	1.85183e-291	3.39717e-289	656.998
PGD	1.83244	3.4689	33.5647	1.58506e-231	1.59619e-229	519.188
PAXBP1	1.82879	2.00972	44.2393	0	0	868.633
AKIRIN1	1.82724	2.49318	37.6057	1.23284e-285	2.11414e-283	643.607
PPAP2B	1.82526	2.59309	35.2521	1.42438e-253	1.82205e-251	569.879
APMAP	1.82424	3.68287	32.346	4.10779e-216	3.61379e-214	483.75
LDLRAD3	1.80626	2.82166	36.6507	1.91022e-272	2.87932e-270	613.276
PTBP2	1.80365	2.95879	38.5629	4.29863e-299	8.62094e-297	674.554
PRPF38B	1.80264	2.65315	42.7167	0	0	814.887
CDC42	1.79808	3.81626	42.8429	0	0	819.299
EIF4G3	1.798	2.48675	48.9109	0	0	1040.45
NEU4	1.79594	3.60733	33.4691	2.66286e-230	2.64775e-228	516.371
ERI3	1.79118	2.52251	37.0639	4.01367e-278	6.55059e-276	626.331
ANKRD62P1-PARP4P3	1.78914	0.94521	55.6869	0	0	1305.71
SDHB	1.78605	2.86798	31.3592	5.89482e-204	4.31891e-202	455.802
PTCH1	1.78579	1.96271	47.298	0	0	980.011
DNAJC8	1.7847	2.8379	34.1217	1.02865e-238	1.11665e-236	535.715
TMEM147	1.78425	2.81232	30.1849	7.09283e-190	4.53654e-188	423.433
NRD1	1.78412	2.55464	38.9737	6.11143e-305	1.27988e-302	688
ECH1	1.78086	3.7513	32.4145	5.74095e-217	5.12678e-215	485.715
NDUFS5	1.77977	4.05843	32.2743	3.20919e-215	2.77173e-213	481.698
PAR5	1.77766	1.92634	38.843	4.48325e-303	9.22575e-301	683.71
UROD	1.76501	2.25983	33.0519	5.47875e-225	5.27052e-223	504.155
CROCCP2	1.75905	1.77393	37.9844	6.24275e-291	1.13642e-288	655.784
ENO1	1.75887	5.00004	38.3768	1.85399e-296	3.56704e-294	668.495
PSMD8	1.75864	3.36973	33.9754	8.10632e-237	8.52605e-235	531.354
SNHG16	1.75378	3.06748	34.991	4.14232e-250	5.10562e-248	561.915
CPSF3L	1.75153	2.37792	34.505	1.03433e-243	1.1768e-241	547.206
KLRC4	1.75145	1.71661	38.1047	1.27264e-292	2.37142e-290	659.672
ZCCHC11	1.74845	2.00326	46.0159	0	0	932.789
RPL22	1.74668	4.90153	44.6701	0	0	884.049
ANKRD36BP1	1.74492	2.59516	34.6616	9.13787e-246	1.08124e-243	551.928
ATRAID	1.7424	2.98694	28.5767	2.71994e-171	1.41779e-169	380.716
EGR2	1.7326	1.36493	36.6137	6.11433e-272	9.04347e-270	612.114
MRPL37	1.73241	2.43016	34.5164	7.33081e-244	8.42153e-242	547.549
BLOC1S6	1.72907	2.80678	40.2673	0	0	730.979
FAM127B	1.72867	2.08806	33.9967	4.29294e-237	4.55571e-235	531.989
BCKDHA	1.72826	2.2822	32.7298	6.3995e-221	5.96237e-219	494.803
NASP	1.71561	3.36773	36.6365	2.98371e-272	4.46895e-270	612.83
BCAS2	1.71308	2.17737	31.7908	3.08892e-209	2.43664e-207	467.942
NELFCD	1.69766	2.9099	31.9718	1.8097e-211	1.46666e-209	473.074
CELF2	1.69694	3.51466	45.8233	0	0	925.761
SLC35E2B	1.69534	2.50981	42.8283	0	0	818.787
HSPA1B	1.6938	1.60894	30.7733	7.0644e-197	4.804e-195	439.529
DHX15	1.69226	3.23962	32.7012	1.46559e-220	1.34954e-218	493.976
TARDBP	1.69181	3.62425	37.856	3.93845e-289	7.06087e-287	651.645
CASP9	1.68903	1.98976	34.0341	1.40726e-237	1.50012e-235	533.102
DMD	1.6873	1.33812	50.958	0	0	1118.75
YBX1	1.68352	2.99075	39.5221	0	0	706.105
SSU72	1.68013	2.07851	34.6568	1.05485e-245	1.24194e-243	551.785
PYURF	1.67532	3.04954	30.4283	9.28641e-193	6.13863e-191	430.06
SERBP1	1.67303	3.02056	41.0805	0	0	758.476
DMAP1	1.66605	2.44889	32.2653	4.15828e-215	3.56542e-213	481.439
LSM14A	1.6649	2.43858	37.5611	5.1597e-285	8.72173e-283	642.177
RPL11	1.66432	6.54963	46.9859	0	0	968.447
LOC100190986	1.659	4.23093	34.3472	1.19525e-241	1.34055e-239	542.463
ELAVL4	1.65312	2.79803	31.3099	2.34749e-203	1.70933e-201	454.422
GATM	1.65306	2.44675	29.3487	4.13916e-180	2.32117e-178	400.984
MGC21881	1.65203	3.07659	31.8515	5.51965e-210	4.39807e-208	469.661
ZCCHC17	1.65146	2.64545	31.6914	5.13775e-208	3.96042e-206	465.135
RHOC	1.64689	2.08066	31.2215	2.77368e-202	1.98306e-200	451.957
DUSP1	1.64645	4.05292	25.7461	1.25681e-140	4.5828e-139	310.242
WDR47	1.6406	1.46406	38.5618	4.45022e-299	8.84996e-297	674.519
TMEM59	1.6406	4.39753	33.162	2.19223e-226	2.12619e-224	507.368
EMC1	1.63032	2.08736	45.3667	0	0	909.171
STX12	1.62423	3.2493	30.6809	9.04239e-196	6.09653e-194	436.984
PODN	1.61892	1.37352	38.5168	1.93927e-298	3.82441e-296	673.049
UCHL1	1.61748	3.05622	26.2188	1.46064e-145	5.66658e-144	321.582
USP48	1.61718	1.78963	36.1699	6.7477e-266	9.44878e-264	598.218
PCDH15	1.61715	4.22221	42.0358	0	0	791.238
MACF1	1.61637	2.41075	52.0926	0	0	1162.86
MARCKSL1	1.61439	4.80068	36.2196	1.42831e-266	2.04854e-264	599.769
SNHG3	1.61283	1.95949	35.1947	8.26377e-253	1.04579e-250	568.124
NEGR1	1.61171	1.38163	42.4129	0	0	804.307
DDOST	1.6117	3.99425	35.3911	2.00389e-255	2.59137e-253	574.137
LOC100506548	1.61145	1.85813	38.0737	3.47291e-292	6.42082e-290	658.669
ATP5F1	1.60096	3.88234	32.9635	7.20585e-224	6.84845e-222	501.582
EMC4	1.60093	4.11455	26.9344	3.55108e-153	1.50065e-151	339.08
PPIEL	1.59773	2.71209	49.2838	0	0	1054.59
AGO1	1.59773	1.43291	43.3693	0	0	837.781
SYF2	1.59597	2.35315	31.4798	1.99771e-205	1.49607e-203	459.181
KLRC3	1.59575	3.77669	32.014	5.4441e-212	4.44257e-210	474.273
CAPZB	1.59313	3.09308	36.1799	4.93147e-266	6.98822e-264	598.532
PPP5C	1.58894	2.13129	35.0572	5.51409e-251	6.90429e-249	563.929
PARK7	1.5875	5.11175	32.2678	3.8621e-215	3.32352e-213	481.513
LINC00673	1.58652	2.71504	31.9717	1.81841e-211	1.46869e-209	473.069
TMEM222	1.58584	2.24292	29.799	2.42834e-185	1.46598e-183	413.01
EIF3I	1.58456	3.74421	33.7174	1.72963e-233	1.7643e-231	523.699
AMOTL2	1.58195	3.14028	32.7192	8.71598e-221	8.08877e-219	494.495
FLJ45340	1.57925	2.77826	46.747	0	0	959.625
CLK1	1.57872	4.74075	31.7436	1.17489e-208	9.17619e-207	466.608
YPEL3	1.575	2.46945	30.0041	9.59226e-188	5.95803e-186	418.534
SH3GLB1	1.57426	2.10118	39.8568	0	0	717.237
ZRANB2	1.57284	2.66897	34.6066	4.81538e-245	5.64139e-243	550.268
ZBTB17	1.56954	1.56407	34.5838	9.5938e-245	1.11841e-242	549.58
ZNF460	1.56271	3.48877	29.632	2.1513e-183	1.26959e-181	408.533
THRAP3	1.55978	3.49796	41.822	0	0	783.864
RNF11	1.55904	1.69632	36.8857	1.1394e-275	1.7976e-273	620.69
C1orf123	1.55729	2.26756	29.6033	4.63953e-183	2.72443e-181	407.766
HP1BP3	1.5468	3.73483	44.4812	0	0	877.278
PRMT1	1.54661	3.1751	29.5464	2.12828e-182	1.23144e-180	406.245
KDM4A	1.54576	1.64424	37.6343	4.92923e-286	8.64076e-284	644.522
LOC100131564	1.54034	2.14118	38.5016	3.17955e-298	6.21851e-296	672.555
COMMD3	1.53987	2.57627	27.4723	5.1805e-159	2.3531e-157	352.492
ZNF302	1.53568	2.35466	30.0501	2.75835e-188	1.73147e-186	419.779
TXNDC12	1.53385	1.80141	32.5322	1.93386e-218	1.75344e-216	489.101
CAPZA1	1.53066	3.14584	31.0135	9.12602e-200	6.31483e-198	446.17
KHDRBS1	1.53049	2.19411	35.5459	1.71241e-257	2.27664e-255	578.893
GLCCI1	1.53003	2.85064	33.4964	1.1899e-230	1.18815e-228	517.175
AIF1L	1.52892	2.18345	30.4488	5.30427e-193	3.51612e-191	430.62
CAP1	1.5238	2.65994	31.2494	1.27285e-202	9.1556e-201	452.734
DNTTIP2	1.52325	2.07819	31.3687	4.51439e-204	3.31779e-202	456.068
AHCYL1	1.52208	2.85668	31.9624	2.36648e-211	1.90486e-209	472.806
ACADM	1.52193	1.79369	31.4406	6.01688e-205	4.47766e-203	458.08
ATF7IP	1.52046	4.21223	37.609	1.11029e-285	1.91789e-283	643.711
ZKSCAN8	1.51614	2.13873	32.1397	1.51031e-213	1.27194e-211	477.852
COA4	1.51468	2.83672	27.3099	3.06684e-157	1.35912e-155	348.419
PCDHGB1	1.51362	1.60759	31.1424	2.52044e-201	1.76468e-199	449.753
SH3BGRL3	1.50984	2.82617	28.7467	3.23203e-173	1.71493e-171	385.141
KIF1B	1.50105	3.89751	50.5419	0	0	1102.7
GTF2B	1.50026	1.82366	29.8614	4.52593e-186	2.75337e-184	414.687
KDM1A	1.49795	1.32982	39.6852	0	0	711.521
C1orf63	1.49794	1.95126	29.9764	2.02942e-187	1.25395e-185	417.786
SNRPB	1.4956	3.55832	26.6731	2.24391e-150	9.17135e-149	332.644
TUBB3	1.49518	4.62171	27.0986	6.02233e-155	2.6007e-153	343.149
CRIP2	1.4935	3.79409	25.0434	1.97028e-133	6.45798e-132	293.709
SF3A3	1.47705	2.4757	28.5842	2.23924e-171	1.16979e-169	380.91
PRPF38A	1.47612	2.06303	29.4198	6.22936e-181	3.5352e-179	402.874
LOC254559	1.47051	2.90038	29.6667	8.48155e-184	5.05582e-182	409.462
RBBP4	1.47037	3.84619	42.4745	0	0	806.449
GOLIM4	1.46915	3.21227	29.9331	6.53216e-187	4.01516e-185	416.619
GNAI3	1.46722	2.20635	31.1811	8.58255e-202	6.06287e-200	450.829
UBE2E3	1.46589	3.7134	25.1464	1.78049e-134	5.91788e-133	296.108
MSTN	1.46528	0.868695	36.2127	1.77291e-266	2.52746e-264	599.553
TM2D1	1.46361	2.19284	29.5978	5.3812e-183	3.15213e-181	407.618
PRCP	1.46137	3.61952	25.3246	2.72749e-136	9.23404e-135	300.278
RTFDC1	1.46107	3.57	26.1938	2.67774e-145	1.03713e-143	320.977
ZNF662	1.45893	1.60451	48.7257	0	0	1033.46
SDF4	1.45835	2.12919	30.2114	3.4581e-190	2.21778e-188	424.15
ATXN7L2	1.45431	1.47504	35.6151	2.02361e-258	2.70557e-256	581.026
H2AFZ	1.45195	4.76635	26.5393	5.97444e-149	2.41272e-147	329.368
LRIG2	1.45187	1.69198	35.2888	4.62384e-254	5.94691e-252	571.003
LOC643406	1.45121	4.08286	42.8543	0	0	819.698
FOXJ3	1.4486	2.19353	39.4143	0	0	702.532
UQCRFS1	1.44635	3.63203	25.3186	3.14121e-136	1.06044e-134	300.137
GLTSCR2	1.44594	2.59858	27.2143	3.35698e-156	1.47117e-154	346.031
MGC57346	1.4452	1.78579	32.7094	1.15526e-220	1.06794e-218	494.213
MGA	1.44465	1.65243	40.6021	0	0	742.257
SNRNP40	1.44174	1.87391	28.1303	2.79269e-166	1.35986e-164	369.197
FAM115A	1.44137	3.40068	34.2975	5.30762e-241	5.92476e-239	540.974
ANKRD10	1.44108	4.33129	39.2531	0	1.36019e-306	697.202
RNF10	1.4372	2.78607	30.0386	3.76909e-188	2.35967e-186	419.467
FNBP1L	1.43525	0.909757	39.1135	6.10453e-307	1.32535e-304	692.601
LOC100271836	1.4332	1.88946	31.3891	2.5465e-204	1.88322e-202	456.64
OR4N2	1.43274	0.759735	38.6935	6.0124e-301	1.22658e-298	678.818
SUPT5H	1.43229	3.50937	33.9086	5.92975e-236	6.1012e-234	529.367
PCNXL4	1.43139	2.2935	30.1655	1.20389e-189	7.65863e-188	422.905
MCM7	1.4304	2.96053	27.3572	9.3615e-158	4.16428e-156	349.604
MFN2	1.42921	1.65301	33.2882	5.44157e-228	5.36562e-226	511.059
PTCHD3P1	1.42913	1.85926	30.1463	2.02754e-189	1.28638e-187	422.385
COL11A1	1.42899	0.768401	48.0023	0	0	1006.26
PDCD5	1.42716	2.77076	25.3831	6.88147e-137	2.367e-135	301.652
DLGAP1	1.42488	4.03322	33.6366	1.8915e-232	1.92113e-230	521.311
LINC00662	1.42464	1.43129	42.5691	0	0	809.743
WDR45B	1.42399	2.81689	27.4038	2.90803e-158	1.29846e-156	350.77
SFPQ	1.42231	2.39572	35.902	2.81385e-262	3.87149e-260	589.894
LOC646214	1.42147	3.93097	43.399	0	0	838.826
ZZZ3	1.42046	1.38599	33.9722	8.91595e-237	9.3361e-235	531.259
ARID1A	1.41728	1.99169	42.385	0	0	803.339
KPNA6	1.41392	2.93771	41.3846	0	0	768.852
NRCAM	1.41115	4.59022	36.9512	1.43293e-276	2.30682e-274	622.761
NFIA	1.40988	3.6101	37.7216	2.98493e-287	5.27152e-285	647.323
RLF	1.40723	1.51675	36.1268	2.58178e-265	3.59399e-263	596.878
CCSER2	1.4072	2.93648	30.8914	2.69544e-198	1.84357e-196	442.79
REC8	1.40202	2.86191	28.4408	9.27595e-170	4.72076e-168	377.193
HMG20B	1.40171	1.62396	29.6057	4.34789e-183	2.55952e-181	407.831
YARS	1.4006	1.95478	28.4182	1.6674e-169	8.46762e-168	376.608
TEX30	1.40003	1.42874	28.2299	2.15733e-167	1.0614e-165	371.754
SPEN	1.39807	2.19928	44.3096	0	0	871.142
SZRD1	1.3964	1.48179	35.0293	1.29079e-250	1.5993e-248	563.08
CSMD2	1.39544	1.60007	43.764	0	0	851.729
GPBP1L1	1.3946	1.34077	39.026	1.09144e-305	2.30616e-303	689.721
FAM60A	1.39312	1.86802	28.9494	1.5918e-175	8.60939e-174	390.445
C2CD5	1.39192	1.682	32.6974	1.63649e-220	1.50107e-218	493.866
NOTCH2	1.39185	2.37401	31.871	3.17501e-210	2.5384e-208	470.213
CCDC41	1.39139	1.5263	34.1267	8.84723e-239	9.64837e-237	535.865
DNAJC11	1.39117	1.72541	29.5045	6.52131e-182	3.7458e-180	405.127
GABPB1-AS1	1.39031	2.51515	33.7395	8.99454e-234	9.21454e-232	524.352
RPL13A	1.3902	5.59094	26.3889	2.34473e-147	9.34143e-146	325.706
LOC286437	1.38902	3.72066	42.2397	0	0	798.297
EFCAB14	1.38666	1.76915	32.5356	1.75439e-218	1.603e-216	489.198
UBA2	1.38616	1.46691	32.8864	6.80776e-223	6.39308e-221	499.34
SMIM14	1.38591	2.61014	31.789	3.24788e-209	2.55353e-207	467.892
PRDM2	1.38427	1.47799	38.2301	2.18382e-294	4.13442e-292	663.732
AMPD2	1.38249	1.93162	28.3905	3.41424e-169	1.72645e-167	375.892
CYHR1	1.38246	1.68067	28.3025	3.31319e-168	1.65415e-166	373.624
AK2	1.38225	2.14154	29.5799	8.69083e-183	5.06573e-181	407.139
RPS8	1.38165	7.23013	43.4582	0	0	840.914
TRIT1	1.37898	1.27639	33.9246	3.6842e-236	3.84082e-234	529.842
TBCB	1.37734	3.68801	27.4726	5.15361e-159	2.34539e-157	352.498
THAP3	1.37347	1.78881	28.6844	1.64548e-172	8.65339e-171	383.516
RP1-177G6.2	1.3731	2.59987	25.9094	2.52911e-142	9.4254e-141	314.14
PITHD1	1.37225	2.0784	27.5245	1.39162e-159	6.35768e-158	353.804
RPL18	1.37045	6.14311	36.9377	2.19673e-276	3.51254e-274	622.334
PRPF31	1.36857	1.83743	26.9364	3.37989e-153	1.43086e-151	339.129
MAPK6	1.36758	2.58208	27.4363	1.28201e-158	5.80091e-157	351.588
GABARAPL1	1.36607	2.89417	25.8787	5.28728e-142	1.96426e-140	313.404
PIK3R3	1.36516	1.27495	34.7012	2.75458e-246	3.30899e-244	553.125
ABCD3	1.36402	2.02338	28.6313	6.57207e-172	3.44852e-170	382.134
LUST	1.36279	1.96802	29.9234	8.48658e-187	5.18953e-185	416.358
PAFAH1B3	1.36169	2.98324	22.5935	1.07878e-109	2.55037e-108	239.175
ARHGEF7	1.36152	3.55393	33.1229	6.89694e-226	6.66188e-224	506.224
UBR4	1.36113	1.98091	39.6518	0	0	710.41
RPS16	1.35945	6.52741	36.7364	1.27834e-273	1.93923e-271	615.976
NELFA	1.35822	1.8815	30.29	4.05643e-191	2.62282e-189	426.29
PCDHB2	1.35788	1.29941	31.1539	1.82997e-201	1.28505e-199	450.073
SLC44A1	1.35627	2.72249	28.8211	4.61088e-174	2.4687e-172	387.085
SRSF10	1.35406	3.37404	32.0528	1.80338e-212	1.49744e-210	475.376
EGLN2	1.35345	2.0114	28.032	3.47311e-165	1.67395e-163	366.681
RPAP2	1.35316	1.44017	33.5716	1.29433e-231	1.30899e-229	519.391
PPIE	1.35266	2.14048	29.5155	4.86089e-182	2.79886e-180	405.421
KLHL42	1.35175	2.04964	34.6831	4.76804e-246	5.69878e-244	552.577
PNN	1.35155	3.51721	30.7031	4.89423e-196	3.3092e-194	437.596
RCN2	1.35149	4.65305	27.5801	3.41957e-160	1.5744e-158	355.205
PLCG1	1.34959	2.32149	34.4482	5.72134e-243	6.47825e-241	545.497
TCEB3	1.34801	1.54597	32.3773	1.67197e-216	1.47639e-214	484.648
CDV3	1.34674	2.63028	29.6919	4.3174e-184	2.58661e-182	410.136
MLLT11	1.34474	4.96477	28.2962	3.89937e-168	1.94271e-166	373.461
EXOSC5	1.34219	1.47738	27.0827	8.94636e-155	3.85639e-153	342.754
C14orf132	1.33997	2.0757	32.0443	2.29806e-212	1.8949e-210	475.134
PTMA	1.33761	5.71161	29.9281	7.47883e-187	4.58514e-185	416.484
ERCC1	1.33096	2.85851	27.8216	7.47936e-163	3.53291e-161	361.319
HDGF	1.33089	2.15201	28.2572	1.06713e-167	5.28319e-166	372.456
LOC100507217	1.33031	3.0945	31.2113	3.69106e-202	2.61524e-200	451.671
GNG5	1.32439	1.36146	27.9053	8.85924e-164	4.20148e-162	363.448
PSMB2	1.32387	3.08956	37.5171	2.11279e-284	3.54604e-282	640.769
LOC441081	1.32321	2.5047	32.992	3.14547e-224	3.00151e-222	502.41
MRPL20	1.32142	2.6857	24.434	2.49248e-127	7.47586e-126	279.689
ZNF91	1.32015	3.19852	28.8648	1.46757e-174	7.89321e-173	388.228
PRKACB	1.31751	3.38239	26.5333	6.90898e-149	2.78537e-147	329.223
TMEM258	1.31613	2.95005	21.8884	2.93997e-103	6.34225e-102	224.395
PAF1	1.31461	2.33241	27.2255	2.53637e-156	1.1136e-154	346.31
PSMA5	1.31352	2.10114	28.9493	1.59346e-175	8.60939e-174	390.444
DR1	1.31334	1.52654	29.2725	3.13043e-179	1.73088e-177	398.964
COX6B1	1.31255	3.60896	23.7886	5.21173e-121	1.43916e-119	265.169
BAZ2B	1.31214	3.37888	33.4278	8.97824e-230	8.88996e-228	515.157
LOC100128252	1.30557	1.82634	25.497	4.67768e-138	1.6522e-136	304.335
DIP2B	1.30501	2.78814	31.1567	1.6937e-201	1.1929e-199	450.15
ZNF326	1.30484	1.73554	29.801	2.30011e-185	1.39213e-183	413.064
ING4	1.30309	3.53366	22.6419	3.8371e-110	9.12612e-109	240.206
SRRM1	1.30157	2.58122	33.9184	4.43043e-236	4.57844e-234	529.658
SETD5-AS1	1.30135	1.72559	28.3938	3.13554e-169	1.58892e-167	375.977
HYI	1.29866	1.4123	30.1777	8.64395e-190	5.51372e-188	423.236
WDR77	1.29851	1.40953	28.9737	8.38354e-176	4.5819e-174	391.085
ARC	1.297	1.25279	28.3691	5.94063e-169	2.99117e-167	375.339
NFYC	1.29616	1.8663	26.6742	2.18309e-150	8.93819e-149	332.671
ZNF92	1.2931	2.06772	25.659	1.00138e-139	3.596e-138	308.171
POLR2B	1.29275	2.7252	25.8702	6.48072e-142	2.4001e-140	313.201
NRAS	1.29232	1.74112	28.8049	7.03835e-174	3.75988e-172	386.662
RERE	1.29204	2.21303	39.1182	5.22562e-307	1.14504e-304	692.756
ZBTB16	1.2907	3.98362	23.6612	8.87081e-120	2.42131e-118	262.341
LINC00665	1.29029	2.2356	36.7599	6.08434e-274	9.34974e-272	616.718
MXD4	1.28945	2.24635	30.1058	6.09493e-189	3.85659e-187	421.286
LOC731275	1.28911	2.55027	35.5019	6.63277e-257	8.72025e-255	577.541
LOC400027	1.28797	2.01161	24.1135	3.5768e-124	1.02974e-122	272.437
NT5C3B	1.28759	2.25096	23.8151	2.88553e-121	8.01479e-120	265.759
ENO2	1.28488	4.38997	26.6686	2.50613e-150	1.02255e-148	332.534
KLHDC2	1.28394	3.98225	23.2874	3.34894e-116	8.68997e-115	254.124
CREB5	1.28264	1.49911	31.3039	2.77571e-203	2.00878e-201	454.255
S100PBP	1.28252	1.7163	33.035	8.98469e-225	8.60821e-223	503.661
FLJ31306	1.28219	3.08166	26.9674	1.57015e-153	6.69508e-152	339.895
PTMS	1.28145	2.78856	31.3079	2.47767e-203	1.79859e-201	454.368
EPB41	1.28092	1.49562	36.972	7.42466e-277	1.20346e-274	623.417
WASF2	1.28073	2.14227	31.8287	1.05492e-209	8.37742e-208	469.014
TUBB4B	1.28015	4.05289	23.8225	2.45023e-121	6.82174e-120	265.922
EIF3K	1.27864	3.61905	22.1422	1.4867e-105	3.31287e-104	229.668
FSCN1	1.2766	2.03899	33.2511	1.61374e-227	1.57806e-225	509.974
ZSCAN26	1.27109	1.79138	25.8704	6.44614e-142	2.39103e-140	313.207
SEPW1	1.26859	4.21378	24.9863	7.44358e-133	2.39989e-131	292.383
GSTM2	1.26695	2.34094	24.4962	6.01697e-128	1.82553e-126	281.107
DLGAP1-AS5	1.26648	0.937758	39.0455	5.73841e-306	1.22342e-303	690.363
MAP4K5	1.26542	2.98361	29.7066	2.91153e-184	1.74876e-182	410.53
MNAT1	1.26406	2.49494	24.8359	2.43453e-131	7.60068e-130	288.903
HECTD4	1.26131	1.63317	39.5013	0	0	705.415
LOC440354	1.26118	2.52624	28.4932	2.3853e-170	1.22981e-168	378.549
LPHN3	1.26087	2.85884	31.6585	1.3012e-207	9.99767e-206	464.207
RAPGEF4	1.26043	2.56573	25.5393	1.71565e-138	6.08707e-137	305.336
FBXO21	1.25955	3.95751	27.7682	2.90759e-162	1.36254e-160	359.964
BTG2	1.25839	4.58999	21.7856	2.46303e-102	5.25588e-101	222.275
ATP5SL	1.25822	1.42034	25.929	1.58312e-142	5.95622e-141	314.608
LOC100505687	1.25775	1.794	24.9543	1.56795e-132	5.03466e-131	291.64
PTP4A2	1.25626	1.93764	32.0178	4.89148e-212	4.00543e-210	474.38
SNHG12	1.25623	1.34174	29.6843	5.28988e-184	3.16124e-182	409.934
CTGF	1.25619	0.680574	34.5832	9.74815e-245	1.13083e-242	549.564
CHD4	1.25578	3.42197	31.5297	4.91488e-206	3.716e-204	460.581
NBPF1	1.25539	1.9714	35.8471	1.54916e-261	2.11912e-259	588.191
RER1	1.2545	2.41764	26.35	6.05676e-147	2.39288e-145	324.759
LOC550643	1.25346	2.55287	21.8516	6.2996e-103	1.35281e-101	223.635
HIAT1	1.25255	1.62755	26.0168	1.91833e-143	7.32213e-142	316.714
RSBN1	1.25043	1.27529	37.578	3.00145e-285	5.11002e-283	642.718
FBXO11	1.2491	2.49815	26.5212	9.29101e-149	3.73297e-147	328.928
SLC25A36	1.24885	3.39675	28.7882	1.0913e-173	5.80352e-172	386.225
BTG3	1.24611	2.55268	22.4752	1.33331e-108	3.09948e-107	236.667
LIMA1	1.24417	4.22826	25.5353	1.88911e-138	6.69247e-137	305.24
EMC7	1.24254	3.65202	20.7683	2.07937e-93	3.92411e-92	201.777
CACUL1	1.24054	2.71662	31.6023	6.34813e-207	4.86176e-205	462.625
PHB2	1.24014	4.53892	23.8116	3.12267e-121	8.6633e-120	265.68
CAMTA1	1.23829	3.05896	27.2405	1.74419e-156	7.68645e-155	346.684
FBXO42	1.23732	1.33104	30.0658	1.80286e-188	1.1347e-186	420.203
PLD3	1.23576	2.8306	24.4587	1.41835e-127	4.26498e-126	280.252
ATP1A1	1.23572	2.52256	25.6382	1.644e-139	5.88583e-138	307.677
RBM42	1.23411	2.00183	26.944	2.80125e-153	1.18802e-151	339.317
EBNA1BP2	1.233	1.96208	23.7914	4.90158e-121	1.35509e-119	265.23
CCNI	1.23298	4.70085	28.9574	1.28839e-175	6.99306e-174	390.656
KIAA1551	1.23274	1.14557	32.2609	4.71714e-215	4.03e-213	481.313
PINK1	1.23239	1.0982	34.5072	9.67704e-244	1.10631e-241	547.272
VAMP3	1.23202	1.73819	24.9459	1.90189e-132	6.07397e-131	291.447
PDGFC	1.23017	1.49668	27.4313	1.45631e-158	6.5645e-157	351.461
TMEM50A	1.22912	2.48693	23.4512	9.19789e-118	2.43749e-116	257.71
MEIS3	1.22897	1.83189	28.3636	6.83869e-169	3.43604e-167	375.199
LOC283174	1.22778	1.34204	31.5071	9.28479e-206	6.9976e-204	459.946
PSMC4	1.22384	2.28257	22.7791	2.03787e-111	4.91602e-110	243.135
GSE1	1.2217	1.45401	34.3893	3.36715e-242	3.79446e-240	543.728
ADPRHL2	1.22154	1.47707	25.3	4.86079e-136	1.63628e-134	299.701
DDAH1	1.22005	1.86992	24.7851	7.88934e-131	2.44694e-129	287.73
CTTNBP2NL	1.21949	1.4009	32.2908	1.99816e-215	1.7321e-213	482.171
SMG1P1	1.21828	2.5015	26.8231	5.5791e-152	2.32446e-150	336.331
LRRC40	1.2177	1.40054	28.2206	2.73672e-167	1.34366e-165	371.516
SPG7	1.21609	2.93234	25.4136	3.35227e-137	1.15812e-135	302.37
DGKB	1.21483	2.2487	30.5848	1.26904e-194	8.48358e-193	434.346
TEKT4P2	1.21364	2.36252	23.2555	6.72342e-116	1.73322e-114	253.429
THAP9-AS1	1.21322	1.60053	26.8867	1.15829e-152	4.86875e-151	337.9
LINC00641	1.21247	1.19622	32.3321	6.1233e-216	5.34715e-214	483.352
SLC16A1	1.21117	1.80952	26.5815	2.12642e-149	8.61672e-148	330.399
UBE4B	1.21048	1.65257	32.3377	5.21198e-216	4.56821e-214	483.513
HN1	1.20716	4.33345	23.1566	5.81497e-115	1.46864e-113	251.277
ZNF721	1.20658	2.23077	25.4521	1.35008e-137	4.71235e-136	303.278
VIM	1.20642	0.668406	30.3102	2.33838e-191	1.52027e-189	426.84
LRP1B	1.20453	2.13487	33.9794	7.20535e-237	7.61226e-235	531.472
H1FX	1.20187	1.52488	29.4052	9.19984e-181	5.20847e-179	402.485
DPYSL4	1.20171	2.63243	24.0187	3.02409e-123	8.56042e-122	270.307
ATPIF1	1.19879	2.65344	20.7296	4.46723e-93	8.39691e-92	201.014
CRHR1-IT1	1.19771	1.67761	31.6967	4.42534e-208	3.4224e-206	465.284
RPL5	1.1921	7.79242	54.8505	0	0	1272.07
CCAR1	1.191	2.98502	26.183	3.47601e-145	1.34192e-143	320.717
PKM	1.19083	4.04943	25.6136	2.94647e-139	1.0533e-137	307.094
KLF6	1.19072	2.04901	25.275	8.75028e-136	2.93724e-134	299.115
FGF12	1.19058	3.01002	24.2196	3.25462e-125	9.54408e-124	274.828
PAPSS1	1.18981	3.07461	20.5484	1.57789e-91	2.89239e-90	197.46
SUPT20H	1.18901	1.75846	25.3692	9.55508e-137	3.27712e-135	301.325
TMEM167B	1.18838	1.10874	28.5643	3.75394e-171	1.95246e-169	380.394
KIAA0319L	1.1883	2.27039	30.7124	3.78819e-196	2.56869e-194	437.852
PKN2	1.18727	1.35217	35.1406	4.32159e-252	5.43992e-250	566.472
SRM	1.18658	1.27834	27.4986	2.67638e-159	1.22036e-157	353.152
DDHD2	1.18591	2.38373	22.8712	2.80868e-112	6.88069e-111	245.111
ARMCX2	1.18582	1.35867	24.823	3.28531e-131	1.02298e-129	288.604
CDK6	1.18555	1.29203	34.0646	5.65928e-238	6.08758e-236	534.012
KANSL1	1.18236	2.4731	31.9805	1.41573e-211	1.15132e-209	473.319
SPATA6	1.18018	0.746268	38.9717	6.5143e-305	1.35229e-302	687.936
HIST2H2BE	1.18003	1.41425	23.5462	1.13112e-118	3.04182e-117	259.801
NUP62	1.17936	2.00075	27.2382	1.84486e-156	8.11497e-155	346.628
TPI1	1.17914	5.65218	25.7953	3.88521e-141	1.42327e-139	311.414
CAMK2N1	1.17875	1.79811	28.7251	5.68416e-173	3.00258e-171	384.577
LINC00657	1.17772	2.91114	28.0191	4.8426e-165	2.32927e-163	366.35
FTL	1.177	5.82908	27.1499	1.67561e-155	7.28921e-154	344.426
TMEM39B	1.17548	1.35774	27.4079	2.62143e-158	1.17493e-156	350.874
DPYSL3	1.17508	4.03605	27.9165	6.66027e-164	3.16497e-162	363.733
IGFBPL1	1.17481	2.57018	20.9335	7.84032e-95	1.50846e-93	205.046
MPST	1.17326	2.3169	21.5872	1.45326e-100	3.01943e-99	218.208
UBE2L6	1.1732	3.48127	20.5025	3.87325e-91	7.02917e-90	196.565
RPS19	1.17091	6.15766	34.9435	1.7618e-249	2.14912e-247	560.47
TMEM243	1.17082	1.04293	27.6354	8.43384e-161	3.90581e-159	356.603
USP1	1.17042	1.3205	27.2661	9.20099e-157	4.06234e-155	347.323
ANKRD13C	1.17015	1.53972	29.3649	2.69114e-180	1.51633e-178	401.414
LOC100506123	1.16911	2.03787	28.8281	3.83704e-174	2.05904e-172	387.268
EGFR	1.16812	4.41539	27.7254	8.62442e-162	4.01766e-160	358.879
PMP2	1.16642	5.71618	24.2374	2.17341e-125	6.3893e-124	275.231
NUDT11	1.16584	2.75922	21.2511	1.34454e-97	2.66934e-96	211.396
FEM1C	1.16522	1.63197	26.2829	3.08802e-146	1.21392e-144	323.133
EFNA1	1.1631	1.31969	23.5472	1.10628e-118	2.97839e-117	259.824
GBE1	1.16259	1.40082	25.9524	9.01455e-143	3.40782e-141	315.17
C16orf80	1.16246	2.79107	19.4729	1.35142e-82	2.13209e-81	176.954
AKR7A2	1.16128	1.94388	25.0204	3.364e-133	1.09353e-131	293.176
HNRNPUL1	1.15991	2.60661	34.1204	1.06963e-238	1.15584e-236	535.676
TMEM98	1.1599	1.42439	23.7237	2.21205e-120	6.06583e-119	263.727
SZT2	1.15967	1.54275	35.5099	5.18363e-257	6.85311e-255	577.787
PCMTD2	1.15878	3.64239	23.5816	5.16736e-119	1.39277e-117	260.583
MED28	1.15872	2.77542	21.0733	4.80417e-96	9.36497e-95	207.83
GDAP2	1.15846	1.64769	29.6423	1.63287e-183	9.68468e-182	408.808
MRPS35	1.15751	2.71735	20.164	2.75529e-88	4.79441e-87	190.017
DMTF1	1.15745	3.04604	24.0897	6.12051e-124	1.75141e-122	271.901
COA1	1.15744	2.79228	25.0644	1.20958e-133	3.9812e-132	294.196
RUVBL2	1.15512	2.2229	20.9472	5.96811e-95	1.15012e-93	205.318
TIA1	1.15504	3.41764	26.3656	4.13541e-147	1.63927e-145	325.139
SLC39A1	1.15382	1.95473	21.595	1.2388e-100	2.57612e-99	218.367
MEAF6	1.15336	2.59146	31.1141	5.5587e-201	3.88043e-199	448.964
BCAR1	1.15332	2.08816	24.5173	3.71743e-128	1.13076e-126	281.588
CCDC28B	1.15303	1.71803	22.4534	2.114e-108	4.90468e-107	236.207
SH3D19	1.15239	1.8109	30.2484	1.26264e-190	8.11964e-189	425.156
AMZ2P1	1.15185	1.24549	29.0833	4.67014e-177	2.5762e-175	393.968
NABP2	1.15134	2.14093	25.0255	2.98817e-133	9.74037e-132	293.294
IP6K2	1.1505	4.16674	21.2775	7.89526e-98	1.57539e-96	211.927
TRNAU1AP	1.14896	1.15514	29.3542	3.57254e-180	2.00817e-178	401.131
LINC00674	1.14888	2.60996	36.3139	7.47731e-268	1.07897e-265	602.715
TUBB	1.14781	6.18436	29.0085	3.35869e-176	1.84416e-174	391.998
ACTN4	1.14697	1.80601	27.6041	1.86151e-160	8.58724e-159	355.812
PGM1	1.14662	1.90104	21.8341	9.04203e-103	1.93647e-101	223.274
TNPO3	1.14516	2.19458	24.9951	6.07384e-133	1.96363e-131	292.586
LRIF1	1.14108	1.52295	24.9302	2.74264e-132	8.70034e-131	291.082
HSPBP1	1.14045	1.69105	23.7346	1.73723e-120	4.76931e-119	263.968
ZNF577	1.14038	1.35148	25.4297	2.29211e-137	7.94184e-136	302.749
LOC100131257	1.14024	2.99935	44.9219	0	0	893.104
EIF3A	1.14019	3.35547	25.5543	1.20367e-138	4.28344e-137	305.69
SMIM12	1.13993	1.702	34.8532	2.74056e-248	3.30894e-246	557.729
LZIC	1.13984	1.52043	23.7722	7.5222e-121	2.07233e-119	264.803
TRIM33	1.13973	1.2792	34.1895	1.35413e-239	1.49049e-237	537.739
MYSM1	1.13965	1.14662	35.0459	7.77242e-251	9.68075e-249	563.586
RAB27B	1.13946	0.889222	35.707	1.18371e-259	1.59163e-257	583.861
FLJ43663	1.13727	1.60135	25.7187	2.41903e-140	8.80713e-139	309.589
RNPC3	1.13635	1.77837	28.2448	1.46812e-167	7.25327e-166	372.138
LTBP4	1.13536	1.43068	26.9881	9.39515e-154	4.02055e-152	340.407
C1orf52	1.13432	1.62092	26.3968	1.93611e-147	7.72649e-146	325.897
KLHL5	1.13387	1.63371	33.1915	9.24429e-227	9.00272e-225	508.231
GNL2	1.13206	1.1384	26.8434	3.37823e-152	1.41497e-150	336.832
CSNK1E	1.13171	4.32119	30.9483	5.57008e-199	3.83186e-197	444.364
TMEM248	1.13135	1.53806	28.3483	1.01663e-168	5.09713e-167	374.803
SNHG1	1.13047	4.85719	21.6976	1.50719e-101	3.1761e-100	220.468
PPHLN1	1.12976	2.52728	21.2988	5.13051e-98	1.02632e-96	212.357
MIER1	1.12957	1.49535	28.7322	4.72513e-173	2.50157e-171	384.762
HIST2H2AA3	1.12671	1.38153	25.341	1.85292e-136	6.30021e-135	300.664
HIST2H2AA4	1.12671	1.38153	25.341	1.85292e-136	6.30021e-135	300.664
TRAPPC3	1.12538	1.63091	22.1558	1.11958e-105	2.50187e-104	229.951
JAK1	1.12458	1.76075	25.1595	1.3099e-134	4.3599e-133	296.414
FBXL5	1.12367	3.10389	21.8719	4.13216e-103	8.88978e-102	224.055
ACAP3	1.12359	2.30866	26.2499	6.88074e-146	2.69145e-144	322.333
POLR2I	1.12351	2.17083	21.4625	1.85092e-99	3.80225e-98	215.67
ZNF529	1.12217	2.18782	27.9753	1.48474e-164	7.12707e-163	365.231
HIST3H2A	1.12153	2.32671	20.9035	1.42391e-94	2.72629e-93	204.451
CRIPT	1.11877	3.24311	25.4906	5.44152e-138	1.91627e-136	304.184
ANKZF1	1.11798	2.1396	22.3385	2.40401e-107	5.47555e-106	233.782
PIGG	1.11667	2.01134	25.3396	1.91738e-136	6.51001e-135	300.63
ZNF25	1.1163	2.08725	22.1306	1.8957e-105	4.22029e-104	229.426
WAC-AS1	1.11467	2.12498	32.0884	6.53224e-213	5.44315e-211	476.39
ZNF3	1.11451	2.72087	20.4567	9.47493e-91	1.70903e-89	195.673
MRFAP1L1	1.11239	3.77032	19.566	2.36643e-83	3.78388e-82	178.691
MTOR	1.11134	1.58947	30.6423	2.61392e-195	1.75734e-193	435.924
DNM3	1.1113	3.12839	27.6349	8.54988e-161	3.95182e-159	356.589
METRN	1.11075	2.13013	24.3191	3.4043e-126	1.00703e-124	277.081
SRSF9	1.11009	1.75031	23.1829	3.27726e-115	8.32149e-114	251.849
NARF	1.10956	3.13243	20.4586	9.12299e-91	1.6468e-89	195.71
CNN3	1.10937	5.0136	25.0118	4.11775e-133	1.33488e-131	292.974
TRIM44	1.10918	1.62064	25.9663	6.45337e-143	2.44742e-141	315.503
ANP32B	1.10888	2.59352	21.1886	4.74461e-97	9.36456e-96	210.139
AMY2B	1.10872	1.09956	29.5805	8.54101e-183	4.99069e-181	407.157
CBLB	1.10744	2.23768	23.1892	2.85664e-115	7.26907e-114	251.986
ZMYM4	1.10698	1.47291	31.2719	6.78176e-203	4.893e-201	453.363
TPP2	1.10693	2.90769	24.8986	5.70448e-132	1.79995e-130	290.351
ATP1A2	1.10589	1.01868	29.5657	1.26874e-182	7.37708e-181	406.762
HS3ST1	1.10407	0.627729	32.4464	2.28975e-217	2.05254e-215	486.633
CDR1	1.10395	5.42788	26.8356	4.09656e-152	1.71281e-150	336.639
SKA2	1.10389	3.68248	25.2022	4.82856e-135	1.61168e-133	297.41
UBIAD1	1.10173	1.85555	27.0376	2.74298e-154	1.17809e-152	341.636
ZNF574	1.10148	1.30444	24.421	3.35362e-127	1.00206e-125	279.393
PEPD	1.10092	1.72937	21.3383	2.30854e-98	4.6416e-97	213.154
ZNF260	1.10083	2.06726	29.0447	1.29335e-176	7.11793e-175	392.951
ZNF337	1.0998	1.74493	22.6372	4.24388e-110	1.00734e-108	240.106
TMEM259	1.0988	1.57699	27.4079	2.62013e-158	1.17493e-156	350.875
MAF1	1.09781	2.97235	19.5303	4.62386e-83	7.35868e-82	178.023
LOC100132247	1.09581	2.20158	27.2955	4.39618e-157	1.94459e-155	348.06
PPP2R1A	1.09435	4.65675	23.6091	2.81478e-119	7.61276e-118	261.189
IFI16	1.09425	1.55784	24.7005	5.54578e-130	1.70887e-128	285.784
PPP1CC	1.09414	2.9811	19.5278	4.84177e-83	7.69514e-82	177.977
OAZ2	1.09403	3.60838	19.7368	9.51471e-85	1.55073e-83	181.894
LOC100272216	1.09352	1.54868	25.0921	6.33389e-134	2.09054e-132	294.842
ZNF286A	1.09213	2.72553	27.8906	1.29137e-163	6.11206e-162	363.072
HNRNPAB	1.0918	2.70845	25.6706	7.60323e-140	2.74284e-138	308.446
CDC42SE1	1.09025	3.56684	21.409	5.49917e-99	1.11611e-97	214.584
BRWD1	1.08925	3.33992	25.4808	6.85569e-138	2.40355e-136	303.954
MARCH5	1.08903	2.2086	22.3992	6.6697e-108	1.5339e-106	235.061
WDR3	1.08817	1.22602	26.6617	2.96572e-150	1.20798e-148	332.365
RNPS1	1.08802	4.00105	22.3756	1.09848e-107	2.52139e-106	234.564
NME1-NME2	1.08731	1.5524	20.9055	1.37029e-94	2.62573e-93	204.489
ANTXR1	1.08711	2.67868	23.8066	3.49352e-121	9.68082e-120	265.568
GADD45G	1.08546	1.35422	21.9671	5.73257e-104	1.25149e-102	226.025
RBPJ	1.085	3.96773	27.4449	1.03301e-158	4.68316e-157	351.804
COPRS	1.08494	1.16959	24.8079	4.65775e-131	1.44843e-129	288.256
USF2	1.08475	1.30553	26.9025	7.83762e-153	3.30619e-151	338.29
ETNK1	1.08446	3.68685	25.492	5.25569e-138	1.85359e-136	304.219
STRAP	1.08338	4.76245	21.0874	3.62541e-96	7.073e-95	208.111
CHIC2	1.08316	1.79961	21.6701	2.65133e-101	5.56732e-100	219.905
FSD1	1.08235	2.52475	19.9605	1.36265e-86	2.30502e-85	186.127
PIP5K1A	1.08205	2.67444	22.2932	6.24321e-107	1.41383e-105	232.83
FBXO44	1.08188	2.02054	28.6873	1.52598e-172	8.04285e-171	383.591
C11orf96	1.08047	1.3181	25.5734	7.64242e-139	2.72376e-137	306.143
LOC100288069	1.07975	2.29961	25.0284	2.79284e-133	9.1162e-132	293.361
ARHGAP32	1.07887	1.97694	27.7637	3.26403e-162	1.52655e-160	359.848
ARG1	1.07884	0.722035	27.9317	4.51694e-164	2.15511e-162	364.121
TPD52L2	1.07877	2.65956	20.5431	1.75001e-91	3.20047e-90	197.357
PABPC4	1.07713	1.12285	28.8027	7.45578e-174	3.9739e-172	386.605
BEND5	1.07653	1.28778	23.669	7.45962e-120	2.03847e-118	262.514
CD46	1.07623	3.01576	21.2649	1.01935e-97	2.02884e-96	211.673
DDX47	1.07579	2.48447	19.4093	4.41548e-82	6.9063e-81	175.773
MRPL42	1.07554	2.5422	21.0908	3.38393e-96	6.61278e-95	208.18
TBC1D3F	1.07519	1.20516	25.0653	1.1835e-133	3.90076e-132	294.218
JMJD1C	1.07477	3.55372	30.8859	3.13987e-198	2.14136e-196	442.637
TUBA1B	1.07449	5.46034	23.7582	1.02569e-120	2.82243e-119	264.493
NUDC	1.07449	3.87444	23.9743	8.20318e-123	2.3138e-121	269.311
EFCAB7	1.07437	1.06861	27.1321	2.60889e-155	1.13076e-153	343.984
ZNF664	1.07322	3.33533	23.5227	1.90207e-118	5.10345e-117	259.283
LOC150776	1.07239	1.44362	26.5249	8.49194e-149	3.41772e-147	329.017
TRMT13	1.07171	1.01103	29.2749	2.93914e-179	1.62892e-177	399.027
ITGB1	1.0716	2.30094	22.3494	1.90833e-107	4.35913e-106	234.013
RC3H2	1.0715	2.49388	22.9096	1.22864e-112	3.02873e-111	245.936
SRP72	1.07146	3.11004	23.3113	1.98502e-116	5.16213e-115	254.646
OCIAD1	1.07069	4.063	21.9483	8.47008e-104	1.84063e-102	225.636
PHC2	1.07019	1.3405	26.8989	8.55842e-153	3.60383e-151	338.202
DRAM2	1.06884	1.29779	23.7934	4.691e-121	1.29839e-119	265.274
MPC2	1.06859	2.34593	22.6981	1.15409e-110	2.75873e-109	241.405
HID1	1.06684	0.79518	31.5386	3.82176e-206	2.89878e-204	460.832
TEX9	1.06652	0.75989	31.479	2.04356e-205	1.52558e-203	459.158
HMGN2	1.06529	5.44595	28.4734	3.98508e-170	2.05015e-168	378.036
LRP6	1.06496	2.21237	27.8145	8.95837e-163	4.22311e-161	361.139
RBM4	1.06441	5.04613	23.9171	2.95332e-122	8.30052e-121	268.033
PPP1R15A	1.06436	1.27621	23.184	3.20168e-115	8.13832e-114	251.872
AES	1.06399	2.04928	24.4783	9.06062e-128	2.73146e-126	280.699
TVP23B	1.06294	1.60511	20.6668	1.54188e-92	2.88448e-91	199.779
CLIP3	1.06292	3.93482	34.8918	8.46963e-249	1.02787e-246	558.902
AIP	1.06094	3.12403	18.0469	1.9967e-71	2.61929e-70	151.321
TMEM69	1.06058	1.14971	24.8278	2.93959e-131	9.16539e-130	288.715
CREBZF	1.05923	2.9054	25.9191	2.00723e-142	7.50412e-141	314.371
HNRNPU-AS1	1.0587	1.69586	25.4508	1.39349e-137	4.85668e-136	303.246
UGDH	1.05769	2.80425	22.4305	3.43701e-108	7.94304e-107	235.723
PRH1-PRR4	1.05705	1.81864	24.5266	3.00057e-128	9.1388e-127	281.802
CAPNS1	1.05685	1.25072	25.4195	2.91609e-137	1.00891e-135	302.509
PDCD4	1.05618	2.81055	22.3353	2.57232e-107	5.85326e-106	233.715
ZFYVE9	1.05607	0.94822	27.9395	3.70031e-164	1.76905e-162	364.32
ARHGEF1	1.05555	1.30209	27.4038	2.90352e-158	1.29846e-156	350.772
MIIP	1.05541	1.39231	23.5205	1.99593e-118	5.34923e-117	259.235
TLE2	1.05328	1.26046	25.7022	3.58137e-140	1.2979e-138	309.197
PSPC1	1.05222	2.90351	20.6126	4.47342e-92	8.29001e-91	198.717
VCP	1.05129	3.94772	21.7036	1.3317e-101	2.80879e-100	220.592
ANKRD17	1.05075	2.42938	25.8105	2.70329e-141	9.91835e-140	311.776
FERMT1	1.04983	4.08	24.8693	1.12391e-131	3.52748e-130	289.674
MOAP1	1.04896	3.22756	18.5967	1.21791e-75	1.70948e-74	160.992
ODC1	1.0489	2.47302	19.9748	1.03743e-86	1.76118e-85	186.399
CMAS	1.04775	1.71734	20.3055	1.79202e-89	3.17665e-88	192.741
IFNAR2	1.0463	1.89794	21.5432	3.57245e-100	7.3965e-99	217.311
BIVM	1.04559	2.52897	23.0668	4.09554e-114	1.02779e-112	249.329
HIPK1	1.04527	1.63146	29.4576	2.27838e-181	1.2961e-179	403.879
CLSTN2	1.04522	0.988284	28.3776	4.75863e-169	2.40113e-167	375.561
LAMTOR4	1.04485	3.53142	16.7977	2.78078e-62	3.06794e-61	130.346
RAE1	1.04417	2.06811	19.858	9.59379e-86	1.59548e-84	184.182
MED24	1.04346	2.84738	20.7941	1.24946e-93	2.36169e-92	202.285
GRAMD1A	1.043	1.21603	26.1918	2.81193e-145	1.08732e-143	320.928
CCT2	1.04294	4.06044	19.8423	1.29244e-85	2.14486e-84	183.884
PTCHD2	1.04144	1.59702	26.3067	1.73106e-146	6.81625e-145	323.711
CORO1C	1.04084	4.34898	23.1575	5.70258e-115	1.44179e-113	251.296
ENOPH1	1.04053	3.73565	17.4124	1.04689e-66	1.25436e-65	140.493
SCOC	1.03979	3.4696	17.6142	3.43392e-68	4.23249e-67	143.898
LOC389791	1.0391	1.7936	31.2361	1.84852e-202	1.32561e-200	452.362
USP33	1.03706	3.48058	32.1261	2.22872e-213	1.87031e-211	477.464
LINC00667	1.03684	1.81345	24.1069	4.15408e-124	1.19449e-122	272.287
ZHX2	1.03674	2.78519	23.0737	3.52879e-114	8.86505e-113	249.478
MBTPS1	1.03657	2.8161	21.8847	3.17046e-103	6.83324e-102	224.32
TCAIM	1.03477	1.58375	21.4269	3.82398e-99	7.80124e-98	214.947
RPA2	1.03475	2.23471	18.3135	1.86703e-73	2.54512e-72	155.977
PER3	1.03451	1.0648	30.3244	1.58999e-191	1.03942e-189	427.225
TLE1	1.03426	0.718919	32.5349	1.7917e-218	1.63079e-216	489.177
UPF3A	1.03422	3.85176	23.6253	1.96449e-119	5.33139e-118	261.548
ZNF704	1.03416	2.05728	30.0159	6.9688e-188	4.35136e-186	418.853
LOC338799	1.03412	1.40237	25.9141	2.26423e-142	8.45156e-141	314.251
ZNF281	1.03391	1.81316	21.7592	4.24113e-102	9.03388e-101	221.733
ZNF300P1	1.03313	1.05411	24.1727	9.40762e-125	2.74515e-123	273.769
ASXL3	1.03291	1.09026	31.7419	1.23109e-208	9.5835e-207	466.561
ARHGAP24	1.0328	1.15796	28.5601	4.18734e-171	2.1731e-169	380.285
ZNF362	1.03132	1.26187	28.3343	1.46052e-168	7.30723e-167	374.441
CTPS1	1.03014	1.18232	24.2844	7.49678e-126	2.20936e-124	276.293
CDK11A	1.02845	0.991469	32.1714	6.11011e-214	5.16414e-212	478.756
SCRG1	1.02768	5.07393	20.241	6.2363e-89	1.09808e-87	191.498
NSMAF	1.02655	2.02111	22.7585	3.16959e-111	7.6228e-110	242.694
ZNF280D	1.02635	2.29623	21.9068	2.00429e-103	4.33561e-102	224.777
FAM32A	1.025	3.67661	17.1308	1.16054e-64	1.33451e-63	135.803
FAM13A	1.02474	1.82239	24.9507	1.70439e-132	5.45058e-131	291.556
SULT1C4	1.02443	1.04853	24.0991	4.94539e-124	1.41858e-122	272.113
CLCC1	1.0239	3.15515	31.7136	2.74566e-208	2.13037e-206	465.76
HES6	1.02314	4.32032	18.8301	1.8247e-77	2.63623e-76	165.179
KDM5A	1.02284	2.61815	27.0719	1.17071e-154	5.03727e-153	342.486
AURKAIP1	1.02263	2.45515	18.477	1.03032e-74	1.42588e-73	158.864
NDUFA9	1.02213	3.15293	18.1739	2.1726e-72	2.89823e-71	153.531
IFRD1	1.02156	3.0639	21.9273	1.31206e-103	2.846e-102	225.2
LOC100506421	1.01881	1.88095	25.063	1.2479e-133	4.1016e-132	294.165
CDKN1B	1.01877	2.77604	20.356	6.71737e-90	1.20065e-88	193.72
GRIA3	1.01861	3.59655	22.2553	1.38521e-106	3.11607e-105	232.035
ID1	1.01774	3.06046	15.1179	5.98899e-51	5.21832e-50	104.365
RPS5	1.01545	7.23648	28.9708	9.05016e-176	4.93484e-174	391.009
EPC1	1.01528	2.65884	24.0378	1.96635e-123	5.58627e-122	270.736
LOC100506710	1.01423	1.98891	20.6575	1.85018e-92	3.45576e-91	199.597
H3F3A	1.01392	3.77946	14.3746	2.72827e-46	2.11895e-45	93.6927
CHD7	1.0136	4.11748	30.5022	1.22603e-193	8.14998e-192	432.082
SHD	1.01301	3.51608	20.6044	5.25535e-92	9.72383e-91	198.556
C19orf43	1.01269	4.09446	22.0775	5.74766e-105	1.27001e-103	228.319
GNAS	1.01238	5.42599	28.2762	6.54192e-168	3.24559e-166	372.945
ATF4	1.01217	4.78362	20.2343	7.0938e-89	1.24629e-87	191.37
WNK1	1.01155	3.00102	31.0413	4.21328e-200	2.92397e-198	446.941
TBL1XR1	1.01122	3.81688	26.1245	1.4293e-144	5.4999e-143	319.306
SMARCAD1	1.01062	1.99349	22.8441	5.03459e-112	1.22702e-110	244.529
LUZP2	1.0103	2.20196	22.1752	7.44347e-106	1.66651e-104	230.358
CALCRL	1.00944	3.36403	21.6061	9.85491e-101	2.05296e-99	218.595
TOP2B	1.00837	2.4885	23.2825	3.72989e-116	9.6679e-115	254.017
VPS13D	1.00739	1.22109	32.2442	7.59325e-215	6.46382e-213	480.838
LRRC8D	1.00667	1.14226	24.7236	3.25635e-130	1.00734e-128	286.315
C12orf57	1.00604	4.62539	20.0999	9.45108e-88	1.63375e-86	188.788
SDHAF1	1.00599	1.12723	22.6647	2.35785e-110	5.62485e-109	240.692
WRAP73	1.0059	1.35343	22.849	4.53223e-112	1.10686e-110	244.634
GRAMD3	1.00558	2.75627	18.3251	1.51995e-73	2.07437e-72	156.182
PDS5A	1.00435	1.75382	26.052	8.21111e-144	3.14427e-142	317.561
NAPA	1.00366	2.48749	20.3365	9.80686e-90	1.75022e-88	193.343
USP24	1.00353	1.41645	29.3721	2.21773e-180	1.25257e-178	401.607
PLOD1	1.00341	1.04536	24.9352	2.44054e-132	7.75241e-131	291.198
MYC	1.00154	1.98949	19.0846	1.77183e-79	2.66224e-78	169.798
RBFOX2	1.00137	2.62569	24.4678	1.15189e-127	3.46814e-126	280.459
SNRPD2	1.00102	3.23256	17.1144	1.52356e-64	1.7494e-63	135.532
EXTL2	1.00091	1.17009	24.0086	3.79268e-123	1.07233e-121	270.081
LAP3	1.00055	2.18175	18.7863	4.02755e-77	5.79403e-76	164.389
TMCC1	0.998591	2.66206	21.601	1.09367e-100	2.27631e-99	218.492
AKT2	0.997762	1.66424	29.5399	2.52965e-182	1.4601e-180	406.073
MRPS15	0.99629	1.07158	23.2018	2.17227e-115	5.55748e-114	252.259
MEX3A	0.996113	1.25547	31.2131	3.51445e-202	2.49758e-200	451.72
ZNF568	0.995613	1.36719	23.3642	6.22397e-117	1.63474e-115	255.803
DYNC1LI2	0.994935	3.75436	23.3528	7.99389e-117	2.09496e-115	255.553
KLF10	0.994732	1.14945	22.8968	1.61723e-112	3.97421e-111	245.662
CD24	0.994316	4.84965	20.3621	5.97305e-90	1.06842e-88	193.837
CEPT1	0.99341	1.41427	22.0828	5.15203e-105	1.13947e-103	228.429
KDELR1	0.992871	1.87218	20.807	9.67567e-94	1.83473e-92	202.54
KDM5B	0.992535	2.21422	23.2587	6.27019e-116	1.61815e-114	253.498
SERTAD1	0.992215	0.906497	23.2221	1.39305e-115	3.57553e-114	252.702
TIMM50	0.991541	2.78148	20.0998	9.46164e-88	1.63438e-86	188.787
XPO7	0.991232	2.03636	22.1284	1.98444e-105	4.41371e-104	229.38
SNX4	0.991134	2.26507	18.3486	1.00425e-73	1.37691e-72	156.595
PDE4DIP	0.99067	3.73025	23.4912	3.80814e-118	1.01945e-116	258.59
PEG3	0.990641	0.526249	36.6247	4.32596e-272	6.43861e-270	612.459
IDH3B	0.990323	4.02623	19.0354	4.3593e-79	6.52929e-78	168.901
AKT3	0.990288	2.61925	22.8422	5.2456e-112	1.27582e-110	244.488
ZNF791	0.989728	2.37234	19.1882	2.64167e-80	4.0151e-79	171.695
TTC19	0.987912	2.09891	21.3252	3.00758e-98	6.03172e-97	212.89
UBTF	0.987536	2.09565	23.7417	1.48293e-120	4.07591e-119	264.126
ZNF248	0.987456	2.57763	19.9523	1.59144e-86	2.68627e-85	185.973
CCDC97	0.986875	1.32268	25.7157	2.59934e-140	9.44907e-139	309.517
CHD2	0.986305	2.58421	24.1619	1.20122e-124	3.49655e-123	273.525
MFSD10	0.986304	1.63482	20.5467	1.62872e-91	2.98095e-90	197.428
RCC1	0.986109	0.907845	25.9491	9.77537e-143	3.68954e-141	315.089
PPM1A	0.985633	1.68395	26.2344	1.00069e-145	3.89495e-144	321.96
ATP1A3	0.985022	2.35747	21.9253	1.36579e-103	2.95983e-102	225.16
FAM171B	0.98487	2.74703	19.6356	6.41502e-84	1.03555e-82	179.992
HYPK	0.984793	2.72327	20.2326	7.34284e-89	1.28908e-87	191.335
RFTN2	0.984605	4.35791	21.0967	3.00582e-96	5.87873e-95	208.298
CHP1	0.984136	3.87412	24.1432	1.83009e-124	5.30749e-123	273.105
TMX4	0.983369	2.02549	19.2899	4.04767e-81	6.24842e-80	173.565
EMC6	0.983312	1.72576	18.5846	1.51185e-75	2.11954e-74	160.776
SFT2D2	0.983097	1.37646	21.4394	2.96623e-99	6.06182e-98	215.2
COA3	0.982989	2.83937	15.9482	2.06293e-56	2.00737e-55	116.886
ABCD4	0.982435	2.5798	21.7072	1.23787e-101	2.61555e-100	220.664
MAPKAPK5-AS1	0.981601	1.62102	20.4019	2.75383e-90	4.95585e-89	194.609
SMG5	0.981479	2.20887	22.0914	4.30385e-105	9.54552e-104	228.608
FIP1L1	0.981142	3.14483	19.026	5.1745e-79	7.73071e-78	168.73
EIF4A3	0.980944	3.12464	16.7397	7.14477e-62	7.82058e-61	129.406
RBM15	0.980675	1.1862	26.9513	2.33771e-153	9.93212e-152	339.497
NDUFS2	0.980665	4.36732	18.766	5.81652e-77	8.33725e-76	164.023
PTOV1	0.980365	2.21733	23.4409	1.15236e-117	3.0504e-116	257.486
MRTO4	0.980186	1.76086	26.096	2.84796e-144	1.09411e-142	318.618
PCDHGA11	0.979361	0.774717	28.4452	8.28532e-170	4.22569e-168	377.306
ARL2BP	0.978923	3.5058	16.538	1.85497e-60	1.97029e-59	126.163
WHSC1	0.978835	1.78535	25.4388	1.84937e-137	6.42662e-136	302.964
ID2	0.978738	4.89652	16.7507	5.96954e-62	6.54374e-61	129.585
ZNF655	0.978407	3.35714	24.1563	1.36055e-124	3.95544e-123	273.401
CALM3	0.978071	3.75894	25.3421	1.80578e-136	6.15759e-135	300.69
CELSR2	0.9776	1.78052	25.9323	1.46174e-142	5.50828e-141	314.688
EIF2B3	0.97692	1.34027	21.0048	1.89227e-95	3.66454e-94	206.463
EPPIN	0.975751	1.82733	36.6126	6.341e-272	9.32048e-270	612.077
ZNF226	0.975701	1.6288	19.8971	4.56231e-86	7.65724e-85	184.923
STXBP3	0.975083	1.61812	19.8772	6.65345e-86	1.11196e-84	184.546
PFKP	0.974847	2.17465	19.2732	5.51467e-81	8.4964e-80	173.257
RNF4	0.97431	2.67609	19.5041	7.54251e-83	1.19634e-81	177.535
WDR33	0.974158	3.04926	20.082	1.33208e-87	2.29263e-86	188.446
MBIP	0.973955	2.20981	18.2474	5.98596e-73	8.09473e-72	154.816
AGAP3	0.97289	1.6697	23.6513	1.10532e-119	3.01006e-118	262.122
NECAP2	0.972733	1.3252	22.9905	2.13719e-113	5.32384e-112	247.681
MPZL1	0.971449	2.78783	18.9779	1.24476e-78	1.84454e-77	167.855
CDK11B	0.971373	1.24609	28.2088	3.71496e-167	1.81641e-165	371.211
HERC2P9	0.971114	3.40479	24.3273	2.82986e-126	8.39205e-125	277.265
HMGN1	0.96955	5.335	23.4749	5.45854e-118	1.45633e-116	258.231
HNRNPA3	0.969331	3.73201	26.7548	3.00584e-151	1.24359e-149	334.65
RRP7B	0.969098	2.30258	23.1649	4.85374e-115	1.2298e-113	251.457
CBR4	0.968344	2.56659	20.8226	7.09966e-94	1.3495e-92	202.848
HDGFRP3	0.968172	2.33491	21.8624	5.03656e-103	1.08256e-101	223.858
CEBPG	0.967747	1.00451	25.2432	1.84492e-135	6.18416e-134	298.37
LOC100133331	0.967656	1.46654	27.9526	2.64918e-164	1.26908e-162	364.653
TMED5	0.9675	1.31866	24.4873	7.37604e-128	2.23215e-126	280.904
DDX24	0.967185	3.65863	20.626	3.44202e-92	6.39869e-91	198.978
LOC100507577	0.96711	1.05617	25.9229	1.82994e-142	6.85214e-141	314.463
KCTD15	0.96578	1.17799	24.1142	3.52525e-124	1.01614e-122	272.451
LOC96610	0.965412	1.64787	25.1121	3.97086e-134	1.31611e-132	295.308
LIG3	0.965267	1.42676	22.8538	4.08806e-112	9.99421e-111	244.737
SLC30A7	0.965093	1.35134	28.9979	4.44259e-176	2.43365e-174	391.719
SUN2	0.964347	1.20204	25.985	4.12252e-143	1.56848e-141	315.951
POMGNT1	0.963762	1.27702	22.6252	5.48725e-110	1.29986e-108	239.85
PIANP	0.963543	1.43986	24.5126	4.13315e-128	1.2556e-126	281.482
FGFR1OP2	0.963071	2.17169	19.1747	3.39202e-80	5.13907e-79	171.446
SIRT2	0.962927	3.88906	16.5402	1.79042e-60	1.90343e-59	126.198
STIM2	0.962087	0.818871	31.589	9.23421e-207	7.04927e-205	462.25
PRKCZ	0.961559	1.27216	21.2611	1.10007e-97	2.18766e-96	211.597
PLXNB1	0.961378	2.65842	22.8896	1.88901e-112	4.63728e-111	245.507
B4GALNT1	0.961107	2.08527	19.1154	1.00817e-79	1.51867e-78	170.36
RPS10	0.960815	6.42921	25.3196	3.0695e-136	1.03771e-134	300.16
SPECC1	0.960727	3.83602	23.0572	5.03936e-114	1.26197e-112	249.122
SMARCA4	0.960604	3.54336	26.2473	7.32742e-146	2.86144e-144	322.271
CDK4	0.960358	4.07342	19.6806	2.74745e-84	4.45637e-83	180.837
ZNF428	0.960132	2.05366	21.9932	3.33463e-104	7.30686e-103	226.566
PPIH	0.959833	1.26056	21.7246	8.66089e-102	1.83491e-100	221.021
PPP1R10	0.959681	2.91863	21.4915	1.0247e-99	2.11233e-98	216.26
TMSB10	0.958322	3.50665	16.4971	3.57983e-60	3.78537e-59	125.508
SUCO	0.958137	1.6302	23.2632	5.67663e-116	1.46817e-114	253.598
SELK	0.957875	3.441	16.2975	8.61052e-59	8.83259e-58	122.341
NME1	0.957745	4.9752	17.8463	6.4505e-70	8.18943e-69	147.858
VEZF1	0.957679	3.53659	22.2411	1.86895e-106	4.20026e-105	231.737
LOC100132352	0.957596	2.42107	20.5415	1.80493e-91	3.29835e-90	197.326
PTPRF	0.957358	1.22944	27.5685	4.57875e-160	2.09992e-158	354.914
ITPA	0.956826	2.97108	17.084	2.52274e-64	2.88688e-63	135.03
RCOR3	0.956466	2.69166	21.2493	1.39503e-97	2.76725e-96	211.36
LMO4	0.95626	1.12458	29.9889	1.44405e-187	8.94591e-186	418.126
FKBP3	0.955614	3.39604	17.9091	2.18062e-70	2.79396e-69	148.939
ZBTB1	0.953628	1.84585	19.526	5.00609e-83	7.95094e-82	177.944
SEC61A2	0.953188	2.58103	19.7598	6.16986e-85	1.00975e-83	182.326
GRID2	0.952998	1.32254	26.0538	7.87828e-144	3.02171e-142	317.602
NCOR2	0.952537	3.03448	30.3856	2.98758e-192	1.96392e-190	428.894
RAB11A	0.952458	3.26095	21.4431	2.75067e-99	5.62616e-98	215.275
SCN3A	0.952289	3.04282	23.8745	7.66257e-122	2.14091e-120	267.082
YIF1B	0.952126	1.5823	21.4706	1.569e-99	3.22593e-98	215.835
LOC91948	0.951664	2.16531	29.6326	2.11631e-183	1.25206e-181	408.55
GNPAT	0.950623	2.57892	18.3111	1.94928e-73	2.65265e-72	155.934
POU2F1	0.950458	2.14934	28.4534	6.6946e-170	3.42177e-168	377.518
TMEM128	0.948876	2.36059	18.0511	1.85542e-71	2.438e-70	151.394
HMGA1	0.948582	1.86321	22.2674	1.07374e-106	2.42232e-105	232.289
PLK1S1	0.948397	3.82746	17.8724	4.10978e-70	5.23737e-69	148.307
SMA4	0.948391	2.66461	19.3127	2.65362e-81	4.10982e-80	173.986
DSEL	0.948286	3.85198	26.6967	1.25732e-150	5.17469e-149	333.222
ERRFI1	0.947988	1.01414	24.3039	4.81307e-126	1.42022e-124	276.735
SESN3	0.947715	1.20923	26.382	2.77919e-147	1.10537e-145	325.536
POGK	0.947491	2.49736	18.7781	4.67623e-77	6.71906e-76	164.241
ZNF274	0.947289	1.04349	23.1611	5.27074e-115	1.33403e-113	251.375
METTL3	0.946519	2.70949	16.9705	1.64195e-63	1.84681e-62	133.164
MRPL9	0.946513	2.47676	16.9883	1.22418e-63	1.37953e-62	133.457
MAN1A2	0.946157	1.12555	26.796	1.08788e-151	4.52456e-150	335.665
C14orf166	0.945861	3.27929	16.1288	1.2309e-57	1.23429e-56	119.693
LOC100129361	0.945363	1.27676	26.3738	3.39111e-147	1.34649e-145	325.338
ZNF181	0.944632	1.18299	22.0356	1.3785e-104	3.029e-103	227.447
TRIM27	0.944175	2.65998	17.4556	5.05247e-67	6.10034e-66	141.219
GATS	0.943727	2.20617	21.2966	5.36862e-98	1.07304e-96	212.312
UBAP2L	0.943328	3.80957	20.933	7.91471e-95	1.52154e-93	205.036
MAPK10	0.943246	2.6956	18.9235	3.35693e-78	4.91595e-77	166.866
SLBP	0.941909	1.91135	17.4438	6.16942e-67	7.43e-66	141.02
RPN2	0.940471	4.32647	18.0358	2.42162e-71	3.16791e-70	151.129
MMADHC	0.940118	3.04994	16.0743	2.89071e-57	2.86229e-56	118.843
VWA9	0.939365	1.40303	19.5403	3.82958e-83	6.10282e-82	178.211
MORC3	0.938796	1.99324	20.0516	2.38823e-87	4.08362e-86	187.864
NCDN	0.938786	1.82677	23.145	7.49276e-115	1.89037e-113	251.024
TET2	0.938571	2.33928	22.8637	3.30353e-112	8.0846e-111	244.95
LOC645513	0.937241	1.63184	19.2881	4.18197e-81	6.45152e-80	173.532
SLC2A1	0.937172	0.97733	24.8802	8.73725e-132	2.75322e-130	289.926
ZYG11B	0.936519	2.07514	29.5015	7.05881e-182	4.04472e-180	405.048
ARRDC3-AS1	0.934774	2.3584	34.1919	1.2575e-239	1.3906e-237	537.813
KRBOX4	0.934233	1.69978	21.9789	4.49095e-104	9.83149e-103	226.269
SIKE1	0.933844	1.58679	24.5822	8.40071e-129	2.57183e-127	283.072
DDAH2	0.933666	1.80258	17.8012	1.40139e-69	1.76969e-68	147.085
CDC34	0.932796	1.05495	25.2836	7.15716e-136	2.40588e-134	299.315
ZNF426	0.931807	1.78963	18.8491	1.29347e-77	1.87791e-76	165.522
RTCA	0.931701	2.51307	26.7001	1.15548e-150	4.76382e-149	333.306
ZNF74	0.930821	1.66782	20.6347	2.89801e-92	5.39586e-91	199.15
ALKBH2	0.930399	2.18135	16.6474	3.18775e-61	3.429e-60	127.917
ZNF585A	0.930303	1.18713	22.8055	1.15497e-111	2.79187e-110	243.701
DNAJC16	0.929888	1.24262	26.9612	1.82805e-153	7.78071e-152	339.743
MAN2C1	0.929864	3.06352	19.8392	1.37112e-85	2.27384e-84	183.826
LSM10	0.929767	1.22269	19.5478	3.32643e-83	5.30458e-82	178.351
HDAC1	0.929544	0.933223	24.488	7.26478e-128	2.20129e-126	280.919
DIRAS2	0.928808	0.909916	24.1416	1.89856e-124	5.49932e-123	273.069
SDE2	0.928371	1.83982	25.6945	4.30235e-140	1.55681e-138	309.014
CTNND2	0.927953	2.51172	21.4473	2.52291e-99	5.16923e-98	215.361
WHSC1L1	0.927583	3.44579	23.0985	2.0564e-114	5.1771e-113	250.016
CEP95	0.927087	1.91313	20.3733	4.80062e-90	8.60656e-89	194.055
LYPLA2	0.926717	1.20166	20.7661	2.17275e-93	4.09706e-92	201.733
RBM12	0.925606	2.55344	23.4733	5.64542e-118	1.50449e-116	258.197
GRSF1	0.925577	2.51755	21.433	3.37272e-99	6.88657e-98	215.072
ZNF566	0.924888	1.57249	26.7124	8.53053e-151	3.52313e-149	333.609
HIST2H4A	0.924365	0.962611	24.0769	8.16153e-124	2.32702e-122	271.613
HIST2H4B	0.924365	0.962611	24.0769	8.16153e-124	2.32702e-122	271.613
SNRPA	0.924347	1.62177	20.8002	1.10712e-93	2.09768e-92	202.405
UBE2J2	0.924255	1.23398	21.9015	2.24112e-103	4.84349e-102	224.666
BCL2L1	0.924034	2.03415	20.0824	1.32325e-87	2.27909e-86	188.452
PRRC2B	0.923766	3.15902	29.56	1.4795e-182	8.58148e-181	406.608
HFM1	0.923322	0.806295	29.8447	7.08995e-186	4.30215e-184	414.239
LOC728190	0.92317	1.87781	21.6482	4.15841e-101	8.71646e-100	219.456
ERCC6L2	0.922395	1.9198	20.3794	4.26489e-90	7.65771e-89	194.173
NAA40	0.922362	2.42528	20.5774	8.92619e-92	1.64388e-90	198.028
FAM110B	0.921896	5.00284	24.0877	6.39592e-124	1.82801e-122	271.857
FAM193A	0.92159	1.45661	23.4527	8.88792e-118	2.35799e-116	257.745
EMC3	0.921436	2.17983	16.5005	3.3851e-60	3.58106e-59	125.564
MSH6	0.921059	1.79588	20.5473	1.61078e-91	2.95039e-90	197.44
UBE2N	0.920418	3.16436	17.312	5.66122e-66	6.66531e-65	138.812
SRRT	0.920094	2.46421	20.8274	6.46156e-94	1.2292e-92	202.942
FAM84B	0.920033	3.47245	21.7048	1.30102e-101	2.74654e-100	220.615
RPAIN	0.919959	3.9537	21.0459	8.31315e-96	1.61519e-94	207.283
IPW	0.919318	1.55216	24.7051	4.98574e-130	1.54031e-128	285.89
FLJ37453	0.917259	1.11079	27.5711	4.29223e-160	1.97234e-158	354.978
RAN	0.917235	5.58579	18.7704	5.36569e-77	7.70037e-76	164.104
ARHGAP21	0.916411	2.49687	21.8471	6.90664e-103	1.48183e-101	223.543
NTMT1	0.916276	1.49334	18.3272	1.46681e-73	2.003e-72	156.217
ATL1	0.915899	2.15603	17.5744	6.75536e-68	8.26606e-67	143.224
GID8	0.915408	1.67619	21.1112	2.2453e-96	4.39859e-95	208.589
TCEAL7	0.915101	2.23593	15.0765	1.10373e-50	9.5747e-50	103.757
DNM3OS	0.915044	1.07376	26.3633	4.37644e-147	1.73191e-145	325.083
JARID2	0.914979	1.56059	24.3566	1.45375e-126	4.32199e-125	277.93
LOC100507433	0.914732	0.871157	25.0467	1.82317e-133	5.9841e-132	293.787
ZNF330	0.914539	1.69833	18.1925	1.56783e-72	2.10095e-71	153.856
SLC44A2	0.914199	2.97188	18.4342	2.20342e-74	3.04046e-73	158.106
ERGIC3	0.914123	4.92905	18.3461	1.04924e-73	1.43776e-72	156.551
CTDSP2	0.913959	2.19618	21.1245	1.72113e-96	3.37454e-95	208.854
KLRK1	0.91345	1.39294	19.4404	2.4762e-82	3.8859e-81	176.35
LRRC47	0.912767	2.69096	22.5554	2.4266e-109	5.70262e-108	238.367
CPT1C	0.912367	1.89796	19.3843	7.02589e-82	1.09531e-80	175.31
CCNL1	0.912141	3.61357	19.354	1.23345e-81	1.91785e-80	174.749
KATNBL1	0.911725	2.27236	18.3113	1.94022e-73	2.64184e-72	155.938
RPRM	0.911162	1.24866	21.2262	2.22556e-97	4.41104e-96	210.894
TSC22D2	0.911037	1.79722	21.5644	2.31661e-100	4.80058e-99	217.743
CD27-AS1	0.910741	1.82945	20.244	5.89023e-89	1.03792e-87	191.555
PPP1R12A	0.910738	3.76734	23.4639	6.95509e-118	1.84935e-116	257.989
MAGOH	0.90938	0.96826	22.6372	4.24369e-110	1.00734e-108	240.106
RSL24D1	0.90925	4.09131	16.4421	8.62065e-60	9.0469e-59	124.633
KLHL7	0.909181	2.93067	16.5472	1.602e-60	1.70542e-59	126.309
LOC646719	0.908833	1.88041	23.2296	1.18385e-115	3.0419e-114	252.864
KLHL21	0.908641	0.872265	25.1916	6.18035e-135	2.05997e-133	297.164
FLII	0.907966	1.98239	19.5294	4.69934e-83	7.47378e-82	178.007
TRIM28	0.907559	1.36301	22.3301	2.86625e-107	6.51582e-106	233.607
GPATCH2L	0.907035	1.33828	21.2229	2.37882e-97	4.71085e-96	210.827
MUL1	0.90693	1.27992	19.6121	9.97112e-84	1.60412e-82	179.552
LOC152217	0.906903	2.29569	16.4688	5.62441e-60	5.91563e-59	125.058
DHX40	0.906611	2.27488	18.1665	2.47471e-72	3.29567e-71	153.401
CERS5	0.906342	3.07792	16.3682	2.80012e-59	2.90126e-58	123.46
ZSCAN9	0.904794	0.958474	22.0901	4.42163e-105	9.79756e-104	228.581
SELT	0.904594	3.40743	17.1032	1.8358e-64	2.10383e-63	135.346
ZNF606	0.903587	1.21681	23.0267	9.76942e-114	2.44132e-112	248.462
PDIK1L	0.902204	0.906863	23.9562	1.23115e-122	3.46848e-121	268.906
ACADVL	0.902197	2.99043	17.3279	4.33514e-66	5.13727e-65	139.078
DPH5	0.902001	1.46719	18.8762	7.91134e-78	1.15213e-76	166.012
RB1CC1	0.901453	2.64671	21.4444	2.67612e-99	5.47841e-98	215.303
CDK5R1	0.90128	1.81274	19.4407	2.46025e-82	3.86343e-81	176.356
MED30	0.901229	1.47269	18.6417	5.44225e-76	7.68442e-75	161.795
GPATCH4	0.900859	1.83493	19.7655	5.5379e-85	9.06951e-84	182.434
MTMR2	0.900385	2.3225	18.7411	9.10894e-77	1.29779e-75	163.576
RAB13	0.900344	0.882004	23.1982	2.35135e-115	6.00267e-114	252.18
SPTAN1	0.899906	3.85846	25.6673	8.21893e-140	2.95594e-138	308.368
HECTD3	0.899604	1.18407	21.79	2.24858e-102	4.80693e-101	222.366
ARPC5	0.89924	2.75114	15.699	9.60863e-55	9.05208e-54	113.062
PSMB4	0.8991	5.14196	18.5157	5.17763e-75	7.19064e-74	159.549
UBE3A	0.898095	2.87666	20.8085	9.39466e-94	1.78288e-92	202.569
MED8	0.89792	1.18744	20.5388	1.901e-91	3.47124e-90	197.274
ACOT7	0.897631	1.93227	16.5306	2.09031e-60	2.21628e-59	126.044
ADD1	0.897525	3.05112	19.422	3.4835e-82	5.45941e-81	176.01
ZNF100	0.897047	2.06903	22.8106	1.0357e-111	2.50867e-110	243.81
LYPLA1	0.896395	1.6298	18.6885	2.34835e-76	3.33176e-75	162.632
DLGAP1-AS1	0.895938	0.817326	24.8761	9.6191e-132	3.02707e-130	289.83
MEG3	0.895909	4.45196	19.6035	1.1718e-83	1.88259e-82	179.391
FLOT1	0.895522	3.29943	17.431	7.65245e-67	9.18798e-66	140.806
ZFP69B	0.895428	0.742136	24.9917	6.56714e-133	2.12021e-131	292.508
KLRC2	0.895282	3.76893	14.6531	5.20187e-48	4.22017e-47	97.6319
LRRC1	0.89514	1.16374	22.5511	2.65823e-109	6.24078e-108	238.276
SLC30A9	0.894887	2.89535	16.7721	4.21548e-62	4.63996e-61	129.932
ADCK4	0.893889	0.996795	22.5683	1.84334e-109	4.34057e-108	238.641
PSMC6	0.893833	3.64527	16.3509	3.68811e-59	3.80965e-58	123.185
NUP107	0.893706	1.75782	18.6122	9.23465e-76	1.29773e-74	161.268
ARHGAP35	0.89368	1.72461	24.7939	6.42675e-131	1.99592e-129	287.934
SOGA1	0.893485	2.67894	22.9075	1.2844e-112	3.16288e-111	245.892
CTTNBP2	0.893416	3.67333	22.3478	1.97502e-107	4.50711e-106	233.978
LOC728392	0.893043	0.949296	23.2066	1.95662e-115	5.0112e-114	252.363
MAD2L1	0.892895	0.916941	20.9122	1.19953e-94	2.3004e-93	204.622
DEK	0.89277	2.95707	18.0489	1.92809e-71	2.53209e-70	151.356
KANSL2	0.892302	1.97224	17.3849	1.66341e-66	1.98711e-65	140.032
KLC1	0.89219	3.50121	18.5609	2.31112e-75	3.22481e-74	160.353
SEC13	0.891531	3.59068	15.6776	1.33389e-54	1.25463e-53	112.735
C16orf45	0.891296	3.86518	17.706	7.17419e-69	8.93094e-68	145.458
DCAF16	0.891055	3.19245	22.7081	9.31903e-111	2.22988e-109	241.618
IGSF21	0.890715	1.61012	19.9676	1.18896e-86	2.01408e-85	186.263
PSMC1	0.88969	3.21055	15.745	4.75026e-55	4.5056e-54	113.763
LOC100505876	0.889347	1.82719	26.8314	4.53731e-152	1.89375e-150	336.537
EIF4E	0.889175	2.83996	17.3003	6.88916e-66	8.07888e-65	138.616
TMEM57	0.889118	0.996139	26.7611	2.57498e-151	1.0672e-149	334.805
RBBP6	0.888976	2.39589	23.0889	2.53638e-114	6.37868e-113	249.807
SETD5	0.888576	3.3695	24.0301	2.33807e-123	6.63435e-122	270.563
MECR	0.888508	1.35882	21.6079	9.50432e-101	1.98167e-99	218.632
UBE2K	0.888481	1.95265	21.581	1.64834e-100	3.42176e-99	218.082
PSMD2	0.888436	3.61216	16.129	1.22648e-57	1.23038e-56	119.696
PHF21B	0.888047	1.29344	22.2835	7.65931e-107	1.72956e-105	232.626
KCND2	0.888047	1.9027	18.985	1.09473e-78	1.62833e-77	167.983
NIN	0.887293	2.259	21.3883	8.37937e-99	1.69485e-97	214.164
BUD31	0.887292	3.18878	15.4502	4.20802e-53	3.83011e-52	109.3
HBP1	0.886803	2.23909	17.1499	8.45193e-65	9.74257e-64	136.119
GAB1	0.884807	2.05837	20.8276	6.43358e-94	1.22486e-92	202.947
BCL6	0.884033	3.76318	20.0449	2.71104e-87	4.63226e-86	187.737
MARCH8	0.884014	1.00246	22.951	5.02159e-113	1.24305e-111	246.829
PDXDC2P	0.883932	3.40581	23.1946	2.5392e-115	6.47523e-114	252.103
ZSWIM8	0.883488	1.35292	25.3654	1.04304e-136	3.56698e-135	301.237
STOML2	0.882974	2.80166	15.3372	2.29729e-52	2.05821e-51	107.61
ERGIC2	0.882921	2.79687	15.877	6.21713e-56	6.00279e-55	115.788
MRPS5	0.882892	2.84964	16.6904	1.58916e-61	1.72274e-60	128.61
EIF3D	0.882269	3.90351	15.8736	6.55243e-56	6.32395e-55	115.735
UBE2I	0.882232	3.24152	20.0616	1.969e-87	3.38145e-86	188.056
SALL3	0.881919	1.14674	26.2297	1.12259e-145	4.36227e-144	321.845
GALNT13	0.881897	3.21396	20.2873	2.54766e-89	4.506e-88	192.391
KLHL13	0.881741	1.38919	17.7846	1.8642e-69	2.34661e-68	146.801
CNPY2	0.881711	3.89834	17.3283	4.30856e-66	5.10832e-65	139.084
ZMYM2	0.881534	2.20519	23.9821	6.88333e-123	1.94384e-121	269.486
ARID4B	0.880815	2.88448	21.2525	1.30731e-97	2.5976e-96	211.424
ERCC5	0.880688	1.63472	19.8778	6.58207e-86	1.10081e-84	184.557
GPX7	0.880292	0.745867	23.6421	1.35486e-119	3.68538e-118	261.919
ASXL1	0.879916	1.5264	24.1198	3.10185e-124	8.95187e-123	272.579
CCDC144C	0.879821	1.24808	24.9536	1.59092e-132	5.1015e-131	291.625
PALLD	0.879234	2.09283	20.6167	4.13327e-92	7.67167e-91	198.796
QDPR	0.879204	3.1016	15.0076	3.0365e-50	2.59511e-49	102.75
NSUN4	0.8789	1.28906	26.1386	1.01775e-144	3.92264e-143	319.645
ZNF253	0.877921	2.22681	17.4791	3.3992e-67	4.11679e-66	141.614
DCAF12	0.87787	1.89596	17.8211	9.95924e-70	1.25968e-68	147.425
ST7L	0.877863	1.19193	23.3367	1.13713e-116	2.97023e-115	255.202
CHMP3	0.877499	3.37774	17.4936	2.65992e-67	3.2264e-66	141.858
GLMN	0.877467	1.00587	23.4018	2.72647e-117	7.19308e-116	256.626
NCBP2	0.877355	4.07648	16.4415	8.70952e-60	9.13612e-59	124.623
ZNF649	0.876784	1.45987	18.9396	2.50376e-78	3.68708e-77	167.158
RMDN3	0.87538	2.164	16.0106	7.81203e-57	7.6774e-56	117.853
GPR176	0.875128	0.732978	25.8686	6.73213e-142	2.48931e-140	313.163
FLJ14186	0.874867	1.1051	28.1137	4.28384e-166	2.07315e-164	368.77
ZNF397	0.874739	1.62844	17.9404	1.26966e-70	1.63652e-69	149.478
RBMXL1	0.874255	1.62282	25.2308	2.46982e-135	8.26707e-134	298.079
RIT1	0.874097	1.60716	20.0772	1.46112e-87	2.51289e-86	188.353
TRMT10C	0.873528	1.60684	18.5795	1.65586e-75	2.3187e-74	160.686
OARD1	0.8732	1.23374	18.5778	1.70866e-75	2.3898e-74	160.654
ZNF804A	0.872806	0.78808	28.5995	1.50511e-171	7.88018e-170	381.307
XRN2	0.872755	2.60718	17.3793	1.82935e-66	2.18203e-65	139.937
ZNF548	0.872714	1.99762	22.9983	1.80524e-113	4.50168e-112	247.849
CCDC136	0.87144	1.13213	22.9706	3.28823e-113	8.16537e-112	247.251
PSENEN	0.871418	1.43563	17.7707	2.3648e-69	2.97201e-68	146.564
CALCOCO1	0.871307	3.6303	18.4826	9.3236e-75	1.29107e-73	158.963
ILF2	0.871225	5.04839	18.0628	1.51446e-71	1.99331e-70	151.596
ATXN7L3B	0.871161	3.89735	17.2626	1.29379e-65	1.51049e-64	137.989
IVNS1ABP	0.871147	3.4668	17.9511	1.05374e-70	1.36118e-69	149.663
DDB1	0.870081	3.88198	20.1859	1.80597e-88	3.1518e-87	190.438
CCT8	0.870006	3.86895	15.0386	1.92818e-50	1.65808e-49	103.202
PER1	0.868848	1.85508	21.4525	2.26834e-99	4.65167e-98	215.468
ATXN10	0.868636	4.39386	18.7679	5.62148e-77	8.06256e-76	164.057
EIF2B4	0.868605	2.23383	16.0961	2.05522e-57	2.04442e-56	119.182
MED13L	0.868556	2.07319	24.1025	4.59023e-124	1.3183e-122	272.188
RPS10-NUDT3	0.867771	2.48672	19.6684	3.45838e-84	5.60181e-83	180.608
NKD1	0.86725	1.81325	24.3961	5.91025e-127	1.76154e-125	278.828
CEP57	0.867075	2.46159	17.9469	1.13464e-70	1.46328e-69	149.59
DNAJB4	0.867045	1.19492	19.5578	2.7624e-83	4.41406e-82	178.536
PNMA1	0.865707	4.23377	16.2865	1.02529e-58	1.05128e-57	122.167
RPL9	0.865601	7.67233	32.4735	1.04951e-217	9.4796e-216	487.412
MAPT	0.865467	3.95725	25.0226	3.19744e-133	1.04082e-131	293.226
PUM2	0.865398	2.17948	19.7778	4.38529e-85	7.2018e-84	182.666
MEGF8	0.865357	1.58105	27.3501	1.12054e-157	4.97517e-156	349.424
SOX4	0.865337	5.14213	22.3059	4.77806e-107	1.08411e-105	233.097
HERPUD1	0.865107	2.39838	15.1017	7.61372e-51	6.61935e-50	104.126
ZBTB40	0.865072	1.03585	26.4469	5.70564e-148	2.28081e-146	327.116
DVL1	0.864408	0.889713	25.8634	7.62075e-142	2.8135e-140	313.04
LCORL	0.864394	1.31861	21.2134	2.87706e-97	5.69277e-96	210.638
SDR39U1	0.86412	3.79821	15.0584	1.44094e-50	1.24543e-49	103.491
WBP4	0.863732	2.01592	19.7414	8.72845e-85	1.42454e-83	181.98
RMDN1	0.863599	1.22212	21.3253	3.00455e-98	6.03077e-97	212.891
CLSTN1	0.863402	1.64101	22.5842	1.31303e-109	3.10108e-108	238.979
RAMP2-AS1	0.863349	2.31035	29.3451	4.55276e-180	2.54707e-178	400.889
DCTN3	0.862737	4.21534	15.0158	2.69559e-50	2.3096e-49	102.868
CLCN6	0.862724	2.09386	19.7274	1.13733e-84	1.84982e-83	181.716
EYA3	0.862309	1.88556	27.1606	1.28321e-155	5.59247e-154	344.692
NAE1	0.861635	3.3124	15.1424	4.16906e-51	3.64196e-50	104.726
PIGY	0.861536	3.45599	15.7152	7.50026e-55	7.07992e-54	113.309
PEX5	0.861292	1.52021	19.6435	5.52919e-84	8.93772e-83	180.14
DHX9	0.860985	3.54946	18.4164	3.02259e-74	4.16354e-73	157.791
NOSIP	0.86055	1.63475	16.8236	1.82067e-62	2.01431e-61	130.768
HNRNPM	0.860453	4.91122	20.8333	5.74194e-94	1.09407e-92	203.06
FLJ42709	0.860055	1.39028	19.2129	1.67735e-80	2.56425e-79	172.148
TAPT1	0.859447	1.05182	24.3748	9.59227e-127	2.85536e-125	278.345
HIST1H1E	0.859206	2.27573	16.7152	1.0627e-61	1.15627e-60	129.011
C17orf70	0.858055	2.20961	17.5629	8.21102e-68	1.00317e-66	143.029
BIRC2	0.857647	2.06981	16.6649	2.40107e-61	2.59458e-60	128.199
SMARCA5	0.857562	2.91054	20.4727	6.92754e-91	1.25145e-89	195.985
C17orf62	0.857488	2.98928	15.7698	3.24501e-55	3.08654e-54	114.143
MVB12B	0.857397	1.27207	21.5103	6.99166e-100	1.44505e-98	216.641
PTPN11	0.856536	3.02379	19.4815	1.15076e-82	1.81672e-81	177.114
ZNF436	0.856222	0.724135	24.429	2.79012e-127	8.35801e-126	279.577
TUBA1A	0.856114	8.25356	41.8543	0	0	784.978
VGLL4	0.856055	2.45584	18.2033	1.29704e-72	1.74103e-71	154.045
DCTD	0.855599	0.438092	30.3936	2.39963e-192	1.58182e-190	429.113
OXA1L	0.855285	2.51384	15.4581	3.7328e-53	3.4028e-52	109.419
LOC401074	0.855226	1.05057	22.4386	2.89521e-108	6.69747e-107	235.894
GNL3	0.854942	3.06116	15.7138	7.66349e-55	7.23112e-54	113.287
CECR5	0.854653	2.76179	14.9846	4.2571e-50	3.62129e-49	102.413
ADNP	0.854246	1.59477	19.7989	2.94368e-85	4.8545e-84	183.064
C19orf12	0.854092	1.31991	25.2063	4.38647e-135	1.46618e-133	297.506
AZIN1	0.853924	3.28457	17.0174	7.57793e-64	8.57636e-63	133.934
MKLN1	0.853703	3.02625	24.404	4.94139e-127	1.47463e-125	279.006
CBWD3	0.853377	2.61764	17.0337	5.79009e-64	6.56238e-63	134.202
ZFAND6	0.853233	2.96959	14.5828	1.42367e-47	1.14169e-46	96.6303
RPL36A-HNRNPH2	0.8523	1.98598	17.3598	2.53627e-66	3.02067e-65	139.612
CRLS1	0.852093	1.74122	20.5982	5.94397e-92	1.09894e-90	198.434
ZNF431	0.851926	1.81302	21.9503	8.12738e-104	1.76778e-102	225.677
ZNF254	0.851091	2.43428	17.5412	1.18719e-67	1.44745e-66	142.662
EIF4G1	0.850969	2.68347	20.0523	2.35664e-87	4.03253e-86	187.877
TMX1	0.850845	3.16583	19.8583	9.5371e-86	1.58717e-84	184.187
MGEA5	0.850795	3.2271	19.7579	6.39264e-85	1.04476e-83	182.291
MAP7D1	0.850705	0.845284	27.1738	9.22022e-156	4.03321e-154	345.022
ZNF507	0.850661	1.12152	25.0034	5.00266e-133	1.61953e-131	292.78
RPF1	0.850596	0.982634	20.8156	8.15241e-94	1.54837e-92	202.711
TP53INP1	0.84976	1.39431	22.6772	1.8055e-110	4.31152e-109	240.958
USF1	0.848545	2.61991	15.1375	4.48342e-51	3.91369e-50	104.653
C19orf10	0.848418	3.06358	15.3566	1.71878e-52	1.54482e-51	107.899
RAP2A	0.848095	2.73316	19.447	2.19037e-82	3.44649e-81	176.472
NFAT5	0.847984	2.59727	21.4153	4.83467e-99	9.83771e-98	214.713
SPATC1L	0.847719	0.952413	20.5806	8.38243e-92	1.54614e-90	198.091
ZNF154	0.847505	1.06713	20.3116	1.59212e-89	2.82441e-88	192.859
H1F0	0.847299	4.02909	19.2367	1.08083e-80	1.65875e-79	172.586
NOL4	0.847153	1.79396	19.3972	5.52655e-82	8.62704e-81	175.55
NR3C1	0.846978	2.26451	18.3189	1.69652e-73	2.31401e-72	156.072
TFDP2	0.846866	2.57597	30.9374	7.54386e-199	5.17465e-197	444.061
PRKRA	0.846624	2.64269	14.5797	1.48655e-47	1.1909e-46	96.5873
AP2M1	0.846348	5.09088	19.8192	2.00088e-85	3.30663e-84	183.449
MPG	0.846206	2.5586	14.8854	1.81327e-49	1.51951e-48	100.971
ZNF573	0.845738	0.991991	19.7327	1.02909e-84	1.67608e-83	181.816
RALY	0.845712	2.10646	19.6335	6.66849e-84	1.075e-82	179.953
PI4KAP2	0.845492	2.20826	19.2127	1.68449e-80	2.57349e-79	172.143
C16orf13	0.844628	2.91625	15.0141	2.76209e-50	2.36487e-49	102.844
MAP4K4	0.843508	2.93608	21.4582	2.02071e-99	4.14745e-98	215.583
CLCN3	0.843343	2.90926	17.8951	2.77906e-70	3.55687e-69	148.697
NLGN1	0.842585	3.88007	19.7323	1.03641e-84	1.68685e-83	181.809
SLC44A5	0.842578	0.661324	26.5087	1.26155e-148	5.05155e-147	328.622
SLITRK3	0.842523	1.8447	18.5535	2.63738e-75	3.67139e-74	160.222
YPEL5	0.842186	2.93675	15.1719	2.69615e-51	2.36839e-50	105.159
COPA	0.841953	4.07161	20.0529	2.32974e-87	3.98939e-86	187.888
TRO	0.841917	3.15733	16.7471	6.32816e-62	6.92993e-61	129.527
SUPT16H	0.84184	3.24009	18.1328	4.46369e-72	5.92446e-71	152.814
METTL9	0.841494	2.65676	16.194	4.41735e-58	4.46929e-57	120.713
ZMPSTE24	0.840614	1.32179	18.841	1.49755e-77	2.16889e-76	165.375
SCMH1	0.840353	1.02011	22.2633	1.17206e-106	2.64161e-105	232.202
DSCAM	0.839954	2.58953	22.0473	1.07982e-104	2.38154e-103	227.69
EMC2	0.839695	1.65384	15.9036	4.11845e-56	3.99276e-55	116.198
FYTTD1	0.839642	2.37219	16.7051	1.25287e-61	1.36068e-60	128.847
NAA25	0.839478	1.96503	18.9103	4.26608e-78	6.2396e-77	166.627
EEF1G	0.838069	7.54037	32.2182	1.6004e-214	1.35747e-212	480.093
GUCD1	0.837987	1.52328	19.2102	1.76309e-80	2.68838e-79	172.098
ZNF84	0.837332	2.45578	18.1206	5.52767e-72	7.32022e-71	152.601
ACIN1	0.837147	2.69582	21.4133	5.03557e-99	1.02289e-97	214.672
INIP	0.836939	1.99256	20.5775	8.91678e-92	1.64342e-90	198.029
RABEP1	0.83651	2.6369	19.184	2.85902e-80	4.33989e-79	171.616
ZNF488	0.836371	1.3345	17.7029	7.56297e-69	9.40503e-68	145.405
TERF2IP	0.835752	4.6217	18.7619	6.25415e-77	8.94827e-76	163.951
HNRNPD	0.835171	3.79751	22.9048	1.36169e-112	3.34972e-111	245.834
AGO4	0.834887	0.759393	29.3407	5.11531e-180	2.84832e-178	400.773
GRHPR	0.83463	4.25658	15.8498	9.46309e-56	9.10342e-55	115.369
THRA	0.834185	3.73763	19.38	7.61943e-82	1.18627e-80	175.23
WDR13	0.834148	2.81783	15.0328	2.09922e-50	1.80385e-49	103.117
NFIX	0.833953	3.58133	24.4841	7.93651e-128	2.39869e-126	280.831
M6PR	0.833902	2.65051	15.4665	3.29154e-53	3.00634e-52	109.544
RPS3A	0.833868	7.91285	36.8243	7.96841e-275	1.24061e-272	618.748
ILF3-AS1	0.833745	2.79919	19.525	5.10371e-83	8.10055e-82	177.924
ZNF776	0.833719	0.960126	23.4099	2.28215e-117	6.02759e-116	256.804
SAFB	0.833599	3.16348	16.2531	1.73681e-58	1.77391e-57	121.642
SUV420H1	0.833199	1.96972	18.5088	5.85202e-75	8.11294e-74	159.427
GUSBP1	0.832728	3.00415	15.4101	7.68702e-53	6.95919e-52	108.7
MIB2	0.832719	0.840797	25.9576	7.95936e-143	3.01373e-141	315.294
ABCC5	0.832693	3.00481	16.9249	3.47441e-63	3.88573e-62	132.418
C17orf49	0.832007	2.58761	14.6077	9.96778e-48	8.02339e-47	96.9849
LOC148413	0.83153	0.745478	22.8438	5.06671e-112	1.23358e-110	244.523
LINC00649	0.831294	2.22035	30.0126	7.60807e-188	4.73803e-186	418.766
BCR	0.831238	2.05659	20.3322	1.06668e-89	1.90225e-88	193.259
PRSS48	0.831232	0.906379	25.0388	2.19455e-133	7.18312e-132	293.602
PPP2R5C	0.831168	3.16555	16.7687	4.45664e-62	4.90313e-61	129.876
SUMO1	0.831098	3.68847	15.0085	2.99921e-50	2.5651e-49	102.762
B3GALT6	0.830493	0.859402	25.7791	5.72357e-141	2.09348e-139	311.027
ASH1L	0.829822	2.66507	21.9244	1.39266e-103	3.01531e-102	225.14
LAMA5	0.829061	1.68332	21.6194	7.50742e-101	1.56808e-99	218.867
AZGP1	0.828982	0.951931	19.2279	1.27238e-80	1.95018e-79	172.423
HKR1	0.828489	1.0968	18.7408	9.15151e-77	1.30307e-75	163.571
SMEK2	0.828419	2.63371	17.637	2.32856e-68	2.87606e-67	144.285
PRPF40A	0.828385	3.06	20.7624	2.33753e-93	4.40428e-92	201.66
USP3	0.828292	3.0522	20.0885	1.17654e-87	2.02936e-86	188.569
SPG21	0.828209	2.27256	15.7685	3.30849e-55	3.14566e-54	114.123
SMARCE1	0.827953	3.40979	15.846	1.00326e-55	9.64342e-55	115.311
CCSAP	0.827802	0.906295	23.379	4.49382e-117	1.18163e-115	256.128
PPM1G	0.827787	3.30019	15.7503	4.38071e-55	4.15676e-54	113.844
NUFIP2	0.827544	2.1926	22.7373	4.98902e-111	1.19741e-109	242.241
PEX10	0.82719	1.59488	16.53	2.11004e-60	2.23619e-59	126.034
PRDX6	0.826987	2.54873	14.9946	3.67407e-50	3.12984e-49	102.56
CRIM1	0.82614	0.926894	25.8631	7.68216e-142	2.83175e-140	313.032
ZNF300	0.826056	1.4179	17.347	3.14859e-66	3.74429e-65	139.396
NPEPPS	0.82605	3.53988	20.6456	2.34063e-92	4.36838e-91	199.363
ATP13A4	0.825979	1.58544	17.8078	1.25187e-69	1.58172e-68	147.197
PRKRIR	0.825962	1.09941	20.7953	1.21981e-93	2.3075e-92	202.309
ERP29	0.825938	2.77073	14.5201	3.47743e-47	2.75875e-46	95.7418
USP14	0.825819	2.16636	18.9456	2.24408e-78	3.3088e-77	167.267
GPSM2	0.825766	2.28133	15.0512	1.60131e-50	1.38252e-49	103.386
UBE2H	0.825542	2.50883	19.7592	6.23896e-85	1.02035e-83	182.315
NDRG1	0.825453	0.744241	25.9279	1.62557e-142	6.10619e-141	314.582
RPS2	0.825087	6.90351	26.7823	1.52388e-151	6.32677e-150	335.328
SRGAP1	0.824808	2.33469	20.4779	6.26057e-91	1.13356e-89	196.086
MXI1	0.824791	2.37238	17.598	4.52857e-68	5.56142e-67	143.622
FAM177A1	0.82476	2.76689	18.5867	1.45765e-75	2.04477e-74	160.813
SOX2	0.82469	3.58538	21.8912	2.77167e-103	5.98462e-102	224.454
ZNF593	0.824687	1.05504	19.0456	3.62007e-79	5.42895e-78	169.086
RAB4A	0.824663	1.80546	16.9116	4.31894e-63	4.82112e-62	132.201
ARMCX3	0.824613	3.16803	15.235	1.0559e-51	9.3588e-51	106.092
MTX2	0.824457	2.48299	14.6527	5.23166e-48	4.24143e-47	97.6262
SNRPC	0.824337	2.6351	14.926	1.00313e-49	8.46309e-49	101.561
EEA1	0.824269	1.92989	20.3932	3.25986e-90	5.86206e-89	194.441
NAP1L5	0.824214	1.86456	15.4585	3.70847e-53	3.38323e-52	109.426
LOC374443	0.824134	0.972973	21.0119	1.64067e-95	3.17989e-94	206.605
GTF2I	0.823947	4.30806	17.6091	3.74406e-68	4.60755e-67	143.812
PRPF39	0.823904	2.21507	17.0168	7.65678e-64	8.65732e-63	133.924
ECHS1	0.823891	2.84173	14.5448	2.44603e-47	1.94769e-46	96.0918
MLLT10	0.823557	0.99829	24.4457	1.90867e-127	5.73206e-126	279.956
PCED1A	0.82348	2.14102	16.6584	2.66863e-61	2.88108e-60	128.094
TIMM44	0.82238	2.32874	16.478	4.85909e-60	5.1175e-59	125.204
PDRG1	0.822296	1.55341	16.2684	1.36344e-58	1.39377e-57	121.883
LRP12	0.822212	1.27562	19.3946	5.80896e-82	9.06191e-81	175.5
CDC37	0.822038	4.40065	16.9183	3.86896e-63	4.32085e-62	132.31
FKBP4	0.821575	2.12512	17.5181	1.75679e-67	2.1386e-66	142.272
IFT52	0.82151	1.94962	15.1777	2.47194e-51	2.17385e-50	105.246
TOX3	0.82136	1.35828	20.0613	1.98332e-87	3.40357e-86	188.049
SPSB3	0.821277	3.1407	14.4988	4.70445e-47	3.7197e-46	95.4412
DNAJB6	0.821015	4.37342	16.0133	7.49331e-57	7.36723e-56	117.894
ANAPC5	0.820731	3.93495	15.5211	1.44105e-53	1.32385e-52	110.366
LOC646329	0.820704	0.815894	25.4306	2.24638e-137	7.7948e-136	302.769
ATP6V1G1	0.820145	4.41647	17.2096	3.13319e-65	3.64358e-64	137.108
RASAL2	0.819818	1.42194	22.5446	3.05421e-109	7.15624e-108	238.137
CMSS1	0.819698	1.27952	18.2335	7.63262e-73	1.03038e-71	154.573
SNRNP70	0.819612	2.37729	21.6864	1.89677e-101	3.9935e-100	220.239
MYH10	0.819349	2.5353	19.0434	3.77054e-79	5.65103e-78	169.045
PSMD3	0.819255	2.81799	16.6564	2.75499e-61	2.97295e-60	128.062
NFRKB	0.818964	1.33615	21.0262	1.23348e-95	2.39461e-94	206.89
LRRC37A2	0.818466	2.00407	20.3304	1.10465e-89	1.96849e-88	193.224
STK33	0.818343	0.840957	23.3557	7.49516e-117	1.96644e-115	255.618
ALCAM	0.817559	4.92832	21.8722	4.11036e-103	8.85092e-102	224.061
PLEKHO1	0.817293	1.23442	21.0484	7.91112e-96	1.53835e-94	207.333
MYL6B	0.817248	3.14022	16.2557	1.66694e-58	1.70329e-57	121.683
GUSBP4	0.81661	1.84146	16.7919	3.05637e-62	3.36884e-61	130.252
LAPTM4B	0.81657	3.20342	17.161	7.03419e-65	8.1202e-64	136.302
CHTOP	0.815904	3.4959	15.9691	1.49097e-56	1.45681e-55	117.209
YEATS2	0.815791	2.75289	20.7987	1.13937e-93	2.15706e-92	202.377
RAD21	0.815266	2.94975	19.7969	3.0561e-85	5.0364e-84	183.026
FAM208B	0.815247	1.35554	22.7972	1.37936e-111	3.33088e-110	243.524
KGFLP1	0.814926	1.71099	20.494	4.57112e-91	8.28932e-90	196.399
PPIP5K2	0.814474	1.91746	18.8625	1.01524e-77	1.47668e-76	165.763
CCDC23	0.814408	0.842172	20.991	2.493e-95	4.80822e-94	206.188
LDLRAD4	0.814097	1.28204	22.5146	5.77697e-109	1.34958e-107	237.501
RAF1	0.814049	3.78671	16.6514	2.98592e-61	3.21628e-60	127.982
DCLRE1C	0.813714	1.42722	19.2816	4.71985e-81	7.27656e-80	173.412
TOB1	0.8136	3.4547	15.5268	1.32113e-53	1.21463e-52	110.453
LRRC49	0.813486	1.51195	18.7177	1.38935e-76	1.97471e-75	163.155
FZD3	0.812814	2.4866	24.1405	1.94588e-124	5.62948e-123	273.044
ASB3	0.812376	2.69017	15.6378	2.44737e-54	2.2874e-53	112.131
ZNF8	0.812349	1.02424	20.2631	4.06725e-89	7.17758e-88	191.924
GPATCH3	0.812293	0.825072	21.3393	2.26307e-98	4.55405e-97	213.174
MBP	0.812264	1.24986	17.204	3.43621e-65	3.99204e-64	137.016
RPL7L1	0.810782	4.13192	17.3236	4.65872e-66	5.50692e-65	139.006
PLIN3	0.810694	1.79749	18.0397	2.26444e-71	2.96393e-70	151.195
NUCB1	0.810675	2.06648	17.0354	5.63249e-64	6.38988e-63	134.23
TOMM20	0.810538	4.79786	18.2525	5.47176e-73	7.40785e-72	154.905
DHDDS	0.810353	1.05117	20.7814	1.60709e-93	3.03527e-92	202.034
STRN4	0.810092	0.977073	23.3462	9.2334e-117	2.41446e-115	255.409
ZBED1	0.809775	2.21596	17.477	3.52373e-67	4.26106e-66	141.578
RNF150	0.809634	1.3062	21.4199	4.40422e-99	8.97725e-98	214.806
GAS5	0.809547	5.3149	15.6605	1.73085e-54	1.62285e-53	112.476
CLK2	0.809293	1.23091	19.6968	2.02658e-84	3.28937e-83	181.141
SIAH1	0.809074	1.82369	17.0062	9.11882e-64	1.02957e-62	133.75
BRD2	0.808994	3.82441	20.2946	2.20975e-89	3.91128e-88	192.533
RWDD3	0.808476	1.03302	19.6425	5.63037e-84	9.09507e-83	180.122
HAUS5	0.808335	1.46278	23.6604	9.03387e-120	2.46298e-118	262.323
ZNF706	0.807979	3.32599	16.3023	7.97623e-59	8.18549e-58	122.417
SSR2	0.807962	5.14289	16.0372	5.15679e-57	5.08693e-56	118.266
SPIN1	0.807859	3.00104	17.7277	4.94747e-69	6.18826e-68	145.828
NXF1	0.80773	2.34267	15.4623	3.5033e-53	3.19851e-52	109.482
PMPCA	0.807379	2.33373	14.9114	1.24158e-49	1.04525e-48	101.348
RPS9	0.807046	6.41024	24.0929	5.69867e-124	1.63268e-122	271.972
BZW1	0.806787	4.0591	15.6212	3.14941e-54	2.92967e-53	111.88
ASNSD1	0.806522	2.28375	15.0277	2.26203e-50	1.94164e-49	103.043
JTB	0.806104	3.14334	15.1839	2.25547e-51	1.98644e-50	105.337
GTDC2	0.805955	1.44964	17.0539	4.14714e-64	4.72291e-63	134.535
PCID2	0.805402	2.08732	15.7182	7.15937e-55	6.76354e-54	113.355
NAA20	0.805374	3.57186	13.6262	7.97894e-42	5.56012e-41	83.4661
LOC100505783	0.804851	1.78037	17.6052	4.00638e-68	4.92524e-67	143.744
RTKN	0.804833	3.51987	16.2495	1.84074e-58	1.87763e-57	121.585
FAM133DP	0.804288	1.9952	18.6603	3.89449e-76	5.50556e-75	162.128
KATNB1	0.80413	1.5938	16.703	1.29527e-61	1.40608e-60	128.814
VPS4A	0.803855	3.22237	15.1029	7.4775e-51	6.50331e-50	104.144
TANC2	0.803832	2.3873	21.6857	1.92527e-101	4.04992e-100	220.224
RNF182	0.803526	0.438096	29.4949	8.42374e-182	4.81516e-180	404.872
USB1	0.803521	1.31945	18.0957	8.52653e-72	1.12726e-70	152.169
PLRG1	0.803012	2.03215	15.5977	4.50905e-54	4.18786e-53	111.523
PI4KB	0.802781	2.92608	16.2526	1.75138e-58	1.78802e-57	121.634
FOXN2	0.802507	2.21761	18.6177	8.36738e-76	1.17795e-74	161.366
ZNF266	0.802303	1.48295	17.0816	2.62648e-64	3.00269e-63	134.99
SLC25A25	0.802265	1.65901	18.0935	8.86297e-72	1.17044e-70	152.13
NKIRAS2	0.802142	2.10119	16.1262	1.28132e-57	1.28376e-56	119.653
RFC1	0.801827	1.87876	19.0734	2.17709e-79	3.26908e-78	169.593
LINC00670	0.801207	1.79476	32.3206	8.51904e-216	7.41188e-214	483.022
PPP1CA	0.80096	2.69097	14.2475	1.62244e-45	1.23615e-44	91.9193
BAD	0.800897	2.42676	14.3445	4.16206e-46	3.21459e-45	93.2726
FAM219B	0.800533	2.04647	15.6693	1.5133e-54	1.41999e-53	112.61
HNRPLL	0.800399	2.01074	17.1623	6.88259e-65	7.94907e-64	136.324
BCL7A	0.800369	2.11131	19.2664	6.24614e-81	9.61084e-80	173.132
FLJ42627	0.7998	1.16541	24.8755	9.74875e-132	3.0638e-130	289.816
LOC440434	0.799692	1.92475	18.8207	2.16403e-77	3.12457e-76	165.009
LMF1	0.799597	5.33903	17.8762	3.8488e-70	4.91273e-69	148.373
CBX3	0.799047	4.70874	18.3056	2.14516e-73	2.91753e-72	155.838
STK19	0.798672	1.68255	15.9942	1.00946e-56	9.88775e-56	117.597
ZNF586	0.798219	1.1063	18.1628	2.64019e-72	3.51407e-71	153.337
AASS	0.798161	2.88426	19.8798	6.33991e-86	1.06106e-84	184.595
NAT9	0.798011	2.50071	14.222	2.31375e-45	1.75609e-44	91.5663
PI4KA	0.797932	2.41999	19.4064	4.66063e-82	7.28493e-81	175.72
SARNP	0.797772	3.25686	14.0954	1.34325e-44	1.0012e-43	89.817
APEX1	0.797756	5.09507	15.7336	5.66008e-55	5.35998e-54	113.589
SGIP1	0.797742	1.03924	24.551	1.71616e-128	5.24714e-127	282.359
SMIM7	0.797714	2.72672	14.2256	2.20167e-45	1.67156e-44	91.6157
SRGAP2C	0.797133	3.42501	16.2781	1.17071e-58	1.19831e-57	122.035
SENP7	0.79712	2.25925	18.0476	1.9735e-71	2.59029e-70	151.332
CKB	0.796917	7.00278	25.3871	6.26545e-137	2.15825e-135	301.746
LEPRE1	0.796624	0.929025	21.3747	1.10238e-98	2.22593e-97	213.891
PRR26	0.796528	0.845137	22.7483	3.93756e-111	9.46013e-110	242.477
ZNF121	0.796485	1.33802	17.1159	1.48806e-64	1.70946e-63	135.556
WNT5A	0.79646	0.506033	30.2987	3.19919e-191	2.07422e-189	426.527
EIF3E	0.796429	5.36364	16.1824	5.29936e-58	5.35251e-57	120.532
DYNLRB1	0.796354	4.46116	15.2069	1.60267e-51	1.41625e-50	105.677
BTN2A1	0.796032	1.41051	17.5851	5.6313e-68	6.90491e-67	143.405
ATF2	0.795944	2.53543	15.8689	7.05131e-56	6.79712e-55	115.662
HIST1H1C	0.795864	1.34733	17.1906	4.29824e-65	4.97641e-64	136.793
RPL13AP5	0.795595	6.60478	17.4554	5.07054e-67	6.11904e-66	141.216
YEATS4	0.795504	1.81714	14.8837	1.8575e-49	1.55602e-48	100.948
UFC1	0.795199	3.83865	14.1188	9.72158e-45	7.27812e-44	90.1386
PNMAL1	0.795142	1.83257	17.1443	9.27522e-65	1.06812e-63	136.027
MAP3K2	0.794961	1.4331	21.9609	6.52071e-104	1.42224e-102	225.897
KDM5D	0.794618	1.35192	18.8464	1.35886e-77	1.97164e-76	165.472
PCF11	0.794605	2.02178	19.7958	3.11931e-85	5.13698e-84	183.006
ZBTB8OS	0.794274	1.13645	18.9763	1.28314e-78	1.90022e-77	167.825
ARL6IP4	0.794068	2.7019	15.0068	3.07231e-50	2.62288e-49	102.738
SNAPC2	0.793931	0.686626	22.9658	3.6467e-113	9.03656e-112	247.148
LOC284023	0.793763	2.28381	27.9272	5.06331e-164	2.41093e-162	364.007
AATF	0.793763	2.40801	14.6082	9.89058e-48	7.96395e-47	96.9926
LOC100132273	0.793576	1.39063	18.0436	2.11701e-71	2.7725e-70	151.262
ZC3H14	0.793553	2.51049	16.3979	1.74452e-59	1.81469e-58	123.931
CNTN3	0.793308	0.687782	25.9252	1.73135e-142	6.49324e-141	314.519
SMNDC1	0.792328	1.7444	19.1961	2.28397e-80	3.47813e-79	171.84
MGC27345	0.792063	1.8015	25.3266	2.60541e-136	8.83339e-135	300.324
SETD2	0.791314	2.33472	18.8723	8.50197e-78	1.23739e-76	165.94
BAIAP2	0.791306	1.08071	20.5879	7.26517e-92	1.34111e-90	198.233
NUMA1	0.790824	3.60848	19.9516	1.61396e-86	2.72233e-85	185.959
SH3BP5-AS1	0.79081	0.777002	24.8573	1.48595e-131	4.65761e-130	289.396
RBM33	0.790611	1.72044	22.4836	1.11508e-108	2.59727e-107	236.845
LOC90834	0.790279	2.3107	28.51	1.5406e-170	7.96035e-169	378.985
IPO13	0.789825	1.19472	20.0274	3.79336e-87	6.46757e-86	187.402
DPY19L3	0.789817	1.36728	19.9664	1.21706e-86	2.0602e-85	186.24
KAT7	0.789458	3.94494	15.6728	1.43355e-54	1.34677e-53	112.664
CLK3	0.789081	2.17527	14.9088	1.28956e-49	1.08487e-48	101.311
LOC645212	0.788948	1.28147	17.3315	4.08086e-66	4.84564e-65	139.138
ZNF790-AS1	0.788802	0.782257	22.7763	2.1626e-111	5.21159e-110	243.075
UBE2D3	0.788381	4.43671	16.0144	7.36934e-57	7.25439e-56	117.911
STK17B	0.788085	2.31138	18.6157	8.67189e-76	1.21937e-74	161.33
EPS15	0.787943	0.896378	21.9693	5.47739e-104	1.19688e-102	226.071
DEDD	0.787615	2.35189	15.6335	2.61259e-54	2.43797e-53	112.066
ILF3	0.787604	4.87026	25.3159	3.35103e-136	1.12966e-134	300.073
HSPA1A	0.787539	2.87378	11.681	2.82046e-31	1.48095e-30	59.3391
EHMT1	0.787357	2.21647	17.8125	1.15439e-69	1.45933e-68	147.278
KANSL3	0.787314	1.69291	19.1104	1.10418e-79	1.66224e-78	170.269
URI1	0.78722	0.788152	24.8557	1.54023e-131	4.82136e-130	289.36
SF3B1	0.78718	4.90681	20.7623	2.34201e-93	4.40921e-92	201.658
PPT1	0.787088	3.97495	13.7517	1.47484e-42	1.04842e-41	85.1446
PKD2	0.786321	1.30593	21.5683	2.13816e-100	4.43466e-99	217.823
PPA2	0.786055	2.46452	16.4399	8.93538e-60	9.36889e-59	124.597
AKAP8L	0.785051	1.55152	16.6403	3.57455e-61	3.84333e-60	127.803
ALG14	0.784762	0.852012	19.7886	3.57688e-85	5.88234e-84	182.87
SMC6	0.78438	1.46266	19.2169	1.55728e-80	2.38377e-79	172.222
NEMF	0.784052	3.13167	17.7292	4.81988e-69	6.03186e-68	145.854
ZMYND8	0.783887	1.92904	18.8943	5.70282e-78	8.32042e-77	166.338
DENR	0.783807	3.18823	18.0157	3.43754e-71	4.47466e-70	150.779
OXR1	0.783776	2.46168	14.0233	3.63227e-44	2.68366e-43	88.8277
CLASP1	0.782915	2.78054	19.498	8.45543e-83	1.33934e-81	177.421
CNOT1	0.782701	2.76597	18.0656	1.44249e-71	1.9007e-70	151.645
RAPGEF2	0.782646	1.96191	18.39	4.83045e-74	6.64222e-73	157.324
EXOC4	0.782395	3.47088	14.6061	1.02032e-47	8.21012e-47	96.9617
RBL2	0.782338	2.31594	17.3215	4.82336e-66	5.69585e-65	138.972
DNAJB14	0.78232	2.3117	15.7797	2.78695e-55	2.65512e-54	114.294
ZNF134	0.782231	1.03451	18.272	3.87755e-73	5.26461e-72	155.248
FAM168B	0.781855	2.3841	17.3144	5.43991e-66	6.41433e-65	138.852
KDM4A-AS1	0.780872	1.3201	24.5305	2.74605e-128	8.38518e-127	281.89
UTP11L	0.780817	2.75778	18.555	2.56805e-75	3.57908e-74	160.248
CNOT8	0.780624	2.65667	13.8832	2.47491e-43	1.79824e-42	86.9195
CAND1	0.780495	2.33738	16.7977	2.77994e-62	3.06794e-61	130.346
CECR2	0.780254	1.13222	23.3339	1.2079e-116	3.14466e-115	255.141
ZFYVE16	0.780253	2.41041	17.9855	5.8089e-71	7.54902e-70	150.257
PIH1D1	0.779975	1.75464	15.5894	5.11392e-54	4.74034e-53	111.398
RIF1	0.779787	2.11377	19.7668	5.39683e-85	8.8446e-84	182.46
MBD3	0.77978	1.39448	17.7739	2.24162e-69	2.8187e-68	146.617
MSI2	0.77972	2.04653	16.8381	1.43895e-62	1.59498e-61	131.002
PA2G4	0.779626	3.85878	16.4273	1.09322e-59	1.14322e-58	124.396
RPS6KB1	0.779595	1.48947	18.1601	2.76973e-72	3.68234e-71	153.289
POLR3E	0.779537	2.41411	17.0676	3.30692e-64	3.77331e-63	134.76
ZNF451	0.779428	2.63738	19.6501	4.8789e-84	7.89195e-83	180.265
TRPC4AP	0.779213	3.23309	15.3515	1.85482e-52	1.66582e-51	107.823
SORT1	0.778633	1.20355	20.6929	9.22477e-93	1.72983e-91	200.291
MOB1A	0.778527	1.53615	16.3475	3.89396e-59	4.01878e-58	123.131
BAZ1B	0.778315	1.76612	20.0355	3.24563e-87	5.5377e-86	187.558
CTSF	0.77741	2.76774	13.4549	7.81498e-41	5.32206e-40	81.1977
CKAP2	0.777248	1.51186	16.843	1.32668e-62	1.47191e-61	131.083
MTMR9LP	0.777248	0.997416	20.5302	2.24975e-91	4.10173e-90	197.106
PANK4	0.777234	1.27327	17.8761	3.85883e-70	4.92287e-69	148.37
C18orf21	0.777056	1.50397	16.3739	2.55655e-59	2.65006e-58	123.55
TAF12	0.77705	1.14338	16.841	1.3719e-62	1.52137e-61	131.05
BACH1	0.776608	1.19063	19.5008	8.02455e-83	1.27194e-81	177.473
LOC493754	0.776528	1.32864	20.1092	7.90445e-88	1.37039e-86	188.966
GTF3C2	0.775739	2.19323	15.7978	2.11045e-55	2.0163e-54	114.571
SEMA5B	0.77559	2.04265	16.8577	1.04368e-62	1.16119e-61	131.322
MFF	0.775484	4.95258	17.9233	1.70635e-70	2.19103e-69	149.183
CEP170	0.775398	3.57536	18.5484	2.88728e-75	4.01454e-74	160.132
SMG6	0.774991	1.40811	19.7706	5.02224e-85	8.23641e-84	182.531
ATG14	0.774689	1.72214	21.3034	4.67289e-98	9.35566e-97	212.45
TRABD	0.774375	1.82414	16.3784	2.38247e-59	2.47069e-58	123.621
STX16	0.774335	2.94548	17.2461	1.70436e-65	1.98493e-64	137.714
ZNF827	0.774205	1.89561	18.9996	8.39115e-79	1.25206e-77	168.248
CNOT7	0.774132	3.39879	15.9643	1.6053e-56	1.56722e-55	117.136
MAFF	0.773966	1.51495	18.7782	4.66253e-77	6.70345e-76	164.244
ITGB3BP	0.77386	0.718167	22.0025	2.74841e-104	6.0279e-103	226.759
SNRNP27	0.77373	3.23133	14.6953	2.83916e-48	2.31765e-47	98.2343
ZNF585B	0.77364	1.06059	22.3505	1.86593e-107	4.2664e-106	234.035
RFX5	0.773112	2.38655	15.8678	7.16444e-56	6.90336e-55	115.646
ATP6V0D1	0.773058	3.86122	14.0457	2.66734e-44	1.97567e-43	89.1348
PTCSC3	0.772732	1.48702	24.6911	6.88045e-130	2.11737e-128	285.569
UBE2G1	0.772332	2.04659	16.4191	1.245e-59	1.29907e-58	124.267
EVI5	0.771901	1.41797	24.625	3.15008e-129	9.68139e-128	284.051
MMP16	0.771887	2.18462	17.5031	2.26489e-67	2.75288e-66	142.019
MRPS34	0.771862	3.34266	13.7706	1.14261e-42	8.15685e-42	85.3984
ST3GAL3	0.770424	0.914027	22.717	7.70475e-111	1.84548e-109	241.808
SYMPK	0.770356	1.49326	20.2831	2.76297e-89	4.87953e-88	192.31
ZNF286B	0.770197	1.72359	25.4558	1.23792e-137	4.32723e-136	303.364
FAM214A	0.770109	1.46153	17.4552	5.09138e-67	6.14106e-66	141.212
HECTD1	0.770053	2.09834	19.6184	8.86557e-84	1.42724e-82	179.669
NXPE3	0.769988	1.25919	27.1483	1.74558e-155	7.57965e-154	344.385
LHFPL3-AS1	0.76987	1.062	18.926	3.20316e-78	4.69658e-77	166.913
EIF3B	0.769856	2.23143	17.3642	2.35637e-66	2.80783e-65	139.685
ZNF331	0.769763	1.06613	22.2845	7.49738e-107	1.69623e-105	232.648
PEBP1	0.769537	5.76068	17.3213	4.84016e-66	5.71283e-65	138.968
SLC25A17	0.76931	1.61959	15.758	3.8926e-55	3.69657e-54	113.961
STAG1	0.769293	1.74759	18.9107	4.2337e-78	6.19607e-77	166.635
FAM222A	0.769052	1.56278	18.0007	4.45702e-71	5.79853e-70	150.521
ASB16-AS1	0.76894	1.43536	19.7767	4.47468e-85	7.34351e-84	182.646
ZNHIT6	0.768931	1.00169	22.4659	1.62303e-108	3.76929e-107	236.471
ERBB4	0.768908	0.611225	28.2329	1.99463e-167	9.83397e-166	371.832
GLS	0.768789	1.20395	21.0029	1.96507e-95	3.80241e-94	206.426
TCF7L2	0.768648	2.07454	18.3352	1.27293e-73	1.74026e-72	156.358
ZKSCAN1	0.768481	3.66484	19.6704	3.33082e-84	5.3989e-83	180.645
GATAD2B	0.767539	2.69669	21.7166	1.01908e-101	2.15711e-100	220.858
LRP2BP	0.767375	1.23006	22.7648	2.76666e-111	6.66054e-110	242.83
SEPHS1	0.767292	1.12818	19.3093	2.82358e-81	4.37017e-80	173.924
KAT6B	0.767261	2.48051	18.9347	2.73488e-78	4.01994e-77	167.07
EIF3G	0.766589	4.35858	15.0427	1.81391e-50	1.56209e-49	103.262
COX7A2L	0.766498	3.34156	13.3585	2.7851e-40	1.86237e-39	79.9345
SH3BGRL	0.76613	4.00559	13.7595	1.32678e-42	9.45162e-42	85.2498
APRT	0.765968	2.50516	13.2873	7.08571e-40	4.68127e-39	79.0063
IREB2	0.765869	1.90945	19.5506	3.16179e-83	5.04884e-82	178.402
UBE2B	0.765838	3.01535	16.7126	1.10816e-61	1.20462e-60	128.969
DDIT3	0.765599	2.10038	12.9918	3.24745e-38	2.06478e-37	75.2051
SCYL2	0.764773	1.75101	17.2104	3.09199e-65	3.59745e-64	137.121
ZNF420	0.764461	0.780428	20.1738	2.2808e-88	3.97753e-87	190.205
ANKRD35	0.764375	0.391525	30.6299	3.67855e-195	2.46609e-193	435.583
TVP23C	0.764104	1.7787	31.2158	3.25922e-202	2.32318e-200	451.796
JKAMP	0.763222	2.50576	13.1727	3.15138e-39	2.04827e-38	77.5231
SCAND2P	0.763214	1.19259	24.1967	5.47007e-125	1.60011e-123	274.31
TRUB2	0.762379	2.07222	13.4383	9.73387e-41	6.60034e-40	80.9794
SRGAP2D	0.762315	1.00236	20.5154	3.00946e-91	5.46996e-90	196.816
RPS17	0.762301	5.64734	20.5294	2.28664e-91	4.16256e-90	197.09
RPS17L	0.762301	5.64734	20.5294	2.28664e-91	4.16256e-90	197.09
EXOC1	0.762245	2.29735	15.4553	3.89662e-53	3.55077e-52	109.376
SCAF4	0.762226	2.12419	17.3264	4.44702e-66	5.26193e-65	139.053
PHACTR4	0.761618	2.78778	32.9396	1.44512e-223	1.36795e-221	500.887
IPP	0.761368	0.929792	19.9736	1.0606e-86	1.79793e-85	186.377
ZNF207	0.761319	4.60858	17.4124	1.04738e-66	1.25436e-65	140.493
PTBP1	0.760936	2.76549	16.2047	3.72966e-58	3.78321e-57	120.881
UNG	0.760911	1.34338	16.0727	2.96531e-57	2.93492e-56	118.817
DDRGK1	0.760715	2.33411	13.9519	9.68364e-44	7.09484e-43	87.8526
GOT2	0.760219	2.28456	13.965	8.09271e-44	5.93474e-43	88.031
LOC595101	0.760211	1.15273	19.5768	1.93484e-83	3.09588e-82	178.891
NOL11	0.760044	1.80627	14.5793	1.49477e-47	1.19586e-46	96.5818
TOP1	0.759953	2.20009	18.5782	1.69487e-75	2.37191e-74	160.662
N4BP2L2	0.759436	4.03593	16.4318	1.01722e-59	1.06468e-58	124.468
EIF1B	0.758934	4.95537	16.5458	1.63683e-60	1.7417e-59	126.287
AADAT	0.758589	1.04698	19.1932	2.41317e-80	3.67252e-79	171.785
COPS4	0.758221	2.11085	13.2381	1.34717e-39	8.85086e-39	78.3677
SLC37A3	0.757927	1.85704	15.0614	1.37873e-50	1.1934e-49	103.535
CCBL2	0.757878	0.944812	19.0267	5.1124e-79	7.64277e-78	168.742
ZBTB48	0.75754	0.930625	20.1974	1.44771e-88	2.52842e-87	190.658
LEPROT	0.757033	2.74539	19.255	7.71158e-81	1.1858e-79	172.922
LRP3	0.756906	0.788661	24.4801	8.6939e-128	2.62425e-126	280.74
POLDIP3	0.756799	3.14039	14.5859	1.36189e-47	1.09288e-46	96.6744
MRPS26	0.756612	3.27208	12.7954	3.94074e-37	2.43938e-36	72.725
ANKRD13A	0.756509	1.02283	19.9742	1.0482e-86	1.77819e-85	186.389
WRB	0.756246	3.32765	12.9191	8.21153e-38	5.18064e-37	74.2833
SMPD4	0.755951	2.04734	17.1532	8.01038e-65	9.23809e-64	136.173
DUSP10	0.755919	0.69439	21.1914	4.4816e-97	8.85284e-96	210.196
NAA15	0.755749	2.16497	16.0923	2.18109e-57	2.16689e-56	119.123
AGPAT6	0.754722	2.17421	17.013	8.15326e-64	9.20987e-63	133.861
PPP1R15B	0.754667	2.55956	17.4429	6.26268e-67	7.53464e-66	141.005
ACBD6	0.754586	2.66447	13.3504	3.09807e-40	2.06756e-39	79.8286
ALDH2	0.754509	3.48254	13.2617	9.90527e-40	6.52221e-39	78.6734
NAP1L1	0.754396	5.08384	25.0177	3.58552e-133	1.16394e-131	293.112
HAS2	0.75397	0.47912	26.5527	4.30521e-149	1.74159e-147	329.695
LOC100128288	0.753968	1.77334	25.1062	4.55549e-134	1.50727e-132	295.171
FAM195B	0.753929	3.81125	14.2986	7.93541e-46	6.09515e-45	92.6307
MARS	0.753819	2.79868	13.7172	2.3507e-42	1.66306e-41	84.6812
SAMD4B	0.753748	0.932331	23.6041	3.14449e-119	8.48511e-118	261.079
DTD1	0.753431	3.76665	13.8759	2.73609e-43	1.98442e-42	86.8197
CDC16	0.753222	1.53388	16.7489	6.14899e-62	6.73685e-61	129.556
PHF3	0.753085	2.81598	18.2102	1.15036e-72	1.54677e-71	154.165
ADCK3	0.753018	1.85007	14.7229	1.90676e-48	1.56029e-47	98.6304
TRIM37	0.752826	1.96515	15.8489	9.59679e-56	9.22828e-55	115.355
DNAJC6	0.752818	1.38932	18.8773	7.76578e-78	1.13163e-76	166.03
PLEKHG2	0.752609	1.61009	26.6579	3.26237e-150	1.32653e-148	332.27
COPS3	0.752513	2.73418	13.0962	8.47767e-39	5.4547e-38	76.5397
TSEN34	0.752468	1.54398	16.656	2.77057e-61	2.98841e-60	128.056
NRBP1	0.75245	2.75782	13.5299	2.88844e-41	1.98649e-40	82.1871
MSL1	0.752438	2.15009	19.2393	1.03038e-80	1.58234e-79	172.633
ZNF124	0.752396	2.10117	17.9371	1.34472e-70	1.73233e-69	149.42
C1orf174	0.752232	2.28001	18.748	8.03826e-77	1.14801e-75	163.701
MAML2	0.75191	3.87826	21.6191	7.54951e-101	1.57548e-99	218.861
SRSF2	0.751625	5.57573	21.7119	1.12347e-101	2.37595e-100	220.761
METTL22	0.751221	1.57171	15.5365	1.14151e-53	1.05072e-52	110.598
C1orf109	0.750983	0.90024	18.989	1.01761e-78	1.51648e-77	168.056
CDC123	0.75085	3.30312	13.0617	1.32291e-38	8.4842e-38	76.0975
HSDL1	0.75055	2.48165	14.3533	3.68102e-46	2.84677e-45	93.3947
ZNF614	0.75032	1.0267	18.9845	1.10548e-78	1.64328e-77	167.973
NKIRAS1	0.750198	1.75066	14.761	1.09998e-48	9.07638e-48	99.1778
NDUFAF7	0.750175	1.42442	21.15	1.03077e-96	2.02602e-95	209.365
SLC2A3	0.749826	0.904248	21.7286	7.96655e-102	1.68932e-100	221.104
FOXO3B	0.749783	1.23402	23.2609	5.97064e-116	1.54252e-114	253.547
RBM8A	0.74972	3.51669	18.2215	9.43591e-73	1.27092e-71	154.362
MRPL12	0.749451	2.0727	14.2469	1.63592e-45	1.24603e-44	91.9111
OLIG2	0.749299	3.79941	17.8742	3.98359e-70	5.07929e-69	148.338
NME2	0.74914	4.46465	12.8014	3.65129e-37	2.26198e-36	72.8008
LOC155060	0.749132	1.26468	19.4967	8.66245e-83	1.37122e-81	177.397
PIGQ	0.748965	2.07157	16.0552	3.89636e-57	3.84678e-56	118.545
PCGF3	0.748426	1.98665	17.6995	8.00868e-69	9.94884e-68	145.348
ZFP30	0.748187	1.22659	22.5574	2.32609e-109	5.47185e-108	238.409
ACTR1A	0.747408	3.98704	15.3952	9.62581e-53	8.69446e-52	108.476
COMMD3-BMI1	0.747078	0.956411	19.4153	3.95298e-82	6.18699e-81	175.884
NETO1	0.746879	0.973836	21.3531	1.70986e-98	3.4496e-97	213.453
PPP4R1	0.746696	1.82158	15.6368	2.48413e-54	2.32084e-53	112.116
PARP6	0.746581	2.58862	15.4951	2.13488e-53	1.9567e-52	109.975
ARMCX6	0.746379	1.61439	14.303	7.45644e-46	5.7347e-45	92.6926
PYCR1	0.74633	2.4064	14.0279	3.40823e-44	2.51892e-43	88.891
LUZP1	0.746276	0.804712	24.9687	1.12132e-132	3.61033e-131	291.974
POLR2K	0.746142	2.90665	12.3553	9.29561e-35	5.41958e-34	67.2984
NOVA1	0.746011	4.99143	24.9403	2.16798e-132	6.89586e-131	291.316
ARMCX1	0.745535	2.67076	12.679	1.70026e-36	1.03489e-35	71.2726
KANSL1L	0.745319	0.798298	25.5471	1.42573e-138	5.06606e-137	305.521
EPB41L5	0.745312	1.48555	18.7347	1.02254e-76	1.45423e-75	163.461
CREB1	0.745048	1.69539	20.239	6.48887e-89	1.14085e-87	191.458
SOX5	0.743985	1.07269	19.8242	1.8219e-85	3.01295e-84	183.542
AP2S1	0.743431	1.75193	14.5738	1.6186e-47	1.29449e-46	96.5026
BIN1	0.743367	2.26265	14.8723	2.194e-49	1.83596e-48	100.782
FYN	0.74335	3.22721	17.1928	4.1442e-65	4.80277e-64	136.829
STAT5B	0.743056	1.4237	18.931	2.92685e-78	4.29676e-77	167.003
RPL28	0.743013	5.12276	22.8392	5.59326e-112	1.35759e-110	244.424
GTF2A2	0.742714	2.86968	13.7319	1.92723e-42	1.36673e-41	84.8786
ASCL1	0.742457	3.59663	14.9008	1.44824e-49	1.21706e-48	101.195
HMG20A	0.742346	2.85051	14.5819	1.44144e-47	1.15554e-46	96.6179
DGUOK	0.742345	3.00904	13.0845	9.85864e-39	6.33808e-38	76.3897
FAM215A	0.742142	1.30916	19.3436	1.49548e-81	2.32221e-80	174.557
DCAF7	0.741803	3.69923	19.0956	1.45007e-79	2.18017e-78	169.998
CAPRIN1	0.74176	4.29354	16.434	9.81416e-60	1.02857e-58	124.504
HIST1H2BD	0.741417	1.05971	16.5343	1.97091e-60	2.09155e-59	126.102
MINOS1	0.741303	1.83469	23.9001	4.3246e-122	1.21114e-120	267.652
AP4B1	0.741259	1.09095	17.7572	2.98486e-69	3.74731e-68	146.332
GATM-AS1	0.74124	2.31126	23.4729	5.69726e-118	1.5166e-116	258.188
FNBP4	0.741092	2.96488	16.9028	4.98945e-63	5.56697e-62	132.057
CXXC5	0.740996	2.05297	13.8141	6.33432e-43	4.5549e-42	85.985
LOC652276	0.740889	1.61096	18.8419	1.47485e-77	2.13732e-76	165.391
DDX49	0.740747	1.89223	14.0669	1.9927e-44	1.47828e-43	89.4248
PRMT6	0.740685	1.0476	17.4053	1.1799e-66	1.41093e-65	140.374
MAP1LC3B	0.740521	4.761	15.106	7.14531e-51	6.21668e-50	104.189
UST	0.740464	1.38851	18.8402	1.52011e-77	2.19937e-76	165.361
PAGR1	0.740202	1.65997	16.9797	1.41026e-63	1.58847e-62	133.316
SCAMP5	0.74	2.76409	16.4104	1.43047e-59	1.49128e-58	124.129
OGT	0.739743	3.58583	17.7294	4.80328e-69	6.01426e-68	145.858
IFT140	0.73931	0.988686	20.1036	8.80627e-88	1.52451e-86	188.858
RNF220	0.739148	1.06919	22.2958	5.91028e-107	1.33972e-105	232.885
LOC399744	0.738956	1.39756	25.985	4.11827e-143	1.56848e-141	315.952
AMMECR1L	0.738931	1.20382	18.804	2.92728e-77	4.22146e-76	164.707
GPN2	0.738815	0.789739	19.8514	1.0858e-85	1.80446e-84	184.058
SMG9	0.738715	1.266	20.0837	1.28836e-87	2.22062e-86	188.479
MYEF2	0.738493	2.14308	19.2978	3.49898e-81	5.40845e-80	173.71
CCDC50	0.738473	2.7654	19.0291	4.88938e-79	7.31398e-78	168.786
HIBADH	0.738372	1.99113	14.076	1.75608e-44	1.30438e-43	89.5505
DENND6A	0.738056	1.65372	25.5985	4.22215e-139	1.50705e-137	306.735
RNF130	0.738044	3.0883	14.2814	1.00967e-45	7.72766e-45	92.3911
THOC2	0.737976	2.76793	16.7367	7.50193e-62	8.20015e-61	129.358
BEX2	0.73785	2.30432	12.429	3.7699e-35	2.21486e-34	68.1946
BRMS1L	0.737615	1.56436	15.4172	6.9113e-53	6.26411e-52	108.806
ZNF692	0.737427	2.23098	14.0142	4.11716e-44	3.03907e-43	88.7031
GPS1	0.737236	3.48412	13.1507	4.19338e-39	2.71063e-38	77.2392
ASPH	0.737173	3.21882	14.6045	1.04379e-47	8.3961e-47	96.9391
PCNP	0.736954	3.68383	13.5367	2.63567e-41	1.81634e-40	82.2782
FAM53C	0.736889	1.39797	16.7242	9.19042e-62	1.0018e-60	129.155
GCFC2	0.736562	1.35023	18.0809	1.1044e-71	1.45683e-70	151.911
ZER1	0.736356	1.77296	17.0295	6.2068e-64	7.0313e-63	134.133
NR2C1	0.736204	1.77737	16.5818	9.17819e-61	9.80153e-60	126.863
MBNL2	0.735753	1.75067	16.9478	2.38472e-63	2.67208e-62	132.792
VEZT	0.735681	2.0428	16.5019	3.31346e-60	3.50684e-59	125.585
MDFI	0.735632	0.670578	22.3389	2.3802e-107	5.42654e-106	233.792
EIF4A2	0.735503	6.31713	21.1323	1.47091e-96	2.88633e-95	209.011
PKD1	0.735367	2.6399	23.8218	2.48942e-121	6.92269e-120	265.906
MTMR4	0.735229	1.86601	17.3524	2.87253e-66	3.41943e-65	139.488
RMND5A	0.735021	2.17716	17.6065	3.91442e-68	4.8147e-67	143.767
SLC4A7	0.734908	1.40524	20.51	3.3423e-91	6.07027e-90	196.712
RPS11	0.734838	6.8677	25.6848	5.42609e-140	1.96043e-138	308.783
TDG	0.734657	1.41052	17.5182	1.75428e-67	2.13665e-66	142.273
SUGP2	0.734447	3.47638	19.3004	3.33121e-81	5.15249e-80	173.759
THADA	0.733811	1.25545	18.4548	1.52954e-74	2.11429e-73	158.47
WDR26	0.733625	1.64161	18.3449	1.07313e-73	1.46965e-72	156.529
ZNF560	0.733306	0.444388	25.9761	5.10187e-143	1.93797e-141	315.738
G3BP2	0.733216	2.00636	15.958	1.77261e-56	1.727e-55	117.037
ECE1	0.733002	1.2007	22.0474	1.07796e-104	2.37966e-103	227.692
RNF5P1	0.73279	3.25366	12.805	3.49141e-37	2.1652e-36	72.8453
KLHL11	0.73277	1.92231	13.8759	2.73617e-43	1.98442e-42	86.8197
POLR3C	0.732365	1.48424	14.9144	1.18763e-49	1.00054e-48	101.393
VPS9D1	0.731993	1.16374	19.6227	8.17539e-84	1.31702e-82	179.75
VPS39	0.731686	2.61433	15.5569	8.37245e-54	7.72753e-53	110.907
ATXN2	0.731581	2.3438	16.8473	1.2376e-62	1.37437e-61	131.152
RUFY3	0.731558	4.96633	21.4088	5.52525e-99	1.12044e-97	214.58
MRPL53	0.731487	1.9058	14.2158	2.52603e-45	1.91353e-44	91.479
ARL17A	0.73133	3.18142	18.2313	7.93902e-73	1.07113e-71	154.534
C1orf86	0.731311	2.27392	20.5381	1.92835e-91	3.51846e-90	197.26
LOC100506990	0.731202	2.53071	18.2077	1.20134e-72	1.6144e-71	154.122
BCL10	0.731106	1.05418	19.5991	1.2721e-83	2.04096e-82	179.309
ARHGEF10L	0.730851	0.866136	22.1486	1.30074e-105	2.90397e-104	229.801
OPA1	0.73079	1.82891	17.4363	7.00495e-67	8.41911e-66	140.894
C22orf28	0.730754	3.23343	12.6449	2.60406e-36	1.57488e-35	70.8492
SOX6	0.730668	3.47845	19.7888	3.56176e-85	5.86155e-84	182.874
APLP1	0.730454	1.68113	14.8278	4.18412e-49	3.49144e-48	100.139
WDFY3	0.730368	1.51372	22.143	1.46129e-105	3.25932e-104	229.685
RHOBTB3	0.730364	3.19947	18.0464	2.01411e-71	2.64067e-70	151.312
TMEM14C	0.730256	3.30191	12.6041	4.32887e-36	2.60536e-35	70.3443
ZC3H11A	0.729846	2.40455	16.1743	6.01982e-58	6.0776e-57	120.405
PFN2	0.729707	5.74892	15.7758	2.961e-55	2.81867e-54	114.234
DPF1	0.729461	0.898655	20.9965	2.23364e-95	4.31855e-94	206.298
ISG20L2	0.729424	1.71025	16.0884	2.31977e-57	2.30178e-56	119.062
ZC2HC1A	0.729413	2.07062	16.0594	3.64688e-57	3.60499e-56	118.611
FAM184B	0.728917	1.01876	23.2136	1.68028e-115	4.30812e-114	252.515
LOC100505715	0.728913	0.854384	20.3651	5.63581e-90	1.00963e-88	193.895
LOC202181	0.727731	0.386628	30.2606	9.05674e-191	5.83999e-189	425.488
ADSL	0.727105	2.2187	12.8694	1.54406e-37	9.66414e-37	73.6559
RFNG	0.726858	1.22583	17.6886	9.65876e-69	1.19673e-67	145.162
SHMT2	0.726846	2.52293	12.7162	1.06726e-36	6.53812e-36	71.7352
PFDN5	0.726548	5.28346	14.901	1.4448e-49	1.21461e-48	101.198
KLRC4-KLRK1	0.725891	0.580143	22.2844	7.51508e-107	1.69861e-105	232.645
CHMP7	0.725807	1.7095	14.9531	6.74725e-50	5.70467e-49	101.955
LOC643837	0.72574	0.532041	27.7389	6.11907e-162	2.85617e-160	359.221
MED29	0.725514	2.50971	16.4334	9.90371e-60	1.0375e-58	124.495
PFDN2	0.725482	2.7322	13.1819	2.79647e-39	1.82059e-38	77.6419
SETDB1	0.725251	2.6494	15.3301	2.55563e-52	2.28481e-51	107.504
CRB1	0.72523	3.2891	14.2731	1.13463e-45	8.67559e-45	92.275
LRRC37BP1	0.725149	2.93516	22.1664	8.96411e-106	2.00506e-104	230.173
MRPL32	0.725136	2.3325	12.9059	9.71824e-38	6.12306e-37	74.1159
ZNF430	0.725007	2.23382	18.3967	4.2907e-74	5.90346e-73	157.442
YWHAH	0.72497	1.51336	15.6591	1.76944e-54	1.65837e-53	112.454
LRCH3	0.724735	2.70361	13.8321	4.96241e-43	3.57817e-42	86.2277
C7orf13	0.724598	0.606893	22.3153	3.91607e-107	8.89385e-106	233.296
CBWD2	0.724179	1.85828	14.9969	3.5555e-50	3.03102e-49	102.593
NXT1	0.723434	1.84114	13.3448	3.33699e-40	2.22576e-39	79.7548
ZNHIT3	0.723274	2.4835	12.6519	2.38617e-36	1.44421e-35	70.936
APOA1BP	0.722997	3.54852	13.2623	9.82154e-40	6.46888e-39	78.6818
ARID2	0.722839	2.2488	18.2298	8.14517e-73	1.09832e-71	154.509
ZNF770	0.722785	1.85267	17.1693	6.12709e-65	7.07996e-64	136.44
SPON1	0.722709	1.58738	15.33	2.55936e-52	2.28728e-51	107.503
RSRC2	0.722651	3.3256	14.8263	4.27739e-49	3.56801e-48	100.118
NARS2	0.722577	1.65801	14.3193	5.93652e-46	4.57466e-45	92.9193
RNF122	0.722281	0.892501	20.639	2.66524e-92	4.97028e-91	199.233
SEC24B	0.722227	1.85346	16.4062	1.53063e-59	1.595e-58	124.061
KCNT2	0.72188	1.07479	20.7501	2.98341e-93	5.61228e-92	201.417
TMEM43	0.721855	2.05366	14.491	5.2585e-47	4.15223e-46	95.3304
C11orf31	0.721728	3.30655	15.1634	3.0556e-51	2.67719e-50	105.035
XIST	0.721611	1.62594	12.723	9.80643e-37	6.01216e-36	71.8193
EIF3H	0.721346	5.67337	17.9319	1.47111e-70	1.89309e-69	149.331
AHCY	0.721095	2.72862	12.3627	8.49345e-35	4.96168e-34	67.388
GCN1L1	0.720933	2.08454	17.7001	7.93751e-69	9.86561e-68	145.357
MKRN1	0.720654	2.49505	14.7254	1.83949e-48	1.50785e-47	98.6662
GMFB	0.720428	3.02071	13.6934	3.2357e-42	2.27963e-41	84.3635
ROCK1	0.720271	2.03033	17.7852	1.84405e-69	2.32248e-68	146.811
PFN1	0.72027	4.29976	17.8987	2.60919e-70	3.34127e-69	148.76
ARPC3	0.719811	3.92112	12.2805	2.30924e-34	1.32867e-33	66.3947
PMF1	0.71957	2.93626	12.9829	3.63822e-38	2.31075e-37	75.0922
UBXN4	0.719516	3.71203	17.9685	7.80443e-71	1.0109e-69	149.962
PLEKHM2	0.719498	0.738775	22.4115	5.13929e-108	1.18655e-106	235.321
REPIN1	0.718992	1.85533	16.0768	2.77847e-57	2.7523e-56	118.882
ACTR3	0.718895	2.91285	13.1695	3.28479e-39	2.13322e-38	77.4819
FAM104A	0.718162	2.16715	13.7053	2.75778e-42	1.9464e-41	84.5224
CSTF3	0.717946	2.26183	13.017	2.34881e-38	1.49945e-37	75.527
HNRPDL	0.717916	5.77818	31.7926	2.93395e-209	2.32214e-207	467.993
LIN7C	0.717251	2.36986	16.1886	4.80757e-58	4.85786e-57	120.629
AKR1B1	0.717065	3.71965	12.2949	1.94059e-34	1.11982e-33	66.5675
SIPA1L3	0.716895	0.770861	26.2804	3.27942e-146	1.28489e-144	323.073
THYN1	0.716723	2.99826	11.9473	1.25087e-32	6.84595e-32	62.4313
GTF2F2	0.716587	3.14637	13.018	2.31947e-38	1.48192e-37	75.5395
C1QBP	0.716567	4.74527	14.1986	3.20677e-45	2.42299e-44	91.2416
CLPP	0.71648	2.07648	12.9051	9.82029e-38	6.18242e-37	74.1056
TCEAL5	0.716376	1.1426	16.6107	5.75637e-61	6.17798e-60	127.328
PHF5A	0.716156	1.87986	13.5971	1.17799e-41	8.17513e-41	83.0788
AASDHPPT	0.716064	3.56812	13.6557	5.37535e-42	3.76243e-41	83.8588
CTDNEP1	0.715829	1.44845	17.7082	6.90555e-69	8.60241e-68	145.496
PPP1R8	0.715679	0.710619	21.6431	4.61426e-101	9.6634e-100	219.352
NOP56	0.715551	4.13798	15.2469	8.84983e-52	7.85564e-51	106.268
PET100	0.715491	2.08823	12.7258	9.46357e-37	5.80496e-36	71.8547
CKAP4	0.715398	1.14447	19.2249	1.34543e-80	2.06081e-79	172.367
METTL21D	0.715312	0.889289	18.6508	4.6231e-76	6.53168e-75	161.957
POLR3A	0.715304	1.37849	19.2138	1.64852e-80	2.52179e-79	172.165
AGO2	0.715105	0.861525	21.4947	9.60407e-100	1.98152e-98	216.325
MYL12B	0.714956	4.30611	13.0179	2.3218e-38	1.483e-37	75.5385
SLC41A3	0.714802	1.83197	13.6175	8.9702e-42	6.2472e-41	83.3497
PPP2CA	0.714569	4.20014	13.6562	5.33685e-42	3.73879e-41	83.866
RRP1B	0.714262	1.39282	17.6751	1.21672e-68	1.50673e-67	144.932
TMEM165	0.713785	1.62641	15.1696	2.78631e-51	2.44486e-50	105.127
OTUB1	0.713768	3.32783	15.1974	1.84566e-51	1.62794e-50	105.537
SLC38A2	0.713718	3.94403	17.1059	1.75422e-64	2.01132e-63	135.392
C1orf122	0.71328	1.03823	17.7104	6.6523e-69	8.29871e-68	145.533
SRPK1	0.713095	1.82256	15.5676	7.11565e-54	6.57267e-53	111.069
PSMC3	0.712883	3.64204	12.4346	3.52187e-35	2.07068e-34	68.2622
NOP2	0.712659	1.34548	15.7303	5.95022e-55	5.63023e-54	113.539
INPP5B	0.712557	1.47057	20.8806	2.24729e-94	4.29234e-93	203.996
MED17	0.712304	1.72608	15.3117	3.36411e-52	3.00308e-51	107.231
XPR1	0.712002	2.29397	20.3791	4.28989e-90	7.69675e-89	194.167
CEP97	0.711126	1.71688	16.0706	3.06164e-57	3.029e-56	118.785
BMP8A	0.710922	0.956719	28.22	2.78089e-167	1.36252e-165	371.5
TRMT1	0.710892	1.78324	13.8679	3.05061e-43	2.21043e-42	86.7115
ZNF384	0.710568	2.2168	15.1713	2.71705e-51	2.38497e-50	105.152
TUBGCP3	0.7104	1.58181	16.2038	3.78381e-58	3.83649e-57	120.867
GON4L	0.71037	2.42886	16.79	3.14856e-62	3.46884e-61	130.222
PHTF1	0.710348	0.58903	23.9001	4.32003e-122	1.21114e-120	267.653
DND1	0.710222	1.78156	16.1175	1.46842e-57	1.46811e-56	119.517
NEAT1	0.709877	0.469475	27.7897	1.68457e-162	7.92552e-161	360.509
ARHGEF12	0.709734	1.00437	22.038	1.31047e-104	2.88486e-103	227.497
AAR2	0.709344	1.55987	14.0853	1.5443e-44	1.14816e-43	89.6783
NDST4	0.709204	0.690988	20.6699	1.45102e-92	2.7188e-91	199.84
ANKRD20A12P	0.709117	0.806001	22.0065	2.52862e-104	5.55099e-103	226.842
LUC7L2	0.708989	3.091	16.2079	3.54451e-58	3.60003e-57	120.932
PTS	0.708915	1.76639	13.7592	1.33336e-42	9.49563e-42	85.2449
ZHX3	0.708553	2.05715	20.7137	6.11159e-93	1.14695e-91	200.702
ZNF324	0.70824	0.959762	17.966	8.14173e-71	1.05344e-69	149.92
EIF2B1	0.708174	2.69066	12.6078	4.13597e-36	2.4918e-35	70.3896
RPL7A	0.708016	7.31561	24.3194	3.38337e-126	1.0021e-124	277.087
DPH2	0.707928	0.916224	17.2008	3.63014e-65	4.21114e-64	136.961
BGN	0.707802	0.523922	22.4509	2.22917e-108	5.16683e-107	236.154
MORC2-AS1	0.707748	1.88565	13.8093	6.76445e-43	4.85977e-42	85.9197
KIAA1598	0.707605	1.18417	18.032	2.58685e-71	3.38033e-70	151.063
NUP54	0.707557	1.59065	14.7703	9.62024e-49	7.95468e-48	99.3111
SARS2	0.70704	0.973459	18.0251	2.92013e-71	3.80534e-70	150.942
YTHDC1	0.706902	2.15177	20.4732	6.85593e-91	1.23946e-89	195.995
ECSIT	0.706729	2.73921	12.1964	6.39082e-34	3.63293e-33	65.384
ACTL6A	0.706647	1.61188	13.5169	3.43123e-41	2.35431e-40	82.016
SMAD1	0.706461	1.39204	16.653	2.90749e-61	3.13323e-60	128.008
MTPAP	0.706305	3.59721	19.2925	3.85822e-81	5.95984e-80	173.613
ZNF410	0.70622	2.25877	14.0303	3.29994e-44	2.44041e-43	88.9231
EFTUD2	0.706148	2.60851	13.8387	4.53728e-43	3.27761e-42	86.3168
POP4	0.706004	0.927658	18.5696	1.97683e-75	2.76161e-74	160.509
TMEM14B	0.705816	3.39788	12.5233	1.17955e-35	7.01889e-35	69.3486
DDX20	0.705806	0.665092	21.1666	7.38361e-97	1.45369e-95	209.698
GIT2	0.705763	2.43379	14.5652	1.82803e-47	1.45953e-46	96.3816
ABCF1	0.705484	2.13141	14.7918	7.05437e-49	5.8535e-48	99.6198
MAU2	0.705418	2.44368	15.9025	4.18935e-56	4.05983e-55	116.181
DFFA	0.705389	3.46812	24.2299	2.57994e-125	7.57498e-124	275.06
LOC349196	0.705216	1.83048	19.1814	2.99372e-80	4.54143e-79	171.57
NSUN6	0.704912	2.13842	15.9507	1.9827e-56	1.93009e-55	116.925
AP2A1	0.704438	1.5381	18.3721	6.63096e-74	9.11275e-73	157.008
FAM13B	0.704356	1.44506	17.4188	9.40542e-67	1.12755e-65	140.6
LMBR1L	0.703842	1.67641	14.7635	1.06214e-48	8.77025e-48	99.2126
LOC100128398	0.70371	1.39093	23.0068	1.50421e-113	3.75498e-112	248.031
MDH2	0.703458	4.26972	13.0187	2.29796e-38	1.46857e-37	75.5488
ALDH18A1	0.703376	1.92012	13.8416	4.36312e-43	3.15277e-42	86.3557
H2AFY2	0.703296	2.3289	13.4237	1.18008e-40	7.98127e-40	80.788
PRPSAP2	0.703089	3.08313	12.6116	3.94501e-36	2.37977e-35	70.4365
CPSF6	0.703039	3.52679	18.7417	9.01744e-77	1.28553e-75	163.586
FRS2	0.703032	1.42696	17.5702	7.2565e-68	8.87468e-67	143.153
LUZP6	0.702828	3.16721	18.029	2.72698e-71	3.55952e-70	151.01
MTPN	0.702828	3.16721	18.029	2.72698e-71	3.55952e-70	151.01
TMA7	0.702641	3.86265	12.0238	5.05278e-33	2.79771e-32	63.3312
HNRNPA1	0.702608	7.38388	25.7122	2.82175e-140	1.02418e-138	309.435
NADK	0.702561	0.685896	22.4061	5.75939e-108	1.32842e-106	235.208
LOC388796	0.702506	1.18762	16.0285	5.90646e-57	5.82159e-56	118.131
PGS1	0.702477	1.75707	14.2278	2.1354e-45	1.62228e-44	91.6461
CXXC4	0.702145	2.26043	17.278	9.99593e-66	1.1699e-64	138.246
MZF1	0.702072	1.20995	17.4062	1.16281e-66	1.3912e-65	140.389
LOC646762	0.702052	1.55754	16.6597	2.61003e-61	2.81909e-60	128.116
MGRN1	0.701683	2.69725	17.0138	8.04887e-64	9.0963e-63	133.874
PEX19	0.701608	2.68382	13.1916	2.46594e-39	1.6085e-38	77.7669
PAXBP1-AS1	0.701303	1.75921	21.9585	6.85497e-104	1.49377e-102	225.847
RND3	0.701195	1.10289	15.0235	2.40651e-50	2.06415e-49	102.981
GRIA2	0.701172	5.20074	22.0367	1.34718e-104	2.96293e-103	227.47
RUNDC3A	0.701138	2.09457	14.5898	1.28648e-47	1.03307e-46	96.7311
ACTR2	0.701131	2.38089	14.4043	1.79321e-46	1.40008e-45	94.1101
EIF6	0.701031	3.16124	11.4943	2.40667e-30	1.2341e-29	57.2119
TSPAN14	0.701008	1.99094	17.4403	6.54992e-67	7.87622e-66	140.961
SGK3	0.700929	1.32185	22.825	7.58746e-112	1.83972e-110	244.12
KIF21B	0.700848	1.65055	18.6842	2.53582e-76	3.59557e-75	162.556
CDK16	0.700701	2.14201	14.802	6.08424e-49	5.06094e-48	99.767
RHNO1	0.700697	1.28259	15.5545	8.68609e-54	8.01389e-53	110.87
EGFR-AS1	0.700686	0.621164	22.9152	1.08872e-112	2.68661e-111	246.057
LOC654342	0.700508	0.615109	22.6009	9.20947e-110	2.17942e-108	239.333
LOC220729	0.700342	1.68601	15.5944	4.73531e-54	4.39455e-53	111.474
GALC	0.700336	1.37347	15.1994	1.79078e-51	1.58071e-50	105.567
DYRK1A	0.700112	1.26788	18.9007	5.07109e-78	7.40785e-77	166.455
CRYZL1	0.70005	2.28034	13.0754	1.10922e-38	7.1253e-38	76.2726
GTPBP4	0.699743	1.94875	13.6083	1.01367e-41	7.04921e-41	83.2282
PDLIM7	0.699547	1.01644	17.1999	3.68235e-65	4.26962e-64	136.947
EXOC7	0.699521	3.80066	18.51	5.72965e-75	7.94796e-74	159.449
AFG3L2	0.699429	1.60083	15.4054	8.25332e-53	7.46046e-52	108.629
KIAA0100	0.699413	1.90881	17.2105	3.08662e-65	3.59296e-64	137.123
CPNE3	0.699193	3.29896	14.7491	1.30717e-48	1.0756e-47	99.0061
ERC1	0.699058	1.30469	19.4924	9.38993e-83	1.48538e-81	177.317
WDR60	0.699042	2.45082	16.6162	5.275e-61	5.66393e-60	127.415
LOC100507173	0.699005	1.55707	26.8457	3.18959e-152	1.33833e-150	336.889
MIEN1	0.698982	2.58086	11.8989	2.21462e-32	1.20453e-31	61.8643
NFYB	0.698928	1.42656	16.6703	2.20006e-61	2.37845e-60	128.286
ZNF37A	0.698887	2.31462	18.3131	1.87924e-73	2.56029e-72	155.97
LOC100379224	0.698399	0.648687	24.1708	9.81663e-125	2.86097e-123	273.727
TRMT10B	0.698189	1.88186	19.0292	4.88755e-79	7.31398e-78	168.787
XPNPEP1	0.698093	2.25672	13.6966	3.10208e-42	2.18615e-41	84.4054
LOC441204	0.697997	1.73775	13.4035	1.54059e-40	1.0384e-39	80.523
WNK3	0.697771	2.16977	17.9579	9.3679e-71	1.21077e-69	149.781
BICD1	0.697426	1.28	17.8403	7.15584e-70	9.07518e-69	147.755
UBR1	0.697331	2.10729	16.468	5.70128e-60	5.99381e-59	125.045
RPS26	0.697091	5.53645	19.2516	8.20596e-81	1.261e-79	172.86
MAST2	0.697081	0.941929	21.1798	5.66239e-97	1.11574e-95	209.963
RNF165	0.69696	1.52787	16.7922	3.03876e-62	3.35099e-61	130.258
CCDC88A	0.696952	3.86029	22.3648	1.3791e-107	3.16245e-106	234.337
ZNF780B	0.696591	1.34043	25.352	1.432e-136	4.89009e-135	300.921
KGFLP2	0.696426	1.13353	22.1933	5.09491e-106	1.14177e-104	230.736
EIF4B	0.696377	5.21824	17.8577	5.29418e-70	6.72861e-69	148.055
PVR	0.696333	1.05952	18.7974	3.29692e-77	4.75163e-76	164.589
NBPF3	0.696283	0.999503	23.334	1.20665e-116	3.14466e-115	255.143
NDUFB8	0.696182	4.85675	13.6903	3.3758e-42	2.37763e-41	84.3213
STX18	0.696161	1.62501	14.8945	1.58842e-49	1.33345e-48	101.103
PAN3	0.695959	1.99765	15.46	3.62943e-53	3.31239e-52	109.447
TRIP12	0.695886	1.68314	17.9251	1.65416e-70	2.12517e-69	149.214
NBPF24	0.695415	2.91469	20.4784	6.20294e-91	1.12399e-89	196.095
MXD1	0.695318	1.73732	17.3323	4.02887e-66	4.7863e-65	139.151
YWHAG	0.69522	2.81146	17.9317	1.4765e-70	1.89898e-69	149.327
MED22	0.694791	1.58049	14.4471	9.78805e-47	7.68527e-46	94.7124
CBS	0.694446	2.58985	12.3054	1.70707e-34	9.87483e-34	66.6948
CPSF1	0.694128	2.06159	15.6253	2.95979e-54	2.75545e-53	111.942
ENAH	0.693958	3.17261	23.4366	1.26707e-117	3.35031e-116	257.391
TYW3	0.693803	0.801753	19.9586	1.41259e-86	2.38608e-85	186.091
TPCN2	0.693567	0.979083	20.1199	6.43263e-88	1.11686e-86	189.171
PSMA7	0.693316	5.17001	16.4058	1.53963e-59	1.60367e-58	124.055
DBT	0.692731	1.48803	24.915	3.901e-132	1.23584e-130	290.73
RICTOR	0.692644	2.75698	16.7388	7.24698e-62	7.92879e-61	129.392
MCRS1	0.692608	2.27927	12.8045	3.512e-37	2.1774e-36	72.8395
ITFG3	0.692552	2.2256	13.7662	1.21295e-42	8.64851e-42	85.339
EFHC1	0.692408	1.24917	17.5745	6.75084e-68	8.2648e-67	143.224
CTDSPL2	0.691904	1.5941	15.4824	2.58806e-53	2.36747e-52	109.784
MAP2K2	0.691901	1.63362	16.1087	1.6865e-57	1.68188e-56	119.379
SIX1	0.691517	0.552488	22.659	2.66512e-110	6.35147e-109	240.57
ZNF883	0.690977	2.14057	13.3929	1.77133e-40	1.19188e-39	80.3843
PRPSAP1	0.690943	2.1369	13.7975	7.93468e-43	5.68841e-42	85.761
DPH1	0.690354	1.96284	13.7074	2.68264e-42	1.89393e-41	84.5498
N4BP2	0.690352	1.19748	21.1804	5.5901e-97	1.10241e-95	209.975
TNIP2	0.690139	0.899374	17.4304	7.73421e-67	9.28144e-66	140.795
P2RX7	0.690007	2.80476	13.5432	2.41958e-41	1.66937e-40	82.3632
LOC283761	0.689972	0.519767	23.0384	7.58703e-114	1.89796e-112	248.714
UNC45A	0.689902	1.22522	16.6859	1.70908e-61	1.85105e-60	128.537
FAM134C	0.689801	2.64196	15.1549	3.46775e-51	3.03268e-50	104.909
PAIP2	0.68971	4.92782	13.9919	5.59243e-44	4.11904e-43	88.3985
FGF14	0.689554	2.71386	13.5764	1.55433e-41	1.07616e-40	82.8032
CDK5RAP3	0.68909	3.82827	14.0617	2.1398e-44	1.58691e-43	89.3539
LTA4H	0.688748	1.8875	12.806	3.44654e-37	2.13794e-36	72.8582
TTC37	0.688586	2.16165	16.1365	1.0901e-57	1.09496e-56	119.814
MRPS12	0.688565	0.997943	15.7809	2.73449e-55	2.60619e-54	114.313
ZC3H7A	0.688422	2.375	14.8069	5.6636e-49	4.71601e-48	99.8382
CYTH2	0.688065	1.77047	17.0201	7.24852e-64	8.20748e-63	133.979
ELP2	0.687917	2.39577	13.2168	1.77698e-39	1.16521e-38	78.0925
TXNL4B	0.687726	1.70947	16.7219	9.53621e-62	1.03854e-60	129.119
ZNF565	0.687677	0.644863	18.6633	3.6886e-76	5.22699e-75	162.182
CIAPIN1	0.687418	2.74929	12.5689	6.70588e-36	4.01454e-35	69.9096
FAM5B	0.687374	2.4672	13.0064	2.69014e-38	1.7155e-37	75.3922
CRMP1	0.687197	4.18669	14.2216	2.32735e-45	1.76584e-44	91.5604
XPOT	0.686885	2.09476	13.888	2.31785e-43	1.68671e-42	86.9847
PRCC	0.686763	2.34203	15.8866	5.36133e-56	5.18284e-55	115.935
SNX2	0.686719	3.15509	12.029	4.74534e-33	2.62932e-32	63.3935
LRRTM2	0.686716	3.22851	14.1754	4.42838e-45	3.33856e-44	90.9206
PARP11	0.686665	1.61212	17.7928	1.61862e-69	2.03965e-68	146.941
GGNBP2	0.686414	3.08842	13.9441	1.077e-43	7.88344e-43	87.7468
ZSCAN18	0.686405	1.11745	18.0624	1.52464e-71	2.00559e-70	151.59
C1orf50	0.686166	0.873161	17.0765	2.85682e-64	3.2613e-63	134.906
FAM136A	0.685973	1.56949	14.1432	6.92986e-45	5.20454e-44	90.4752
NT5C3	0.685916	2.74146	12.2749	2.47312e-34	1.42193e-33	66.3267
B4GALT3	0.68573	2.03446	13.5438	2.40074e-41	1.65685e-40	82.371
ZNF559	0.685665	2.09164	12.7708	5.37361e-37	3.31681e-36	72.4169
MAP2K5	0.685393	1.77148	14.2404	1.79002e-45	1.36165e-44	91.8215
LRRC42	0.685384	0.699807	19.8155	2.14819e-85	3.54512e-84	183.378
ATP2C1	0.685274	2.41927	14.102	1.2258e-44	9.14521e-44	89.908
XRCC5	0.684861	4.61858	16.3558	3.41166e-59	3.52872e-58	123.263
INPPL1	0.684834	1.01705	20.3418	8.85093e-90	1.58081e-88	193.445
ELF2	0.684578	1.52836	17.0673	3.32565e-64	3.79284e-63	134.755
ZNF227	0.684305	0.99436	16.2388	2.17806e-58	2.21599e-57	121.417
CABIN1	0.683983	1.91084	17.6356	2.38442e-68	2.94352e-67	144.261
DICER1	0.683978	1.69239	17.6412	2.16873e-68	2.68005e-67	144.356
RNF38	0.68385	2.29633	15.2589	7.39348e-52	6.56782e-51	106.447
SCAF11	0.683848	2.61482	17.2668	1.20609e-65	1.40879e-64	138.059
WDR11	0.68352	1.81212	16.1281	1.24512e-57	1.24802e-56	119.681
JMJD6	0.683335	1.81916	16.639	3.64804e-61	3.92057e-60	127.782
USP20	0.683296	1.86321	15.9235	3.0262e-56	2.93625e-55	116.504
ADAM15	0.682922	1.26534	15.8923	4.90703e-56	4.74754e-55	116.023
CUEDC2	0.682873	5.05737	14.3262	5.38829e-46	4.1549e-45	93.0157
ANKRD46	0.68284	2.84695	12.2313	4.19096e-34	2.39852e-33	65.8029
KAT2B	0.682191	1.73789	15.7266	6.29536e-55	5.95205e-54	113.483
PSMD9	0.682141	1.58765	14.4436	1.02963e-46	8.079e-46	94.662
NDUFV2	0.682103	4.05309	11.7026	2.19588e-31	1.1571e-30	59.5875
ITSN1	0.681904	2.03467	15.691	1.08655e-54	1.0228e-53	112.94
ZNF345	0.681859	0.952398	18.4294	2.40101e-74	3.31118e-73	158.021
GPI	0.6813	3.95102	22.2106	3.54766e-106	7.96541e-105	231.097
CHMP2A	0.680904	3.54756	11.9713	9.41684e-33	5.17653e-32	62.7132
SIVA1	0.680882	2.29806	11.7574	1.16152e-31	6.17974e-31	60.2195
CELF1	0.680635	3.0605	16.2729	1.2698e-58	1.29861e-57	121.954
PTPN12	0.680444	1.40369	15.8441	1.03315e-55	9.92667e-55	115.282
CRTC2	0.680296	1.298	18.6165	8.53619e-76	1.20101e-74	161.346
ZNF772	0.680205	1.51944	20.2059	1.22738e-88	2.1452e-87	190.823
AAAS	0.680164	2.13931	12.4414	3.24014e-35	1.90646e-34	68.345
ZNF496	0.679653	1.41189	15.8567	8.5078e-56	8.18776e-55	115.475
ARAP1	0.679593	1.82976	15.5889	5.14963e-54	4.77158e-53	111.391
SUPT6H	0.679575	1.8909	17.3702	2.13073e-66	2.54024e-65	139.786
GSTA4	0.679536	4.24609	11.8545	3.73459e-32	2.01733e-31	61.3457
ZNF544	0.679456	1.20362	17.8282	8.80895e-70	1.11538e-68	147.548
ESYT2	0.67937	2.18667	22.8395	5.5619e-112	1.35136e-110	244.43
UBFD1	0.679251	1.27453	16.9498	2.30853e-63	2.58794e-62	132.825
TMEM230	0.679107	4.24118	13.5885	1.32235e-41	9.17157e-41	82.9639
TXNRD1	0.679089	2.03079	13.3071	5.46872e-40	3.63124e-39	79.2638
UNK	0.678896	1.74903	14.9778	4.701e-50	3.99315e-49	102.315
EHBP1	0.678457	1.68199	16.559	1.32534e-60	1.4128e-59	126.498
ENSA	0.678011	3.52983	13.1065	7.42512e-39	4.77877e-38	76.6714
GDAP1	0.677955	3.35	12.8897	1.19298e-37	7.48658e-37	73.9122
TUBGCP6	0.677913	3.08152	16.1317	1.17599e-57	1.18073e-56	119.738
PSKH1	0.67788	1.54504	14.6451	5.8335e-48	4.72288e-47	97.5179
RPL27	0.677699	6.34472	19.883	5.95766e-86	9.97792e-85	184.657
LOC440297	0.677674	1.13396	18.7947	3.46162e-77	4.98595e-76	164.54
TTC4	0.677613	0.883629	17.138	1.03114e-64	1.18687e-63	135.921
WBP11	0.677502	2.40039	14.5101	4.0066e-47	3.17111e-46	95.6009
THOC5	0.677356	1.31526	15.1826	2.30008e-51	2.02497e-50	105.318
IMPA1	0.677129	0.858542	18.0439	2.1045e-71	2.75764e-70	151.268
RELN	0.677087	0.372459	28.121	3.54603e-166	1.71961e-164	368.959
RBM26	0.676897	1.70891	16.1924	4.53126e-58	4.58257e-57	120.688
RNF138	0.676832	2.00279	13.7078	2.66818e-42	1.88429e-41	84.5552
SUPT7L	0.676721	2.40444	15.2307	1.12628e-51	9.97132e-51	106.028
HIST1H2AC	0.676625	1.20128	14.7235	1.89113e-48	1.54857e-47	98.6386
TMEM234	0.676602	0.746504	18.8402	1.52046e-77	2.19937e-76	165.36
TRAFD1	0.676551	2.0016	13.2857	7.23756e-40	4.78026e-39	78.9853
KIAA0355	0.676372	1.72204	23.8771	7.23378e-122	2.02349e-120	267.139
PPFIA1	0.67622	1.49844	18.0635	1.49456e-71	1.96822e-70	151.609
C20orf111	0.676133	2.16043	12.8578	1.79028e-37	1.11845e-36	73.5089
RPRD1B	0.676088	1.43503	16.3803	2.31068e-59	2.39729e-58	123.651
PIAS1	0.676044	2.59251	12.6383	2.82705e-36	1.70843e-35	70.7675
METAP1	0.675735	1.6787	14.6036	1.05743e-47	8.50291e-47	96.9261
METAP2	0.675587	2.82449	13.6706	4.40022e-42	3.09086e-41	84.0578
HPS4	0.675284	2.23328	15.4084	7.89074e-53	7.13816e-52	108.674
ARFGAP1	0.675193	3.27103	15.0418	1.8383e-50	1.58194e-49	103.249
XRCC6	0.674896	5.10947	14.4817	5.99761e-47	4.73269e-46	95.1996
AGL	0.674683	0.768711	21.758	4.34455e-102	9.24584e-101	221.709
LY6G5B	0.674196	1.14517	15.5965	4.58952e-54	4.26093e-53	111.505
H2AFV	0.674095	3.73072	13.7942	8.29705e-43	5.94459e-42	85.7166
TSEN15	0.673917	2.24118	12.2178	4.93389e-34	2.81758e-33	65.6409
LOC100507346	0.673639	0.433213	26.3298	9.8768e-147	3.89557e-145	324.271
RUVBL1	0.673081	1.83858	12.4633	2.47469e-35	1.46189e-34	68.6127
RPL12	0.67283	6.39731	17.7974	1.49575e-69	1.88784e-68	147.02
DENND4A	0.672698	1.52326	17.4471	5.83826e-67	7.03475e-66	141.075
CHCHD3	0.672543	2.83849	12.1732	8.4531e-34	4.79029e-33	65.1063
PIK3R1	0.672224	2.82405	15.7587	3.84608e-55	3.65386e-54	113.973
GSK3B	0.672096	1.71246	19.3502	1.32283e-81	2.05547e-80	174.68
LMNB2	0.671967	1.12303	18.7434	8.73702e-77	1.2463e-75	163.618
SLC39A13	0.67196	1.6692	14.492	5.18307e-47	4.09404e-46	95.3448
DPM1	0.671792	1.80457	12.533	1.04669e-35	6.23926e-35	69.4673
ARHGEF2	0.671333	2.70446	15.3323	2.47196e-52	2.21168e-51	107.537
RGS2	0.671256	1.88856	11.6835	2.74002e-31	1.43935e-30	59.3678
ZNF419	0.671227	0.791165	18.0732	1.26261e-71	1.66461e-70	151.777
AKAP10	0.67119	1.77084	15.4698	3.12712e-53	2.85727e-52	109.595
SLC35F6	0.671109	3.15997	16.2027	3.8487e-58	3.90062e-57	120.85
POLE4	0.670951	0.94364	15.9476	2.08073e-56	2.02386e-55	116.877
PTK2	0.670926	3.04574	14.5505	2.25599e-47	1.79818e-46	96.1723
TMEM161B-AS1	0.670818	1.51165	13.4549	7.80861e-41	5.31925e-40	81.1985
AKR1A1	0.670744	2.6987	11.5575	1.16974e-30	6.0467e-30	57.9277
TMPO	0.670636	2.05641	14.8818	1.9094e-49	1.59893e-48	100.92
APPBP2	0.670617	2.1444	15.0736	1.1509e-50	9.98026e-50	103.715
OAZ1	0.670533	5.56655	16.725	9.06587e-62	9.88681e-61	129.169
ZNF711	0.670391	2.32644	13.4045	1.5211e-40	1.02555e-39	80.5357
ZNRD1	0.670134	1.67776	12.9052	9.80795e-38	6.1763e-37	74.1068
NET1	0.670112	0.687834	20.7166	5.77998e-93	1.08558e-91	200.757
ORMDL1	0.670048	3.50897	12.8628	1.68064e-37	1.05051e-36	73.5717
PFN1P2	0.670018	1.26459	17.1882	4.47436e-65	5.17779e-64	136.753
HMGN4	0.66987	2.11867	11.8212	5.51537e-32	2.96101e-31	60.9587
IARS	0.669737	3.00273	13.2957	6.349e-40	4.20512e-39	79.1154
CAPN1	0.669298	1.23081	15.1063	7.11149e-51	6.18953e-50	104.194
PEX1	0.669236	1.57494	16.5897	8.08292e-61	8.6514e-60	126.99
ATP1B3	0.669155	3.99079	11.9766	8.8497e-33	4.86702e-32	62.7748
HERC2P3	0.66885	1.1493	19.1578	4.62163e-80	6.98409e-79	171.137
PIEZO1	0.668293	0.725901	23.4818	4.6795e-118	1.2513e-116	258.385
ZMYND11	0.668053	2.09499	13.5779	1.52217e-41	1.05451e-40	82.824
LOC439994	0.667938	1.24417	16.2813	1.11163e-58	1.13882e-57	122.087
PKI55	0.667918	0.979804	17.5981	4.51519e-68	5.54788e-67	143.625
ARPC5L	0.66772	1.76823	13.5232	3.15523e-41	2.16682e-40	82.0993
CADM2	0.66766	4.42156	20.577	8.99543e-92	1.65534e-90	198.02
RAPH1	0.667484	1.526	18.0952	8.61272e-72	1.13802e-70	152.159
TLK2	0.66745	1.25866	20.934	7.77142e-95	1.49642e-93	205.054
MYNN	0.667218	1.74784	15.6554	1.87238e-54	1.75416e-53	112.398
MPRIP	0.667078	2.24241	20.5679	1.07508e-91	1.97528e-90	197.843
ACP1	0.666465	3.3932	11.3108	1.9186e-29	9.60925e-29	55.1526
ZNF605	0.666397	1.16597	17.9795	6.44751e-71	8.36974e-70	150.153
COMMD7	0.666214	2.16789	12.7517	6.83541e-37	4.20374e-36	72.1779
FLAD1	0.666132	1.88234	12.9687	4.35871e-38	2.7639e-37	74.9127
DENND5B	0.666048	1.50126	19.2055	1.92389e-80	2.93166e-79	172.011
YLPM1	0.665881	2.62975	19.7459	8.02436e-85	1.31054e-83	182.064
PRKAR1A	0.665711	4.43204	14.5388	2.66557e-47	2.12107e-46	96.0063
CDIPT	0.665394	1.48045	14.338	4.56491e-46	3.52459e-45	93.1807
HNRNPH3	0.665366	4.77347	16.2443	1.99675e-58	2.03502e-57	121.504
CNOT6L	0.665108	1.16072	19.1363	6.86774e-80	1.03717e-78	170.743
ICMT	0.665092	1.35193	20.2157	1.01713e-88	1.78168e-87	191.01
DDX42	0.665062	1.58439	15.5274	1.31067e-53	1.20548e-52	110.461
TRAPPC13	0.664927	1.48456	14.5624	1.90385e-47	1.51955e-46	96.3411
[truncated: 21,666 more rows]

## Sheet: Monocytic lineage
Gene	logFC	AveExpr	t	P.Value	adj.P.Val	B
HBB	-1.8336	0.840055	-18.8189	6.74993e-70	1.59879e-65	147.216
TPT1	0.850987	8.80452	18.5762	2.39972e-68	2.84199e-64	143.713
PTF1A	-0.863973	0.225555	-16.3874	6.5497e-55	5.1712e-51	113.367
SLC7A5	2.09714	2.4337	14.0662	7.03653e-42	4.15405e-38	83.9434
TUBA1B	1.43128	7.04774	14.0482	8.76901e-42	4.15405e-38	83.7276
LOC646278	-0.880238	0.291455	-13.5311	4.4811e-39	1.76899e-35	77.6148
LDHA	2.49929	4.49932	13.1712	3.10483e-37	1.05058e-33	73.4615
GAPDH	1.26314	7.15223	12.9917	2.4908e-36	7.37463e-33	71.4213
EEF1A1	0.448963	8.46796	12.8112	1.976e-35	5.2004e-32	69.3923
C14orf23	-1.1001	1.61098	-12.7559	3.71301e-35	8.79464e-32	68.7743
COTL1	1.51149	5.61489	12.7188	5.65691e-35	1.21809e-31	68.3619
C1orf162	2.37769	3.21068	12.6096	1.94769e-34	3.84442e-31	67.1508
IFI30	2.13413	5.47963	12.165	2.73852e-32	4.98958e-29	62.307
DSC3	-0.600903	0.70929	-12.0606	8.57412e-32	1.45062e-28	61.1894
SLC2A3	2.06037	2.86876	11.8833	5.85331e-31	9.24276e-28	59.3089
ZBTB16	2.1375	2.76432	11.7662	2.05673e-30	3.04473e-27	58.0787
TPI1	1.78422	5.33622	11.3775	1.24021e-28	1.72797e-25	54.0668
MFAP5	-0.76372	0.989974	-11.2777	3.49087e-28	4.35911e-25	53.0543
HNRNPH1	-1.00926	5.59434	-11.2776	3.49671e-28	4.35911e-25	53.0526
NEK5	-0.997405	2.37277	-11.2343	5.46311e-28	6.46996e-25	52.6161
TUBB	1.9979	4.41763	11.1976	7.97104e-28	8.99057e-25	52.2465
MTHFD2	2.12418	3.32769	11.0286	4.47418e-27	4.81706e-24	50.5591
MCF2L2	-0.575759	0.668915	-10.9464	1.02861e-26	1.05929e-23	49.7449
EGR1	-1.23062	6.05222	-10.7358	8.4592e-26	8.34853e-23	47.6845
SLC28A2	-0.786926	1.19157	-10.711	1.08185e-25	1.02499e-22	47.444
L1TD1	-0.745507	1.71639	-10.6382	2.2223e-25	2.02451e-22	46.7402
SLC25A3	1.19201	6.43555	10.6031	3.13881e-25	2.75355e-22	46.4026
RPL3	0.730213	7.8906	10.552	5.17969e-25	4.38165e-22	45.913
RPL10	0.461099	6.99258	10.528	6.54724e-25	5.34752e-22	45.684
ZNF114	-0.69527	0.829246	-10.3086	5.48653e-24	4.3318e-21	43.6064
ACSL1	1.64093	4.48417	10.1984	1.57316e-23	1.202e-20	42.5772
ACTG1	0.969098	7.14417	10.1211	3.27451e-23	2.42375e-20	41.8611
NLRP12	-0.740681	1.66811	-10.1014	3.9463e-23	2.83248e-20	41.6788
GREB1	-0.533268	1.30556	-10.0412	6.95621e-23	4.84603e-20	41.1251
KBTBD12	-0.937335	1.48946	-10.0227	8.274e-23	5.59937e-20	40.9557
RPS10	1.19571	6.468	9.9007	2.58325e-22	1.69963e-19	39.8438
ANKRD30BL	-0.324624	0.131401	-9.86016	3.76146e-22	2.40794e-19	39.4769
LOC283683	-0.773637	0.599062	-9.84834	4.19591e-22	2.61538e-19	39.3702
APOE	1.06996	7.35732	9.81281	5.82435e-22	3.53732e-19	39.05
LEPR	-0.773373	1.29792	-9.7236	1.32106e-21	7.82265e-19	38.2505
ENO1	1.50007	5.00951	9.70092	1.62522e-21	9.27482e-19	38.0482
DUSP2	2.14201	3.17018	9.69962	1.64461e-21	9.27482e-19	38.0366
CD55	1.69857	2.88253	9.65834	2.39538e-21	1.31946e-18	37.6696
PPIL6	-0.570809	0.814068	-9.63754	2.8936e-21	1.55768e-18	37.4851
PTCHD4	-0.738254	1.07944	-9.62845	3.14229e-21	1.65396e-18	37.4047
METTL21A	-0.528421	4.50216	-9.60126	4.02013e-21	2.07002e-18	37.1642
NME2	1.84697	4.3208	9.57374	5.15483e-21	2.59782e-18	36.9216
RPS26	1.28714	5.13208	9.55465	6.12367e-21	2.9905e-18	36.7535
BRIP1	-0.513997	1.20824	-9.55351	6.18654e-21	2.9905e-18	36.7436
C21orf62	-0.634539	1.81414	-9.52352	8.10339e-21	3.83874e-18	36.4802
EEF1B2	1.14732	6.57473	9.46789	1.33418e-20	6.19637e-18	35.9937
TMEM213	-0.621174	1.12223	-9.46086	1.42071e-20	6.47132e-18	35.9324
HLA-DQB1	1.73113	4.26785	9.43641	1.76718e-20	7.89764e-18	35.7194
EEF1G	0.826481	7.05468	9.4182	2.07839e-20	9.11642e-18	35.5612
PLD1	-1.07811	0.940101	-9.41456	2.14699e-20	9.2461e-18	35.5295
BHLHE40	1.68682	2.55429	9.36288	3.39689e-20	1.43676e-17	35.0819
RPS5	1.15173	6.82753	9.30307	5.76135e-20	2.39409e-17	34.5666
FLJ42102	-0.701204	1.1471	-9.29731	6.06087e-20	2.47513e-17	34.5172
CABP4	-0.6548	1.82196	-9.24788	9.3571e-20	3.75648e-17	34.0936
HLA-DQA1	1.84062	3.73943	9.23272	1.0685e-19	4.21807e-17	33.9642
APOBEC3A	-0.793031	1.12537	-9.23047	1.08983e-19	4.23177e-17	33.9449
RPL7A	0.889282	6.96056	9.22535	1.13968e-19	4.35395e-17	33.9013
FCGR2A	1.05533	5.70375	9.18263	1.65478e-19	6.22146e-17	33.5377
LOC100996291	-0.542335	0.630152	-9.13992	2.39884e-19	8.87797e-17	33.1756
LOC283693	-0.735875	1.08646	-9.13407	2.52382e-19	9.1968e-17	33.1261
ABCC9	-0.528535	3.38659	-9.12865	2.64535e-19	9.49359e-17	33.0803
GSG1L	-0.241946	0.0935572	-9.12507	2.72855e-19	9.64603e-17	33.0501
RPSA	0.896398	6.91024	9.09595	3.51049e-19	1.22279e-16	32.8044
MAB21L3	-0.660462	2.50379	-9.0162	6.97489e-19	2.39431e-16	32.1351
ZNF492	-0.48144	0.635271	-9.01174	7.24688e-19	2.45214e-16	32.0979
SIX4	-0.530491	1.43001	-9.00757	7.51094e-19	2.50569e-16	32.063
SOCS3	1.47465	1.82733	8.98259	9.30142e-19	3.05991e-16	31.8546
EXD1	-0.640203	1.34224	-8.96306	1.09896e-18	3.56575e-16	31.692
LITAF	1.53028	3.93652	8.93888	1.35056e-18	4.27191e-16	31.4911
PER2	-0.877312	2.07104	-8.93869	1.35267e-18	4.27191e-16	31.4896
RPL9	0.5682	7.80705	8.87576	2.30767e-18	7.19205e-16	30.9691
RPL10A	0.868187	6.79184	8.83066	3.37709e-18	1.03883e-15	30.5981
HIST2H2BF	-1.34068	1.63608	-8.79779	4.45279e-18	1.35216e-15	30.3287
CD163	1.84366	1.95378	8.75338	6.46023e-18	1.92457e-15	29.9662
HNRNPA3	1.05792	3.35611	8.7521	6.52941e-18	1.92457e-15	29.9558
IFITM3	1.70112	3.37159	8.75115	6.58154e-18	1.92457e-15	29.9481
HNRNPA1	0.924212	6.4426	8.74817	6.74761e-18	1.94907e-15	29.9238
EIF4G2	0.995547	5.12084	8.74503	6.92711e-18	1.97681e-15	29.8982
LILRA4	-1.40347	1.20685	-8.69119	1.08482e-17	3.0453e-15	29.4613
RIN2	-1.15665	4.31879	-8.69031	1.09284e-17	3.0453e-15	29.4542
KIAA1324	-0.488126	0.917489	-8.68528	1.13943e-17	3.1382e-15	29.4135
PLAUR	1.94225	4.77347	8.68216	1.16938e-17	3.18367e-15	29.3882
RPS6	0.502005	7.80304	8.67736	1.21691e-17	3.27541e-15	29.3494
IL17RD	-0.440848	1.28343	-8.66685	1.32775e-17	3.45722e-15	29.2645
RTTN	-1.25323	1.67487	-8.6666	1.33052e-17	3.45722e-15	29.2625
CCDC142	-0.618808	2.31088	-8.66564	1.34112e-17	3.45722e-15	29.2548
GATM-AS1	-0.821039	2.06982	-8.66549	1.34284e-17	3.45722e-15	29.2535
INGX	-0.802701	1.46264	-8.65062	1.51874e-17	3.86805e-15	29.1337
QPCTL	-0.759112	2.2266	-8.64788	1.55368e-17	3.91493e-15	29.1115
DCUN1D2	-0.675112	1.61171	-8.61363	2.06171e-17	5.11544e-15	28.836
HYDIN2	-0.308894	1.0227	-8.61295	2.0733e-17	5.11544e-15	28.8306
F2R	-0.559649	0.829321	-8.59541	2.39544e-17	5.84933e-15	28.6899
GNG10	1.67644	3.39942	8.58392	2.63302e-17	6.36385e-15	28.5979
RASSF5	1.48686	3.40791	8.57919	2.73743e-17	6.54938e-15	28.56
LINC00294	-0.635039	2.33737	-8.5761	2.8078e-17	6.65055e-15	28.5353
RPLP0	0.802164	6.89479	8.52096	4.41104e-17	1.03445e-14	28.0956
LOC100128288	-0.702548	1.4589	-8.45416	7.59844e-17	1.74381e-14	27.5662
EZR	1.39261	4.01947	8.45342	7.64444e-17	1.74381e-14	27.5603
ATCAY	-0.506875	1.73085	-8.45322	7.65667e-17	1.74381e-14	27.5588
RPL8	0.87541	6.8978	8.40473	1.13356e-16	2.5571e-14	27.1769
MMD2	-0.553137	0.58132	-8.39465	1.22961e-16	2.7379e-14	27.0978
TYMP	1.43632	2.16206	8.39393	1.23683e-16	2.7379e-14	27.0921
MANEAL	-0.64313	1.07171	-8.39181	1.25809e-16	2.75917e-14	27.0755
FGL2	1.35877	3.14181	8.38018	1.38172e-16	3.00252e-14	26.9843
LOC90834	-0.676825	2.17974	-8.36873	1.51503e-16	3.26227e-14	26.8947
TSPO	1.5893	4.55516	8.35328	1.71537e-16	3.66039e-14	26.7738
PDP2	-0.442301	0.832856	-8.34144	1.88629e-16	3.98918e-14	26.6814
PDE6A	-0.506673	1.57851	-8.31393	2.35128e-16	4.92854e-14	26.467
PLEK	1.54975	4.91381	8.30925	2.44086e-16	5.07142e-14	26.4307
KLF4	1.42995	3.23052	8.29338	2.77064e-16	5.6766e-14	26.3074
DPYSL5	-0.39314	0.552567	-8.29295	2.78006e-16	5.6766e-14	26.3041
ATP5B	1.25361	5.22867	8.2871	2.91306e-16	5.89733e-14	26.2586
GNB2L1	0.767921	7.16615	8.26461	3.48443e-16	6.99425e-14	26.0844
EIF5A	1.24761	4.53468	8.25791	3.67512e-16	7.31504e-14	26.0326
METRNL	1.18211	1.33462	8.24648	4.02434e-16	7.94337e-14	25.9443
FAM227A	-0.348057	0.775325	-8.23082	4.55667e-16	8.9143e-14	25.8234
PRICKLE2-AS3	-0.575747	2.15676	-8.22986	4.59151e-16	8.9143e-14	25.816
MTRNR2L8	0.282602	9.77988	8.22727	4.68683e-16	9.02539e-14	25.796
INMT	-0.638577	1.56568	-8.22339	4.8331e-16	9.232e-14	25.7661
SEC14L4	-0.630863	1.3064	-8.21836	5.02958e-16	9.53044e-14	25.7274
PKM	1.18925	3.61561	8.21292	5.251e-16	9.87105e-14	25.6855
RHOA	0.833474	6.17126	8.18427	6.58469e-16	1.22807e-13	25.4654
CLEC2B	1.2288	1.55134	8.18121	6.74528e-16	1.23267e-13	25.442
TLCD2	-0.504943	1.85272	-8.18104	6.75454e-16	1.23267e-13	25.4406
ICAM1	1.53745	4.45574	8.18083	6.76546e-16	1.23267e-13	25.439
SPDYE2	-0.76899	1.06103	-8.17737	6.95262e-16	1.24757e-13	25.4125
SPDYE2L	-0.76899	1.06103	-8.17737	6.95262e-16	1.24757e-13	25.4125
LOC100128398	-0.615686	1.00895	-8.15132	8.53473e-16	1.51995e-13	25.2131
CD96	-0.432859	0.683539	-8.14957	8.65294e-16	1.5295e-13	25.1998
RPS23	0.683664	5.18114	8.14707	8.82453e-16	1.54828e-13	25.1807
SQSTM1	1.30769	4.26875	8.14438	9.01292e-16	1.56971e-13	25.1601
LOC286186	-0.58697	1.059	-8.13029	1.00672e-15	1.74052e-13	25.0526
PABPC1P2	-0.4998	1.05866	-8.10977	1.18222e-15	2.02914e-13	24.8963
RPS3A	0.544456	7.80613	8.10181	1.25826e-15	2.14412e-13	24.8357
CEACAM8	-0.492207	0.623521	-8.06673	1.65442e-15	2.79905e-13	24.5696
FEZ1	-0.646977	0.749189	-8.04959	1.89045e-15	3.17569e-13	24.44
SCN11A	-0.380116	0.699207	-8.03774	2.07281e-15	3.45751e-13	24.3505
CHST11	1.04301	2.00203	8.03476	2.12123e-15	3.51353e-13	24.328
AMD1	1.43298	3.03702	8.02853	2.22627e-15	3.6619e-13	24.2811
EIF4A1	0.640514	6.70913	7.98905	3.02211e-15	4.93667e-13	23.984
RUNDC1	-0.579386	2.0176	-7.98662	3.07933e-15	4.99464e-13	23.9658
PBOV1	-0.383523	0.38391	-7.98576	3.09977e-15	4.99464e-13	23.9594
FCER1G	0.967379	7.26691	7.97981	3.24535e-15	5.19387e-13	23.9148
MAT2A	0.997316	5.85587	7.96137	3.7412e-15	5.94725e-13	23.7766
MED12L	-0.661179	0.587329	-7.95296	3.99122e-15	6.29055e-13	23.7137
LOC729603	-0.575998	1.20108	-7.95234	4.01027e-15	6.29055e-13	23.7091
DPYD	1.13065	1.39876	7.94627	4.20208e-15	6.54806e-13	23.6637
NPC2	1.02858	6.41002	7.92855	4.81445e-15	7.45328e-13	23.5315
SLC26A4	-0.360473	0.512686	-7.88654	6.64037e-15	1.02132e-12	23.2191
IDO1	-0.662655	1.29113	-7.88172	6.88909e-15	1.05274e-12	23.1834
JPX	-0.709104	1.28155	-7.87292	7.36761e-15	1.11865e-12	23.1182
BASP1	1.1625	1.59225	7.85861	8.21664e-15	1.23961e-12	23.0122
YES1	-0.491797	0.955157	-7.85027	8.75447e-15	1.3124e-12	22.9506
MSRB3	-0.442373	0.753245	-7.84832	8.8858e-15	1.3237e-12	22.9362
ZDHHC8P1	-0.402236	0.442363	-7.84629	9.02356e-15	1.33205e-12	22.9212
FAM161A	-0.454723	0.688918	-7.84584	9.05431e-15	1.33205e-12	22.9179
JAM3	-0.640368	0.39124	-7.84222	9.30731e-15	1.36082e-12	22.8912
TUBA1A	1.49728	2.56689	7.84048	9.4309e-15	1.37043e-12	22.8783
DHRS9	-1.65799	3.03113	-7.83366	9.93269e-15	1.43455e-12	22.828
CLIC1	1.24695	5.131	7.81302	1.16155e-14	1.66742e-12	22.676
GPR84	1.56637	2.36561	7.79382	1.34305e-14	1.91636e-12	22.535
GDPD1	-0.575802	1.79305	-7.78495	1.43619e-14	2.03698e-12	22.4699
RPS9	0.71524	6.53764	7.78359	1.45097e-14	2.04569e-12	22.4599
TRA2A	-1.15398	3.38843	-7.78228	1.46544e-14	2.05387e-12	22.4503
TBC1D24	-0.483485	1.40826	-7.77015	1.60576e-14	2.23729e-12	22.3615
TRMT10B	-0.735526	1.20784	-7.74772	1.90109e-14	2.63329e-12	22.1975
LINC00514	-0.50549	1.03479	-7.73918	2.02715e-14	2.79157e-12	22.1352
SPDYE5	-0.817352	1.42099	-7.73677	2.06414e-14	2.82609e-12	22.1176
YWHAH	1.29342	3.03834	7.72867	2.19359e-14	2.97421e-12	22.0586
NAMPT	1.41578	3.57087	7.72843	2.19744e-14	2.97421e-12	22.0569
GTF2E1	-0.731225	1.22951	-7.71864	2.36492e-14	3.1827e-12	21.9856
RGS19	1.3793	3.9988	7.71059	2.51176e-14	3.33743e-12	21.9271
LINC00665	-0.624334	1.09742	-7.71056	2.51251e-14	3.33743e-12	21.9268
PCDHA9	-0.385983	0.802019	-7.71004	2.52217e-14	3.33743e-12	21.9231
MYH9	0.903074	3.26915	7.70538	2.61169e-14	3.43669e-12	21.8892
SHANK2-AS3	-0.54674	0.782969	-7.70422	2.63449e-14	3.44755e-12	21.8808
LOC100130954	-0.584915	1.7691	-7.69618	2.79764e-14	3.64093e-12	21.8224
SKA1	-0.569161	1.34168	-7.68675	3.00182e-14	3.88531e-12	21.7541
OTUD6A	-0.534437	0.70944	-7.67734	3.22033e-14	4.14547e-12	21.6859
RPL4	0.478388	7.4907	7.67121	3.37091e-14	4.31586e-12	21.6415
CRX	-0.507425	1.63906	-7.66791	3.45486e-14	4.39956e-12	21.6176
LIN28A	-0.408423	0.683911	-7.66659	3.4889e-14	4.41915e-12	21.6081
RAMP2-AS1	-0.597478	2.13639	-7.65278	3.86672e-14	4.87165e-12	21.5083
TNFSF13	1.45922	2.61515	7.6382	4.30899e-14	5.37657e-12	21.4032
MOCS3	-0.587223	0.982921	-7.63808	4.31288e-14	5.37657e-12	21.4023
KCNA7	-0.461033	1.05756	-7.63677	4.35513e-14	5.40082e-12	21.3928
RPS4X	0.65478	7.51713	7.63132	4.53466e-14	5.59416e-12	21.3536
ACTR2	1.08624	3.94279	7.62746	4.66637e-14	5.72682e-12	21.3259
CX3CR1	-1.11562	5.65442	-7.62411	4.78392e-14	5.84082e-12	21.3017
DLX6-AS1	-0.464435	0.581601	-7.62315	4.8179e-14	5.85214e-12	21.2948
SHOX	-0.592972	1.42178	-7.61657	5.05887e-14	6.1135e-12	21.2475
DUXA	-0.404227	0.547192	-7.61431	5.14399e-14	6.1848e-12	21.2313
LOC401052	-0.542358	0.786203	-7.61036	5.29657e-14	6.33609e-12	21.2029
KIF18B	-0.507252	1.63001	-7.60458	5.52822e-14	6.57997e-12	21.1614
PTPRG-AS1	-0.562599	1.12432	-7.60344	5.57495e-14	6.60242e-12	21.1532
GTF3A	1.49197	2.83166	7.597	5.84657e-14	6.88674e-12	21.107
FCGR3A	1.25299	5.97916	7.59639	5.87318e-14	6.88674e-12	21.1026
UGT8	-0.635717	2.75867	-7.59308	6.01872e-14	7.02263e-12	21.0789
ZNF793	-0.408812	2.13278	-7.58411	6.43075e-14	7.4666e-12	21.0146
LMNA	1.24677	1.4699	7.57842	6.70606e-14	7.74828e-12	20.974
RPL7	0.563535	7.60712	7.57605	6.8245e-14	7.84685e-12	20.957
SLC35F6	-0.925597	3.17415	-7.57519	6.86787e-14	7.85857e-12	20.9508
SLC13A1	-0.222143	0.15645	-7.56919	7.17833e-14	8.1452e-12	20.9079
LOC100505989	-0.485626	0.919749	-7.56902	7.18714e-14	8.1452e-12	20.9067
TMEM130	-0.441146	0.617717	-7.56563	7.36911e-14	8.3038e-12	20.8825
LOC284379	-0.657257	1.13886	-7.56511	7.3972e-14	8.3038e-12	20.8788
EMR2	0.99342	1.54034	7.56399	7.45827e-14	8.33286e-12	20.8708
RPL11	0.643763	7.06776	7.54876	8.34238e-14	9.27689e-12	20.7621
MT2A	1.79539	2.89483	7.54104	8.82932e-14	9.77249e-12	20.7071
SMA4	-0.754333	0.786823	-7.53768	9.04976e-14	9.96989e-12	20.6831
LOC100506305	-0.67162	1.30831	-7.53116	9.493e-14	1.04098e-11	20.6368
RPS2	0.583735	7.16291	7.52254	1.0112e-13	1.10374e-11	20.5755
SRSF2	0.832617	5.80688	7.51824	1.04354e-13	1.13382e-11	20.5449
PRELP	-0.377303	0.721079	-7.50759	1.12808e-13	1.22008e-11	20.4694
RNF207	-0.522713	1.35967	-7.50589	1.14218e-13	1.22972e-11	20.4573
CANX	1.05364	4.5881	7.49708	1.21817e-13	1.29996e-11	20.3948
SPDYE7P	-0.750197	1.82276	-7.49705	1.21841e-13	1.29996e-11	20.3946
PPIA	0.527752	5.98497	7.49172	1.26674e-13	1.33968e-11	20.3569
RPL5	0.46194	7.79142	7.4917	1.26695e-13	1.33968e-11	20.3568
FDPSL2A	-0.5897	1.80127	-7.48964	1.28615e-13	1.35394e-11	20.3422
FGD2	-0.911601	4.48724	-7.48666	1.31447e-13	1.37764e-11	20.321
EPHA10	-0.59144	1.21486	-7.48545	1.32609e-13	1.38069e-11	20.3125
ERVV-1	-0.537684	0.99696	-7.48514	1.32904e-13	1.38069e-11	20.3103
IFNGR1	-0.657589	6.78858	-7.48195	1.36037e-13	1.40706e-11	20.2877
BZW1	1.2741	4.00458	7.48072	1.37256e-13	1.4135e-11	20.2791
ETV3	1.29211	2.0452	7.47908	1.38908e-13	1.416e-11	20.2675
PICALM	0.994623	3.77217	7.47901	1.38978e-13	1.416e-11	20.267
HIST2H2BA	-0.586428	0.328193	-7.4787	1.39292e-13	1.416e-11	20.2648
CA8	-0.482186	0.18564	-7.46705	1.51635e-13	1.53488e-11	20.1825
OPHN1	-0.512833	3.5752	-7.46565	1.53189e-13	1.54402e-11	20.1726
RBM6	-1.19985	2.78227	-7.45897	1.60815e-13	1.61401e-11	20.1255
LOC440300	-0.393871	1.0158	-7.45769	1.62309e-13	1.61592e-11	20.1165
C1orf210	-0.605161	1.04261	-7.45764	1.6237e-13	1.61592e-11	20.1161
SLC6A4	-0.412591	1.26194	-7.45582	1.64538e-13	1.63065e-11	20.1033
TUBB4B	1.32201	3.80245	7.44993	1.71731e-13	1.69392e-11	20.0618
LOC100506083	-0.599549	0.967905	-7.44943	1.72353e-13	1.69392e-11	20.0583
ATP1B4	-0.395853	0.762244	-7.44803	1.7412e-13	1.70422e-11	20.0484
FUT2	-0.504292	1.0138	-7.4446	1.78499e-13	1.73989e-11	20.0243
CARD14	-0.639823	0.395915	-7.44061	1.83755e-13	1.78377e-11	19.9961
SMIM17	-0.534121	1.12019	-7.43669	1.89047e-13	1.82766e-11	19.9686
PABPC1	0.322829	6.98874	7.43353	1.93424e-13	1.86238e-11	19.9464
ZSCAN22	-0.527533	1.30306	-7.42772	2.01743e-13	1.93461e-11	19.9056
LOC285696	-0.471592	0.788861	-7.42509	2.0563e-13	1.96393e-11	19.8871
LOC389641	-0.693753	1.57461	-7.42295	2.08838e-13	1.98656e-11	19.8721
LOC643623	-0.464916	0.831925	-7.42123	2.11452e-13	2.00338e-11	19.86
ATP1B2	-0.389927	0.503722	-7.4074	2.33701e-13	2.20536e-11	19.763
C1orf56	-1.19385	1.95164	-7.40447	2.38703e-13	2.24362e-11	19.7424
KDM4A-AS1	-0.609037	0.953753	-7.40349	2.40385e-13	2.25049e-11	19.7356
PCDH11X	-0.458537	1.09165	-7.40211	2.42797e-13	2.26413e-11	19.726
KLF10	1.36901	4.12246	7.3927	2.59867e-13	2.41381e-11	19.6601
MAP1LC3B	1.31476	3.85286	7.38884	2.67191e-13	2.47214e-11	19.6331
FBLIM1	-0.50731	3.06623	-7.38593	2.72873e-13	2.50986e-11	19.6127
LOC613037	-0.690255	0.988476	-7.38566	2.73387e-13	2.50986e-11	19.6109
LOC283663	-0.563146	0.921464	-7.37995	2.84883e-13	2.6053e-11	19.571
LOC91948	-0.768188	2.60847	-7.37664	2.91759e-13	2.65793e-11	19.5478
MEFV	-0.534752	1.68598	-7.37354	2.98327e-13	2.70735e-11	19.5263
LINC00485	-0.482201	1.08378	-7.36917	3.07855e-13	2.7788e-11	19.4958
ATF4	0.96704	5.42663	7.36886	3.08547e-13	2.7788e-11	19.4936
FCGBP	1.34833	2.41441	7.36639	3.14089e-13	2.818e-11	19.4763
RPL29	0.815334	6.64537	7.36096	3.26574e-13	2.91895e-11	19.4386
ZNF331	1.26296	4.44959	7.35798	3.33641e-13	2.97091e-11	19.4178
WIPF3	-0.805379	0.862224	-7.34967	3.54167e-13	3.13283e-11	19.3599
ZNF662	-0.549975	0.8492	-7.34955	3.5447e-13	3.13283e-11	19.3591
RPL23A	0.640984	6.67884	7.3329	3.99411e-13	3.51689e-11	19.2434
SELENBP1	-0.950881	0.682487	-7.32919	4.1015e-13	3.58992e-11	19.2177
KLRD1	-0.532575	1.88788	-7.32899	4.10736e-13	3.58992e-11	19.2163
PCDH11Y	-0.457875	1.13038	-7.32795	4.1383e-13	3.60367e-11	19.209
CYP2B7P1	-0.443436	0.701959	-7.32568	4.20608e-13	3.64928e-11	19.1933
DNASE1	-0.497977	0.900289	-7.31627	4.49877e-13	3.88897e-11	19.1281
NCRUPAR	-0.851704	1.48634	-7.30037	5.03954e-13	4.3406e-11	19.018
ZNF850	-0.415299	1.58044	-7.29707	5.15952e-13	4.42784e-11	18.9952
TAF8	-0.546153	2.14369	-7.29446	5.25654e-13	4.49482e-11	18.9772
FAM5B	-0.651437	0.3959	-7.29112	5.38334e-13	4.58668e-11	18.9541
RPL13A	1.06015	6.29099	7.29009	5.42288e-13	4.60381e-11	18.947
CHRNB1	-0.593937	1.3384	-7.28448	5.64381e-13	4.77426e-11	18.9083
RHOG	1.36927	4.2375	7.28327	5.69292e-13	4.79867e-11	18.8999
FLJ39639	-0.584838	0.637542	-7.25919	6.75534e-13	5.67401e-11	18.7341
C1orf229	-0.475967	0.693472	-7.25798	6.81359e-13	5.70271e-11	18.7258
BCL2L15	-0.430317	0.956092	-7.25731	6.84607e-13	5.70972e-11	18.7212
HNF1A-AS1	-0.547701	1.26517	-7.25229	7.09434e-13	5.89602e-11	18.6866
KCNMA1	1.05139	1.51199	7.25075	7.17265e-13	5.94026e-11	18.676
SLC20A1	1.17919	2.04412	7.24717	7.35692e-13	6.07164e-11	18.6514
LOC100652772	-0.531348	1.04892	-7.24436	7.50489e-13	6.17225e-11	18.6321
HSPA8	0.777992	6.83965	7.24325	7.56409e-13	6.19941e-11	18.6245
LAP3	1.33711	3.76563	7.24012	7.73352e-13	6.31642e-11	18.6031
FUT1	-0.460358	1.22188	-7.23192	8.19559e-13	6.67081e-11	18.5468
RPS12	0.675926	7.25636	7.22555	8.57355e-13	6.95456e-11	18.5032
CCDC113	-0.367708	0.75263	-7.22206	8.78746e-13	7.08682e-11	18.4793
TOMM20	1.18274	3.04682	7.22191	8.79644e-13	7.08682e-11	18.4783
ITIH5	-0.479938	0.733124	-7.21566	9.1937e-13	7.38176e-11	18.4355
C4orf26	-0.581376	1.19241	-7.21098	9.50261e-13	7.60401e-11	18.4035
TNFSF13B	1.03009	1.32891	7.20544	9.88122e-13	7.88036e-11	18.3656
RAP1A	1.28888	3.13113	7.19822	1.03972e-12	8.26402e-11	18.3163
NXN	-0.599413	1.80655	-7.19654	1.05209e-12	8.33441e-11	18.3049
LOC100506385	-0.697329	1.6551	-7.1951	1.06281e-12	8.39124e-11	18.295
PNMA2	-0.432416	1.13924	-7.19164	1.08899e-12	8.56934e-11	18.2715
ZBTB3	-0.531997	1.4174	-7.19089	1.0948e-12	8.58659e-11	18.2663
HNRNPAB	1.01961	2.33993	7.18751	1.12114e-12	8.76413e-11	18.2433
CHST6	-0.378746	1.17433	-7.18231	1.16289e-12	9.06062e-11	18.2079
SLC14A2	-0.457718	1.06996	-7.18157	1.16899e-12	9.07822e-11	18.2028
SGSM1	-0.414055	0.919678	-7.17596	1.21598e-12	9.38247e-11	18.1646
P2RX5-TAX1BP3	-0.43838	1.44745	-7.17595	1.21608e-12	9.38247e-11	18.1645
ZNF716	-0.351337	0.624282	-7.17284	1.24296e-12	9.55867e-11	18.1434
SERPINB1	1.11344	3.44468	7.16381	1.32423e-12	1.01507e-10	18.082
EVL	-0.989997	2.34767	-7.16299	1.3319e-12	1.01765e-10	18.0764
RPL23	0.565224	6.7777	7.16072	1.3533e-12	1.03068e-10	18.061
APBA2	-0.603065	0.364119	-7.15966	1.36341e-12	1.03506e-10	18.0538
LOC100129935	-0.381076	0.411554	-7.15161	1.44255e-12	1.0904e-10	17.9991
RPL18A	0.523534	7.19839	7.15131	1.44552e-12	1.0904e-10	17.9972
DFFB	-0.556922	1.28443	-7.14479	1.51303e-12	1.1377e-10	17.9529
STAC2	-0.468559	0.828099	-7.13189	1.65589e-12	1.24119e-10	17.8656
FLJ43879	-0.310993	0.341293	-7.12406	1.74892e-12	1.30678e-10	17.8126
C3orf33	-0.640952	1.32368	-7.12347	1.75625e-12	1.30813e-10	17.8086
FGR	1.1667	1.59983	7.11884	1.81382e-12	1.34677e-10	17.7774
SLFNL1-AS1	-0.474174	1.60944	-7.11322	1.88638e-12	1.39627e-10	17.7394
GSN	0.646719	6.60536	7.11164	1.90719e-12	1.40728e-10	17.7287
DAND5	-0.60274	1.74015	-7.11019	1.92656e-12	1.41716e-10	17.719
GJC1	-0.365526	1.12371	-7.10292	2.02665e-12	1.48617e-10	17.6699
PRDX1	1.21265	4.70136	7.09974	2.07202e-12	1.51475e-10	17.6485
RPL22	0.964469	4.11094	7.09863	2.08809e-12	1.5218e-10	17.641
ITGAX	-0.711129	4.92161	-7.08954	2.22444e-12	1.61287e-10	17.5798
ST14	0.782862	0.727712	7.08939	2.22667e-12	1.61287e-10	17.5788
RELT	1.06287	1.84115	7.08538	2.28961e-12	1.6534e-10	17.5518
MAPKAPK2	0.774842	1.16086	7.08284	2.33034e-12	1.6777e-10	17.5347
IAPP	-0.579589	1.59108	-7.07589	2.44556e-12	1.75532e-10	17.488
DAP	1.28352	2.58954	7.07274	2.49966e-12	1.78682e-10	17.4668
CPB2-AS1	-0.393948	0.548821	-7.07205	2.51168e-12	1.78682e-10	17.4622
ANKRD45	-0.393238	0.54904	-7.07202	2.51208e-12	1.78682e-10	17.462
MOB1A	1.23734	4.04075	7.07077	2.53393e-12	1.79696e-10	17.4536
MARVELD3	-0.529938	1.26953	-7.06719	2.59763e-12	1.83664e-10	17.4296
ZNF785	-0.528171	1.00459	-7.06499	2.63757e-12	1.85933e-10	17.4148
CFL1	0.458046	6.59976	7.0617	2.69844e-12	1.8966e-10	17.3927
RAB27A	-0.623683	1.62899	-7.05536	2.81953e-12	1.97584e-10	17.3503
ACSL6	-0.315023	0.550825	-7.05297	2.86661e-12	2.00291e-10	17.3342
EXOSC6	-0.694046	1.60649	-7.04961	2.93402e-12	2.04397e-10	17.3117
TMEM17	-0.502566	0.741588	-7.04111	3.11145e-12	2.16123e-10	17.2549
SEC13	1.29601	2.85545	7.03907	3.15554e-12	2.18544e-10	17.2413
SLC25A15	-0.474824	1.2795	-7.03326	3.2848e-12	2.26833e-10	17.2024
FOSL2	0.937764	1.40471	7.02983	3.36356e-12	2.31597e-10	17.1795
LOC440288	-0.685394	1.23717	-7.0264	3.44401e-12	2.35899e-10	17.1566
PDE4B	1.24389	3.21126	7.02632	3.44596e-12	2.35899e-10	17.156
UBC	0.529243	7.77093	7.02559	3.46316e-12	2.36393e-10	17.1512
HSP90AB4P	-0.538785	0.961801	-7.02114	3.57127e-12	2.43072e-10	17.1215
LOC339166	-0.444934	0.571722	-7.0207	3.58209e-12	2.4311e-10	17.1186
CYTL1	1.46621	2.68393	7.01781	3.65397e-12	2.4728e-10	17.0993
PRDX5	1.33474	2.72696	7.00917	3.87811e-12	2.61701e-10	17.0417
KIAA1919	-0.554649	1.21289	-7.00771	3.91709e-12	2.6358e-10	17.032
LRRN4CL	-0.511985	1.1634	-7.00637	3.95347e-12	2.65274e-10	17.0231
ZNF554	-0.459986	0.952814	-7.00436	4.00847e-12	2.68205e-10	17.0097
C12orf77	-0.438371	0.536339	-7.00386	4.02224e-12	2.68368e-10	17.0064
PGM5P2	-0.649561	2.40429	-7.00227	4.06635e-12	2.70549e-10	16.9958
AGMAT	-0.522771	1.38983	-6.99933	4.14957e-12	2.75313e-10	16.9762
NMT2	-0.487392	1.39434	-6.99667	4.22607e-12	2.79606e-10	16.9585
ZNF665	-0.458733	0.908375	-6.99525	4.26748e-12	2.81559e-10	16.9491
SPDYE1	-0.600026	0.766937	-6.98655	4.53011e-12	2.97375e-10	16.8913
RASSF2	1.06104	3.00999	6.98626	4.53924e-12	2.97375e-10	16.8894
NACA	0.675722	6.61331	6.98607	4.54487e-12	2.97375e-10	16.8882
ACSL4	1.00606	1.46469	6.97761	4.81646e-12	3.14278e-10	16.832
TMEM230	1.39607	2.92149	6.97651	4.85277e-12	3.15776e-10	16.8247
PARD6G	-0.450798	1.1697	-6.97591	4.87304e-12	3.16227e-10	16.8207
ORC6	-0.621707	1.30064	-6.97491	4.90652e-12	3.17529e-10	16.8141
HLA-DQA2	1.14738	2.63855	6.97135	5.02751e-12	3.24473e-10	16.7905
GPR1	-0.443637	0.609957	-6.97064	5.052e-12	3.25168e-10	16.7858
SH3BGRL3	1.0152	5.1018	6.96966	5.08587e-12	3.2646e-10	16.7793
LINC00507	-0.58157	1.53505	-6.96053	5.41394e-12	3.4658e-10	16.7189
TONSL	-0.443147	0.722947	-6.95537	5.6082e-12	3.58048e-10	16.6847
ZNF526	-0.522008	1.64749	-6.95322	5.69142e-12	3.62384e-10	16.6705
NMNAT1	-0.474357	2.2717	-6.95193	5.74147e-12	3.64591e-10	16.662
DMBX1	-0.408732	0.654687	-6.94327	6.09141e-12	3.85778e-10	16.6048
HCLS1	0.885509	5.46735	6.94213	6.13893e-12	3.87751e-10	16.5973
LOH12CR2	-0.635776	1.73417	-6.93782	6.32204e-12	3.98255e-10	16.5688
ADH4	-0.301254	0.26393	-6.93301	6.53286e-12	4.10444e-10	16.5371
BCL6	1.18298	2.99014	6.93194	6.58069e-12	4.11823e-10	16.53
OR7D2	-0.502565	1.58758	-6.93174	6.58958e-12	4.11823e-10	16.5287
MPP7	-0.180988	0.156901	-6.92651	6.82827e-12	4.25617e-10	16.4943
RPSAP58	-0.914883	1.87256	-6.92089	7.09483e-12	4.41071e-10	16.4573
LRRC2	-0.352576	0.676181	-6.91837	7.2175e-12	4.47523e-10	16.4407
LOC284865	-0.440946	0.716119	-6.91543	7.36307e-12	4.54131e-10	16.4214
BNIPL	-0.522061	1.01121	-6.91519	7.37527e-12	4.54131e-10	16.4198
LOC400958	-0.393824	0.604775	-6.91491	7.38942e-12	4.54131e-10	16.4179
DPYS	-0.488849	0.231246	-6.91468	7.40076e-12	4.54131e-10	16.4164
SHROOM1	-0.434057	0.798883	-6.91385	7.44287e-12	4.55534e-10	16.4109
DGKB	-0.325901	0.6488	-6.908	7.74465e-12	4.72783e-10	16.3725
DSE	0.856206	0.973861	6.90517	7.89495e-12	4.79633e-10	16.3539
FRMD6-AS1	-0.481854	0.647204	-6.90512	7.89736e-12	4.79633e-10	16.3536
RNASE2	1.22932	1.477	6.90306	8.0087e-12	4.85151e-10	16.3401
SLC1A5	1.17884	3.97164	6.89536	8.43816e-12	5.09863e-10	16.2895
IFITM2	1.37294	3.64476	6.89409	8.51086e-12	5.12947e-10	16.2812
ASTN1	-0.587666	0.406248	-6.89224	8.61837e-12	5.18109e-10	16.2691
LYRM7	-0.510812	1.64077	-6.88439	9.08927e-12	5.45034e-10	16.2176
TRIP13	-0.553806	0.987529	-6.88359	9.13853e-12	5.46604e-10	16.2124
CORO1A	1.09285	5.44002	6.88062	9.32417e-12	5.56303e-10	16.193
FAM74A1	-0.560791	1.19691	-6.87725	9.53929e-12	5.67708e-10	16.1709
WARS	1.2439	2.77803	6.8701	1.0012e-11	5.94346e-10	16.1241
C17orf75	-0.496874	1.92521	-6.85674	1.09571e-11	6.48823e-10	16.0369
LOC644669	-0.309729	0.266349	-6.85233	1.12879e-11	6.66743e-10	16.0081
MS4A6A	1.37979	3.98873	6.84863	1.15736e-11	6.81923e-10	15.984
SPATA6	0.836204	1.09729	6.84496	1.18627e-11	6.97219e-10	15.9601
LOC648987	-0.501499	0.600459	-6.83877	1.23677e-11	7.25003e-10	15.9198
PPEF2	-0.374887	0.591797	-6.83843	1.23966e-11	7.25003e-10	15.9175
MIR4461	-1.50198	3.65565	-6.83631	1.25742e-11	7.3358e-10	15.9038
MBOAT2	-0.389315	0.706651	-6.83444	1.2734e-11	7.41076e-10	15.8916
TMEM120B	-0.46569	1.13862	-6.83341	1.28225e-11	7.44398e-10	15.8849
NEK2	-0.535349	1.09349	-6.82689	1.33971e-11	7.75854e-10	15.8425
C9orf3	-0.535002	1.20032	-6.82099	1.39385e-11	8.0524e-10	15.8042
STAR	-0.382117	0.508146	-6.81837	1.41863e-11	8.17557e-10	15.7872
LOC728730	-0.349964	0.335713	-6.81553	1.44591e-11	8.31255e-10	15.7687
TSTD3	-0.560865	1.21603	-6.81353	1.46546e-11	8.39352e-10	15.7558
LINC00574	-0.402891	0.659596	-6.81336	1.46708e-11	8.39352e-10	15.7547
GUK1	1.29621	3.51911	6.81262	1.47438e-11	8.41498e-10	15.7499
CTSH	1.24348	4.49848	6.80813	1.5195e-11	8.65163e-10	15.7208
MIR143HG	-0.338993	1.07232	-6.80384	1.56378e-11	8.88242e-10	15.693
MMS22L	-0.439977	0.94198	-6.80077	1.59637e-11	9.04584e-10	15.673
JUNB	0.689105	7.05111	6.79792	1.62713e-11	9.19812e-10	15.6546
LINC00663	-0.468302	0.835488	-6.79618	1.64613e-11	9.2834e-10	15.6434
PIP4K2A	1.04172	2.53399	6.78582	1.76426e-11	9.92597e-10	15.5764
STEAP2	-0.346069	0.817651	-6.78321	1.79537e-11	1.0077e-09	15.5595
CYP1A2	-0.455475	1.19723	-6.78275	1.80091e-11	1.00842e-09	15.5565
IL11	-0.431158	0.649795	-6.78097	1.82243e-11	1.01807e-09	15.545
NYAP2	-0.382477	0.827166	-6.78028	1.8308e-11	1.02034e-09	15.5406
TAGLN2	1.33857	2.83397	6.77916	1.84459e-11	1.02561e-09	15.5333
FLOT1	1.05353	4.32908	6.77717	1.86921e-11	1.03686e-09	15.5205
RPS27A	0.525741	6.87075	6.77335	1.91754e-11	1.06119e-09	15.4958
LOC145820	-0.45816	0.898464	-6.76815	1.98531e-11	1.09613e-09	15.4623
ARGLU1	-0.966814	3.94882	-6.75686	2.1404e-11	1.17901e-09	15.3896
SELPLG	-0.997748	5.53094	-6.75513	2.16525e-11	1.18993e-09	15.3784
GEMIN8	-0.546152	1.82106	-6.75354	2.18823e-11	1.19978e-09	15.3682
F13A1	0.944649	0.853026	6.73898	2.41075e-11	1.31873e-09	15.2746
SV2B	-0.205552	0.322317	-6.73829	2.42187e-11	1.32176e-09	15.2702
ZBTB8A	-0.34998	2.15279	-6.73673	2.4471e-11	1.33246e-09	15.2602
TPM3	0.597942	5.70471	6.73302	2.50807e-11	1.36253e-09	15.2364
EMB	1.09439	2.38827	6.72413	2.66039e-11	1.441e-09	15.1794
C12orf56	-0.223651	0.0453793	-6.72389	2.66468e-11	1.441e-09	15.1778
TDGF1	-0.299332	0.265313	-6.72316	2.67761e-11	1.44469e-09	15.1732
PPA1	1.21532	1.59118	6.71576	2.81224e-11	1.51388e-09	15.1258
COX6B2	-0.582034	1.47161	-6.71168	2.88922e-11	1.55179e-09	15.0997
CYFIP1	-0.654855	5.69558	-6.70924	2.93636e-11	1.57354e-09	15.084
TANC1	-0.71239	0.760584	-6.70665	2.98702e-11	1.59708e-09	15.0675
LOC338817	-0.464058	0.716965	-6.7053	3.01389e-11	1.60712e-09	15.0589
PARK7	1.29555	3.2475	6.70502	3.01938e-11	1.60712e-09	15.0571
TBXA2R	-0.520883	1.61471	-6.7027	3.06612e-11	1.62834e-09	15.0423
ALOX5AP	1.02953	6.03	6.69981	3.12522e-11	1.65602e-09	15.0238
CCDC30	-0.433762	0.935795	-6.6977	3.16914e-11	1.67554e-09	15.0103
LEPREL4	-0.521647	1.93427	-6.69157	3.3e-11	1.74084e-09	14.9712
ARIH2OS	-0.59558	1.04452	-6.68827	3.37277e-11	1.77528e-09	14.9502
VAMP3	1.19658	3.65277	6.68532	3.43912e-11	1.80527e-09	14.9313
CCDC168	-0.299181	0.133031	-6.68506	3.44499e-11	1.80527e-09	14.9297
NRXN3	-0.230898	0.346933	-6.67646	3.64602e-11	1.9064e-09	14.8749
EPGN	-0.444627	0.837951	-6.67539	3.67175e-11	1.91562e-09	14.8681
SNHG16	1.07931	2.95003	6.67351	3.71742e-11	1.93519e-09	14.8562
SERPINE1	1.23286	1.84856	6.67153	3.76623e-11	1.95629e-09	14.8436
HLA-DRB5	0.964666	5.66241	6.67053	3.79113e-11	1.96492e-09	14.8372
CD3G	-0.512866	0.787443	-6.6686	3.8396e-11	1.98569e-09	14.8249
RGS16	1.24188	2.58761	6.6638	3.96288e-11	2.04499e-09	14.7944
SLC36A2	-0.401366	0.827305	-6.66328	3.97637e-11	2.04748e-09	14.7911
ZNF681	-0.375257	0.74521	-6.66109	4.0342e-11	2.07276e-09	14.7772
PPP1R15B	0.911277	3.70343	6.66045	4.05106e-11	2.07692e-09	14.7731
GTPBP5	-0.603922	1.38225	-6.65756	4.12888e-11	2.11224e-09	14.7548
RNF222	-0.421583	0.88601	-6.65498	4.19938e-11	2.14368e-09	14.7384
VSIG1	-0.490918	1.51793	-6.65447	4.21345e-11	2.14623e-09	14.7352
POU5F1	-0.607812	2.52368	-6.65334	4.24493e-11	2.15762e-09	14.728
POU2AF1	-0.384385	0.613357	-6.65047	4.32559e-11	2.19392e-09	14.7098
TBCCD1	-0.707211	1.58023	-6.64697	4.42615e-11	2.24012e-09	14.6876
IPCEF1	-1.00781	2.4914	-6.64401	4.51308e-11	2.27925e-09	14.6688
PPP3CA	-0.900691	1.67578	-6.64117	4.59795e-11	2.31717e-09	14.6508
FAM92A1P2	-0.382713	0.562003	-6.63978	4.64002e-11	2.33341e-09	14.642
EIF5A2	-0.421379	0.985585	-6.63616	4.75141e-11	2.38078e-09	14.6191
ZNF286A	-0.446252	0.808149	-6.63607	4.75432e-11	2.38078e-09	14.6185
RB1	1.00028	3.61701	6.63532	4.7777e-11	2.38744e-09	14.6138
SRGAP2C	-0.559751	5.78128	-6.63201	4.88226e-11	2.43455e-09	14.5929
NPFFR2	-0.412535	0.573061	-6.63122	4.90772e-11	2.4421e-09	14.5879
GPX1	-0.279882	7.76317	-6.63089	4.91839e-11	2.44228e-09	14.5858
CCL5	-0.586412	3.51366	-6.62772	5.02149e-11	2.48826e-09	14.5657
GLB1L3	-0.31062	0.393377	-6.62698	5.04596e-11	2.49517e-09	14.561
ITGB1	1.09479	3.23187	6.62626	5.0695e-11	2.50159e-09	14.5565
TUBA3FP	-0.485989	0.925449	-6.62472	5.12101e-11	2.52175e-09	14.5468
ELMOD1	-0.458686	1.17824	-6.62235	5.20119e-11	2.55592e-09	14.5318
ADRA1A	-0.518347	1.35702	-6.62193	5.21549e-11	2.55764e-09	14.5291
CNTN4	-0.186112	0.181095	-6.61613	5.41701e-11	2.65098e-09	14.4925
VSTM4	-0.437205	1.35688	-6.61365	5.50547e-11	2.68871e-09	14.4769
COX5A	1.31388	2.62123	6.61133	5.58945e-11	2.72411e-09	14.4623
GK5	-0.39907	1.13236	-6.61076	5.61039e-11	2.7287e-09	14.4586
AP1S3	-0.447263	1.75312	-6.60807	5.70994e-11	2.77143e-09	14.4417
TUBD1	-0.581866	0.793648	-6.60557	5.80388e-11	2.81126e-09	14.4259
LOC648691	-0.307937	0.421581	-6.59029	6.41163e-11	3.09931e-09	14.3297
HNRNPC	0.850525	4.76776	6.58531	6.623e-11	3.19496e-09	14.2984
RPL17	0.554259	7.24498	6.5838	6.6885e-11	3.22e-09	14.2889
RPL12	0.695156	6.74549	6.58067	6.82589e-11	3.27947e-09	14.2693
RAB36	-0.37605	0.722469	-6.58002	6.85514e-11	3.28686e-09	14.2652
HK1	1.12817	2.32714	6.57837	6.92881e-11	3.31547e-09	14.2548
SDCBP	1.1069	5.63412	6.57361	7.14645e-11	3.41272e-09	14.225
MLANA	-0.51759	0.908608	-6.56854	7.38602e-11	3.52002e-09	14.1932
C1QB	0.343893	8.37039	6.56808	7.40817e-11	3.52349e-09	14.1903
TMEM56	-0.330443	0.766068	-6.56123	7.7449e-11	3.67627e-09	14.1474
ZNF772	-0.326155	0.561104	-6.54822	8.42651e-11	3.99181e-09	14.0659
ZNRF3-AS1	-0.53353	1.93106	-6.54221	8.76053e-11	4.14176e-09	14.0284
TAT	-0.400376	0.690589	-6.536	9.11972e-11	4.30298e-09	13.9896
LINC00439	-0.557167	0.841302	-6.53241	9.33377e-11	4.39522e-09	13.9672
CYB561D1	-0.455865	0.77571	-6.52949	9.51148e-11	4.47002e-09	13.949
RAB20	1.26649	4.38963	6.52713	9.65754e-11	4.52968e-09	13.9343
HLA-B	0.388038	7.3118	6.52347	9.8887e-11	4.62893e-09	13.9115
ZNF280C	-0.509392	1.23515	-6.51888	1.01858e-10	4.75861e-09	13.8829
RNASEK	0.90475	5.15307	6.51799	1.02447e-10	4.7767e-09	13.8774
SLC4A8	-0.386937	1.05816	-6.50698	1.09978e-10	5.11774e-09	13.8089
TRAF3IP2	-0.445732	1.84241	-6.49918	1.15643e-10	5.37081e-09	13.7604
ERGIC3	1.24723	3.05724	6.49841	1.1621e-10	5.38658e-09	13.7557
CCDC122	-0.476414	0.771686	-6.49696	1.173e-10	5.42652e-09	13.7467
INADL	-0.306984	0.626657	-6.49649	1.17658e-10	5.43246e-09	13.7438
PAQR7	-0.743167	1.14675	-6.49286	1.20433e-10	5.54977e-09	13.7213
KDELR2	1.03064	3.64643	6.49099	1.21888e-10	5.60589e-09	13.7097
CECR7	-0.29255	0.12321	-6.49033	1.22413e-10	5.61913e-09	13.7055
SLC7A14	-0.262002	0.619624	-6.48894	1.23504e-10	5.65827e-09	13.697
ZNF788	-0.450941	0.897007	-6.48794	1.24303e-10	5.68387e-09	13.6907
RPL18	0.677991	6.27836	6.48298	1.28325e-10	5.85645e-09	13.66
BCYRN1	-0.665	0.566193	-6.47893	1.31701e-10	5.99898e-09	13.635
ANKS4B	-0.427544	0.882177	-6.47651	1.33768e-10	6.08146e-09	13.6199
AP4B1-AS1	-0.535966	1.05823	-6.47491	1.35147e-10	6.13237e-09	13.61
FAM74A2	-0.390448	0.470637	-6.47158	1.38057e-10	6.25243e-09	13.5895
TM9SF2	1.09192	3.36944	6.46945	1.39958e-10	6.32643e-09	13.5763
DMC1	-0.491327	1.16308	-6.46828	1.41005e-10	6.36162e-09	13.5691
C6orf25	-0.489694	0.916319	-6.46633	1.42786e-10	6.42972e-09	13.557
LOC440173	-0.46889	0.738955	-6.46452	1.44447e-10	6.48437e-09	13.5458
NCL	0.834121	4.70495	6.46441	1.44547e-10	6.48437e-09	13.5452
LOC100131067	-0.502911	0.853548	-6.46341	1.45472e-10	6.51351e-09	13.539
RPL14	0.769479	5.85366	6.45146	1.57033e-10	7.01789e-09	13.4652
POM121L8P	-0.225329	0.31516	-6.44858	1.59943e-10	7.1345e-09	13.4475
ANKRD30BP2	-0.333239	0.488697	-6.44816	1.60378e-10	7.14042e-09	13.4449
CXCL12	-1.20743	2.38845	-6.4379	1.71228e-10	7.60922e-09	13.3818
FGF5	-0.404646	1.38925	-6.43042	1.79598e-10	7.95548e-09	13.3357
RPS11	0.445665	7.28025	6.43034	1.79692e-10	7.95548e-09	13.3352
GPR37L1	-0.470723	1.04462	-6.42496	1.85955e-10	8.21739e-09	13.3022
LOC100289341	-0.493471	1.00869	-6.41843	1.93835e-10	8.5497e-09	13.2622
HERC2P2	-0.790942	1.62713	-6.41608	1.96765e-10	8.6628e-09	13.2477
ZNF674	-0.428847	0.83707	-6.41273	2.0099e-10	8.83239e-09	13.2272
TMEM105	-0.37374	0.669387	-6.40816	2.06917e-10	9.076e-09	13.1992
ANKRD16	-0.43656	0.787232	-6.40728	2.08072e-10	9.10978e-09	13.1938
EXPH5	-0.409347	0.992107	-6.40411	2.12305e-10	9.27796e-09	13.1744
VIPR2	-0.291734	0.364231	-6.40294	2.13887e-10	9.32988e-09	13.1672
CLIC4	0.742101	0.743679	6.40163	2.15678e-10	9.39072e-09	13.1592
CD84	-0.689728	4.18424	-6.39871	2.19717e-10	9.54356e-09	13.1413
C9orf66	-0.765919	1.19288	-6.39851	2.19994e-10	9.54356e-09	13.1401
CDKN2B-AS1	-0.449645	0.535148	-6.39524	2.24593e-10	9.72527e-09	13.1201
EIF3E	1.17588	4.39985	6.39099	2.30731e-10	9.97278e-09	13.0941
NANOG	-0.498507	0.952906	-6.38865	2.34174e-10	1.01032e-08	13.0798
AMPD2	1.09824	2.77432	6.38644	2.37488e-10	1.02275e-08	13.0663
BHMT2	-0.477745	1.30873	-6.38384	2.41425e-10	1.03782e-08	13.0504
XRCC2	-0.444812	1.2369	-6.38007	2.47259e-10	1.06097e-08	13.0274
RNF168	-0.908601	1.79277	-6.37977	2.4772e-10	1.06103e-08	13.0256
GUCA1B	-0.376253	0.480608	-6.37003	2.63459e-10	1.12641e-08	12.9662
ZNF483	-0.503864	2.0709	-6.36804	2.66796e-10	1.13862e-08	12.9541
SERPINA1	1.12028	3.35153	6.36689	2.68735e-10	1.14483e-08	12.9471
LOC100130581	-0.450018	0.965707	-6.363	2.75417e-10	1.17119e-08	12.9234
FBXO45	-0.397663	0.980049	-6.36246	2.76365e-10	1.17311e-08	12.9201
NEK8	-0.383981	0.633158	-6.35872	2.82955e-10	1.19894e-08	12.8974
IGSF21	0.946933	1.50236	6.3548	2.90048e-10	1.2268e-08	12.8735
MAP1LC3C	-0.608478	1.98652	-6.35224	2.94751e-10	1.24447e-08	12.858
GRM6	-0.31455	0.73488	-6.35121	2.96671e-10	1.25035e-08	12.8518
GAL3ST4	-1.03737	3.65329	-6.34961	2.99693e-10	1.26084e-08	12.842
LOC100287314	-0.483132	1.06492	-6.34842	3.01932e-10	1.26801e-08	12.8348
AP4S1	-0.481873	1.50573	-6.34697	3.04705e-10	1.27739e-08	12.826
ZSCAN12	-0.43754	0.817224	-6.34262	3.13173e-10	1.31057e-08	12.7996
GPR12	-0.296659	0.515869	-6.33969	3.18998e-10	1.33259e-08	12.7818
F2RL3	-0.356826	0.558279	-6.33838	3.21633e-10	1.34123e-08	12.7739
NFKBIZ	1.15086	3.96828	6.32932	3.40495e-10	1.41739e-08	12.7189
COMT	1.08918	2.88744	6.32619	3.47256e-10	1.443e-08	12.7
C8orf44	-0.401736	0.395172	-6.32536	3.49058e-10	1.44795e-08	12.695
NFIL3	1.04153	1.68962	6.3247	3.50519e-10	1.45147e-08	12.691
ARGFX	-0.372566	1.23909	-6.31817	3.65172e-10	1.5095e-08	12.6515
GNAL	-0.359499	0.542321	-6.31739	3.6696e-10	1.51425e-08	12.6468
CYBB	0.831022	5.25605	6.3148	3.72964e-10	1.5353e-08	12.6312
HSD17B13	-0.460833	0.936703	-6.31464	3.73356e-10	1.5353e-08	12.6301
RPS14	0.469206	7.2969	6.30939	3.85847e-10	1.58391e-08	12.5984
PIN4P1	-0.27723	0.233266	-6.30634	3.93288e-10	1.61166e-08	12.58
APOLD1	-0.383462	0.386116	-6.30498	3.96647e-10	1.62262e-08	12.5718
SNHG4	-0.587667	1.1226	-6.30401	3.99061e-10	1.62968e-08	12.566
HLA-DPB1	1.00583	4.59274	6.29739	4.15934e-10	1.69567e-08	12.5261
LUZP6	0.880606	2.12627	6.29618	4.19087e-10	1.70266e-08	12.5188
MTPN	0.880606	2.12627	6.29618	4.19087e-10	1.70266e-08	12.5188
FBXL13	-0.305913	0.368224	-6.29537	4.21221e-10	1.7084e-08	12.5139
C20orf203	-0.227834	0.264502	-6.29391	4.25074e-10	1.72108e-08	12.5051
MALAT1	-0.344294	7.39976	-6.29334	4.26608e-10	1.72434e-08	12.5016
APOBEC3D	-0.467788	0.990173	-6.29306	4.27342e-10	1.72437e-08	12.5
TRIM59	-0.398648	0.774862	-6.28669	4.44683e-10	1.78926e-08	12.4617
CD69	1.44713	3.3295	6.2866	4.44935e-10	1.78926e-08	12.4611
GNG4	-0.365549	1.05029	-6.28327	4.54307e-10	1.82385e-08	12.441
ZC3H12D	-0.438613	1.66846	-6.28297	4.55134e-10	1.82408e-08	12.4393
RBM43	-0.444553	1.00475	-6.28254	4.56366e-10	1.82593e-08	12.4367
DNAJA1	1.19309	4.64544	6.28046	4.62338e-10	1.8467e-08	12.4241
ATP5G3	0.997979	2.78732	6.27899	4.66596e-10	1.86057e-08	12.4153
EMC4	1.18935	2.45277	6.27752	4.7089e-10	1.87275e-08	12.4065
VSIG4	1.00728	6.28889	6.2774	4.71232e-10	1.87275e-08	12.4058
MAPRE1	1.08243	3.5806	6.27104	4.90283e-10	1.9452e-08	12.3676
RIN3	0.825214	2.93887	6.27071	4.91304e-10	1.94599e-08	12.3656
P4HB	1.0861	3.82664	6.26835	4.98567e-10	1.96843e-08	12.3515
CD93	0.716927	0.822352	6.26817	4.99152e-10	1.96843e-08	12.3503
PGM2L1	-0.351702	0.915728	-6.26807	4.99462e-10	1.96843e-08	12.3497
TUBA1C	1.11081	2.02766	6.26361	5.13511e-10	2.02043e-08	12.323
NAIF1	-0.367904	0.531228	-6.26263	5.16665e-10	2.02947e-08	12.3171
GNB1	0.877325	2.29097	6.25719	5.34431e-10	2.09578e-08	12.2845
ZKSCAN3	-0.442365	2.02755	-6.25088	5.55831e-10	2.17416e-08	12.2467
ROCK1	0.833874	2.87348	6.25075	5.56254e-10	2.17416e-08	12.246
SLC35F1	-0.317739	0.60808	-6.24894	5.62569e-10	2.19522e-08	12.2351
ZC3H12A	1.11216	2.11126	6.24605	5.72727e-10	2.22945e-08	12.2179
FAM20C	0.78012	0.93606	6.24591	5.73222e-10	2.22945e-08	12.217
AS3MT	-0.483747	1.06549	-6.2441	5.79709e-10	2.25098e-08	12.2062
CDV3	0.909567	3.26917	6.24176	5.88201e-10	2.28022e-08	12.1922
MAP2K1	0.946888	1.59152	6.24042	5.9312e-10	2.2902e-08	12.1842
KIAA1609	-0.414146	0.895117	-6.24027	5.93642e-10	2.2902e-08	12.1833
RPS8	0.494108	7.37739	6.24026	5.93677e-10	2.2902e-08	12.1833
DNAJC22	-0.507327	1.34377	-6.23925	5.97411e-10	2.30086e-08	12.1772
FAM115C	-0.381588	0.9285	-6.23757	6.03674e-10	2.3212e-08	12.1672
TMEM136	-0.410098	1.15901	-6.23688	6.06284e-10	2.32746e-08	12.163
BRK1	1.10188	4.30932	6.23658	6.07399e-10	2.32797e-08	12.1612
MRPL3	1.15641	2.21234	6.23538	6.11921e-10	2.34151e-08	12.1541
LOC100506241	-0.557404	1.0167	-6.23225	6.23924e-10	2.38359e-08	12.1354
DLEU2	-0.519808	1.77616	-6.22566	6.49923e-10	2.47892e-08	12.0961
ARF1	0.893653	5.41196	6.22502	6.52494e-10	2.48472e-08	12.0923
BTF3	0.918546	5.44005	6.21937	6.75683e-10	2.5689e-08	12.0586
CD81	0.951689	4.38137	6.2174	6.84e-10	2.59635e-08	12.0468
LOC100288748	-0.363737	0.523129	-6.21035	7.14462e-10	2.70764e-08	12.0049
PDDC1	-0.385953	2.50259	-6.20633	7.32409e-10	2.77122e-08	11.981
C1QA	0.481417	7.35012	6.19694	7.76082e-10	2.93178e-08	11.9252
PGLS	1.19822	2.82753	6.19315	7.9443e-10	2.99632e-08	11.9027
BMP7	-0.356953	0.827701	-6.18916	8.14181e-10	3.06593e-08	11.8791
OSMR	-0.300046	0.631638	-6.18233	8.49125e-10	3.19244e-08	11.8386
CLDN16	-0.334274	0.57235	-6.18014	8.60662e-10	3.23069e-08	11.8256
KIAA1875	-0.296279	0.633262	-6.17218	9.03813e-10	3.3873e-08	11.7785
LAMTOR1	1.16619	3.37751	6.1689	9.22195e-10	3.45073e-08	11.7591
KCNE4	-0.417014	1.15375	-6.16383	9.51329e-10	3.55413e-08	11.7292
LOC256880	-0.366801	0.465313	-6.16259	9.58624e-10	3.5749e-08	11.7218
BST2	1.19121	3.2399	6.16237	9.59908e-10	3.5749e-08	11.7205
OLFML2A	-0.293292	0.638502	-6.16144	9.65385e-10	3.58965e-08	11.715
KIAA1456	-0.267648	0.606593	-6.15605	9.97847e-10	3.70454e-08	11.6832
STAU2-AS1	-0.437255	0.866282	-6.15521	1.00298e-09	3.71779e-08	11.6783
WNT7B	-0.349029	0.718597	-6.1535	1.01355e-09	3.75109e-08	11.6682
SLC16A4	-0.377173	0.547449	-6.15145	1.02637e-09	3.79262e-08	11.6561
PIWIL2	-0.348829	0.700608	-6.15084	1.03016e-09	3.80067e-08	11.6525
CD63	0.75405	6.15271	6.14718	1.05351e-09	3.88079e-08	11.6309
SEC11A	1.11909	4.03469	6.14686	1.05557e-09	3.88234e-08	11.6291
OLAH	-0.35735	0.465535	-6.14422	1.07277e-09	3.93948e-08	11.6135
COX4I1	0.867886	5.81439	6.14128	1.09228e-09	4.00492e-08	11.5962
BCAS1	-0.31483	0.474347	-6.13864	1.11002e-09	4.05811e-08	11.5807
RPS3	0.419334	6.83815	6.13861	1.11022e-09	4.05811e-08	11.5805
TMEM176A	1.21039	2.12322	6.13771	1.11633e-09	4.06811e-08	11.5752
ICA1L	-0.371748	1.37196	-6.1377	1.11639e-09	4.06811e-08	11.5752
SH3BGRL	1.03987	4.97377	6.13518	1.13376e-09	4.12507e-08	11.5603
NMUR1	-0.286825	0.388924	-6.13381	1.14325e-09	4.15324e-08	11.5523
AARD	-0.423829	0.716657	-6.13292	1.14947e-09	4.16681e-08	11.547
FBXL18	-0.41409	1.36851	-6.13278	1.15051e-09	4.16681e-08	11.5462
TOR1AIP2	-0.548982	2.83067	-6.13092	1.16366e-09	4.20802e-08	11.5352
MANSC1	-0.372619	0.483482	-6.1259	1.19982e-09	4.33215e-08	11.5058
CDHR3	-0.264036	0.466606	-6.12259	1.22433e-09	4.41391e-08	11.4863
POLR2A	0.752551	2.5679	6.12184	1.22993e-09	4.42739e-08	11.4819
RPL6	0.528731	6.83607	6.12149	1.23256e-09	4.4301e-08	11.4799
ARHGAP18	0.939535	1.73817	6.11519	1.28078e-09	4.59645e-08	11.4429
TIAM1	-0.882914	1.97529	-6.11386	1.29121e-09	4.62024e-08	11.4351
ASB11	-0.376092	0.712252	-6.11381	1.29161e-09	4.62024e-08	11.4348
ZMIZ1	0.7934	2.06386	6.1136	1.29326e-09	4.62024e-08	11.4336
LDLR	-0.422298	1.00826	-6.10769	1.3406e-09	4.78215e-08	11.399
NAP1L6	-0.375476	0.589251	-6.10418	1.36957e-09	4.87815e-08	11.3784
PRR7-AS1	-0.41051	0.580734	-6.09921	1.41154e-09	5.02009e-08	11.3494
RBPJ	0.938876	2.42826	6.09581	1.44101e-09	5.1172e-08	11.3295
GCH1	0.734413	0.912255	6.08973	1.49523e-09	5.30181e-08	11.294
SYNDIG1	-1.11256	3.03955	-6.08745	1.51607e-09	5.36765e-08	11.2806
RABL5	-0.507966	1.69794	-6.08663	1.52363e-09	5.382e-08	11.2759
AGAP3	0.781876	1.29285	6.08652	1.52466e-09	5.382e-08	11.2752
UBASH3B	0.775022	1.2861	6.08515	1.53735e-09	5.4187e-08	11.2672
ATP6AP2	0.92294	4.75854	6.08404	1.54779e-09	5.4474e-08	11.2607
FLJ31662	-0.434444	1.09377	-6.08085	1.57798e-09	5.54539e-08	11.2421
RP1-177G6.2	-0.341641	0.382355	-6.07558	1.6292e-09	5.71693e-08	11.2114
SSR2	1.19198	3.48793	6.0698	1.68721e-09	5.91171e-08	11.1777
RHD	-0.401537	0.775879	-6.0693	1.69227e-09	5.92069e-08	11.1749
SEP15	1.05429	3.92467	6.06529	1.73386e-09	6.05726e-08	11.1515
CCL3L1	-1.73117	5.24138	-6.06147	1.77433e-09	6.1895e-08	11.1293
CGREF1	-0.360806	0.423916	-6.05994	1.79079e-09	6.23775e-08	11.1204
RPL32P3	-0.44041	0.356332	-6.05962	1.79432e-09	6.24087e-08	11.1185
MEF2A	0.661106	4.09697	6.05127	1.8871e-09	6.55394e-08	11.07
FBXO27	-0.498477	1.72032	-6.04956	1.90665e-09	6.61215e-08	11.0601
LOC284950	-0.426551	1.2354	-6.0389	2.03318e-09	7.04062e-08	10.9983
IL10RA	0.990728	3.94187	6.03827	2.04095e-09	7.05721e-08	10.9946
PHB2	1.15271	2.74636	6.03404	2.0936e-09	7.22873e-08	10.9701
C7orf55	-0.636016	1.39643	-6.03249	2.11322e-09	7.28585e-08	10.9612
BID	1.09411	2.86636	6.0287	2.16191e-09	7.44287e-08	10.9393
YWHAZ	0.569711	5.84724	6.02748	2.1779e-09	7.48706e-08	10.9322
LOC100129480	-0.467375	0.712009	-6.02677	2.18721e-09	7.50815e-08	10.9281
MYLK3	-0.294457	0.936273	-6.02627	2.19384e-09	7.52001e-08	10.9252
PGK1	0.725233	5.64092	6.02581	2.19986e-09	7.52974e-08	10.9225
TBC1D8	0.679194	0.780036	6.02487	2.21239e-09	7.56172e-08	10.9171
ZNF205-AS1	-0.365271	0.432642	-6.01534	2.34266e-09	7.99542e-08	10.8621
SLC3A2	1.0931	4.12071	6.01159	2.39593e-09	8.15833e-08	10.8404
LOC642236	-0.531155	0.792526	-6.0115	2.39728e-09	8.15833e-08	10.8399
RPL30	0.648431	6.6887	6.01066	2.40933e-09	8.18758e-08	10.8351
FAR2	0.812446	1.12659	6.00717	2.46037e-09	8.34904e-08	10.8149
MAF	-0.741038	2.45372	-6.00491	2.49388e-09	8.45065e-08	10.8019
YWHAQ	1.10581	2.95797	6.00031	2.56352e-09	8.67423e-08	10.7754
CAPNS1	0.87731	1.39562	5.99842	2.5927e-09	8.76043e-08	10.7645
IPO7	0.80383	1.76144	5.99617	2.62795e-09	8.86688e-08	10.7516
LINC00672	-0.429095	1.26788	-5.99303	2.6778e-09	9.02226e-08	10.7335
PIH1D3	-0.243752	0.212276	-5.992	2.6944e-09	9.06529e-08	10.7275
FLJ43681	-0.481479	1.09344	-5.99125	2.70641e-09	9.09277e-08	10.7233
AP3D1	0.719866	1.58981	5.98834	2.75401e-09	9.2396e-08	10.7065
TRAPPC2	-0.506838	2.76153	-5.98597	2.7932e-09	9.35781e-08	10.6929
RNF170	-0.504784	1.07621	-5.98542	2.80251e-09	9.37573e-08	10.6897
RPL19	0.414524	7.73342	5.98438	2.81987e-09	9.42053e-08	10.6838
SLC16A7	-0.21744	0.388355	-5.98316	2.84059e-09	9.47636e-08	10.6767
PARD6B	-0.360941	0.89273	-5.98039	2.88797e-09	9.62088e-08	10.6608
CCDC74B-AS1	-0.478695	1.10732	-5.9796	2.90159e-09	9.65268e-08	10.6563
AQP6	-0.421047	1.05831	-5.97595	2.96549e-09	9.8514e-08	10.6354
SGOL1	-0.392936	0.911747	-5.97373	3.00493e-09	9.96847e-08	10.6227
TLR2	0.989159	4.13428	5.96427	3.1794e-09	1.05325e-07	10.5684
STAG3L3	-0.667771	0.962185	-5.96396	3.18514e-09	1.05368e-07	10.5667
AQP4-AS1	-0.366074	0.656011	-5.96047	3.25208e-09	1.07432e-07	10.5467
NT5DC3	-0.358269	1.28215	-5.95998	3.2616e-09	1.07472e-07	10.5439
KCNK3	-0.106747	0.0582464	-5.95994	3.26238e-09	1.07472e-07	10.5437
LGALS3BP	0.975046	1.35795	5.95538	3.35222e-09	1.10279e-07	10.5175
ECE1	-0.232567	0.340214	-5.95351	3.38973e-09	1.11358e-07	10.5068
SEPT2	0.951324	4.30458	5.95023	3.45638e-09	1.1339e-07	10.4881
PRKX	-0.477498	1.02362	-5.94851	3.49192e-09	1.14398e-07	10.4783
CEP41	-0.536451	1.47715	-5.94723	3.51848e-09	1.15109e-07	10.471
APPL2	-0.998724	2.79798	-5.94029	3.66651e-09	1.19746e-07	10.4314
AVPR1A	-0.159444	0.206621	-5.94004	3.67207e-09	1.19746e-07	10.43
MAP3K2	0.73862	1.62616	5.93989	3.67539e-09	1.19746e-07	10.4291
GOSR1	-0.449677	3.02265	-5.93849	3.70594e-09	1.20548e-07	10.4211
P2RY12	-0.830843	6.48878	-5.9383	3.7102e-09	1.20548e-07	10.42
TPM4	1.01755	3.83976	5.93484	3.78706e-09	1.22877e-07	10.4003
SCP2	1.13344	3.29664	5.9333	3.82175e-09	1.23833e-07	10.3916
C14orf182	-0.297871	0.425008	-5.92786	3.94708e-09	1.27719e-07	10.3606
ALDOA	0.816188	5.6371	5.9273	3.96013e-09	1.27967e-07	10.3574
NAV3	-0.767095	1.47517	-5.92612	3.98797e-09	1.28691e-07	10.3506
LPAL2	-0.509029	1.97499	-5.92566	3.99882e-09	1.28865e-07	10.348
TAPT1-AS1	-0.428186	0.249869	-5.92539	4.00522e-09	1.28896e-07	10.3465
CD58	1.15756	2.89973	5.92427	4.0318e-09	1.29575e-07	10.3401
FOXRED2	-0.451527	0.903191	-5.92131	4.1032e-09	1.31692e-07	10.3233
FLJ46361	-0.320224	0.602017	-5.91801	4.18396e-09	1.34102e-07	10.3045
RPLP0P2	-0.35242	0.794038	-5.91272	4.31705e-09	1.38181e-07	10.2745
C15orf40	-0.61268	1.58824	-5.90933	4.40444e-09	1.40788e-07	10.2552
YPEL1	-0.398489	0.78114	-5.9078	4.44446e-09	1.41875e-07	10.2465
LOC283299	-0.349496	0.603706	-5.90638	4.48179e-09	1.42875e-07	10.2385
PRDX2	1.08483	2.35515	5.9009	4.629e-09	1.47369e-07	10.2074
LCP1	0.918482	4.42929	5.89972	4.66139e-09	1.48201e-07	10.2007
LOC284801	-0.136872	0.0506773	-5.89949	4.66766e-09	1.48201e-07	10.1994
FAT3	-0.142562	0.247062	-5.89692	4.7392e-09	1.50271e-07	10.1848
CC2D2A	-0.517867	1.23571	-5.89651	4.75062e-09	1.50432e-07	10.1825
ZYG11A	-0.340859	0.99298	-5.89513	4.78929e-09	1.51454e-07	10.1747
CLSPN	-0.281429	0.689679	-5.89457	4.80515e-09	1.51753e-07	10.1715
CNDP2	0.900625	3.54908	5.89299	4.85008e-09	1.52968e-07	10.1626
RNU12	-0.407829	0.204063	-5.89024	4.92924e-09	1.55258e-07	10.1471
SCO2	0.906811	1.21449	5.88124	5.19765e-09	1.63495e-07	10.0961
LIAS	-0.591316	0.950011	-5.88047	5.22106e-09	1.64013e-07	10.0918
MREG	-0.414355	1.32134	-5.87996	5.2368e-09	1.6429e-07	10.0889
PTPN1	0.961869	2.40647	5.87972	5.24419e-09	1.64304e-07	10.0876
FBXO6	-0.591031	1.91748	-5.87613	5.35614e-09	1.6759e-07	10.0673
EIF3G	1.07067	3.92899	5.8729	5.4587e-09	1.70574e-07	10.049
ECT2	-0.385837	1.0005	-5.87167	5.49832e-09	1.71585e-07	10.0421
APEX1	1.16126	3.13697	5.87	5.55256e-09	1.7305e-07	10.0327
LOC284260	-0.389381	0.951568	-5.86884	5.59055e-09	1.74005e-07	10.0261
LOC728558	-0.414764	1.43922	-5.86337	5.77292e-09	1.79445e-07	9.9953
GPLD1	-0.32214	0.912115	-5.86044	5.87283e-09	1.82312e-07	9.97882
TTC39C	-0.445438	1.23033	-5.8598	5.895e-09	1.82761e-07	9.9752
GSTO1	1.10553	2.42926	5.85792	5.96035e-09	1.84545e-07	9.96461
MNDA	-1.09637	2.4998	-5.85298	6.13528e-09	1.89713e-07	9.93683
ADAMTSL2	-0.794024	1.91554	-5.85139	6.1927e-09	1.91239e-07	9.92788
NHP2	1.06649	1.8894	5.85115	6.20148e-09	1.91261e-07	9.92652
LOC100506394	-0.408204	0.710516	-5.85055	6.22327e-09	1.91467e-07	9.92315
NLRP8	-0.234956	0.311503	-5.85052	6.22432e-09	1.91467e-07	9.92299
ZNF527	-0.382766	0.946301	-5.84959	6.2584e-09	1.92265e-07	9.91775
ZNF491	-0.323053	0.464597	-5.84908	6.27722e-09	1.92594e-07	9.91486
PTP4A1	0.92765	3.72056	5.84619	6.38434e-09	1.95627e-07	9.89861
LOC100131655	-0.294926	0.276989	-5.83723	6.72762e-09	2.05879e-07	9.84832
FLNA	0.485099	0.491422	5.83433	6.84245e-09	2.09123e-07	9.83207
LOC100287015	-0.342165	0.474462	-5.83388	6.86042e-09	2.09402e-07	9.82955
MAP3K8	1.02284	3.68774	5.83143	6.95956e-09	2.12155e-07	9.81578
OAS1	-0.985885	1.46561	-5.82511	7.22068e-09	2.19832e-07	9.78041
LRTOMT	-0.403765	2.94953	-5.82344	7.29137e-09	2.21699e-07	9.77106
LTBR	0.993824	3.01572	5.82279	7.31923e-09	2.22261e-07	9.7674
FLJ30403	-0.492382	1.15497	-5.82147	7.3756e-09	2.23686e-07	9.76003
AICDA	-0.338284	0.642747	-5.82018	7.43137e-09	2.25089e-07	9.7528
JAZF1	0.767398	1.34127	5.81964	7.45481e-09	2.2551e-07	9.74978
SLC1A2	-0.157332	0.160419	-5.81572	7.62689e-09	2.30422e-07	9.72787
UPK1B	-0.42469	0.804255	-5.81246	7.77302e-09	2.34537e-07	9.70965
MCL1	0.622141	5.74615	5.81147	7.81821e-09	2.35601e-07	9.70408
XPNPEP3	-0.407983	2.35344	-5.80965	7.90149e-09	2.37808e-07	9.69391
TRPV1	-0.416266	1.25452	-5.80913	7.92501e-09	2.38213e-07	9.69106
C3orf72	-0.33632	0.816066	-5.79869	8.42119e-09	2.52806e-07	9.63276
ATP1B3	1.04604	4.41619	5.79729	8.49002e-09	2.5455e-07	9.62495
CCR6	-0.369773	0.868302	-5.79706	8.50111e-09	2.5456e-07	9.6237
RPS15A	0.694259	6.3994	5.79677	8.51533e-09	2.54664e-07	9.62209
PLXNA1	0.614939	0.845748	5.79424	8.64155e-09	2.58113e-07	9.60797
CALM2	0.649427	6.66234	5.78933	8.89112e-09	2.65233e-07	9.58064
MORN4	-0.331323	0.527384	-5.78626	9.05077e-09	2.69656e-07	9.56356
SPATS2	-0.4351	1.16985	-5.78099	9.33188e-09	2.77682e-07	9.53421
ARNTL2	-0.249899	0.527036	-5.78019	9.37524e-09	2.78622e-07	9.52976
DIS3L	-0.60907	1.59147	-5.77807	9.49089e-09	2.81706e-07	9.51799
CARD6	-0.475086	0.789954	-5.77777	9.50714e-09	2.81835e-07	9.51635
LOC339505	-0.666743	1.17422	-5.77612	9.59876e-09	2.84195e-07	9.50714
RNF125	-0.443434	1.72756	-5.77348	9.74646e-09	2.88208e-07	9.49249
PXMP4	-0.387462	1.53039	-5.77269	9.79119e-09	2.8917e-07	9.4881
FLJ33360	-0.290038	0.313423	-5.77212	9.82334e-09	2.89758e-07	9.48495
TMEM219	1.14669	3.08559	5.76991	9.94981e-09	2.93123e-07	9.47267
ECH1	1.08133	2.50465	5.76663	1.01403e-08	2.98365e-07	9.45447
C7orf65	-0.235212	0.252273	-5.76439	1.02721e-08	3.01586e-07	9.44208
TMBIM1	1.00139	3.52549	5.76418	1.02845e-08	3.01586e-07	9.44092
SHANK2-AS1	-0.30206	0.409417	-5.76412	1.0288e-08	3.01586e-07	9.4406
SNTN	-0.443573	0.911119	-5.76368	1.03145e-08	3.01738e-07	9.43813
IRS2	0.713223	3.30322	5.76361	1.03187e-08	3.01738e-07	9.43774
ALDH8A1	-0.258749	0.296919	-5.76264	1.03763e-08	3.0305e-07	9.43239
ZNF713	-0.448803	1.04529	-5.75879	1.06099e-08	3.09491e-07	9.41103
KREMEN1	-0.348972	1.54812	-5.75809	1.06527e-08	3.10356e-07	9.40717
NFKB1	0.75958	1.47137	5.75764	1.06802e-08	3.10777e-07	9.40469
XRCC6	1.00209	4.11821	5.75684	1.07302e-08	3.11847e-07	9.40022
ILF3-AS1	-0.592643	2.00772	-5.75624	1.0767e-08	3.12533e-07	9.39693
APOL1	-0.509927	1.41376	-5.75231	1.10139e-08	3.1931e-07	9.37517
GLUL	0.484794	6.04729	5.74179	1.17021e-08	3.38844e-07	9.31703
ATG16L2	-0.832296	1.88895	-5.74022	1.18087e-08	3.41515e-07	9.30832
FAM26F	0.988868	1.49506	5.73842	1.19312e-08	3.44638e-07	9.29842
ZNF749	-0.241574	0.258993	-5.73678	1.20449e-08	3.47499e-07	9.28932
CPT1A	-0.447478	1.60946	-5.73356	1.22697e-08	3.53143e-07	9.27159
HNRNPF	0.96691	4.17249	5.73343	1.22788e-08	3.53143e-07	9.27087
FCF1	-0.519927	1.26701	-5.73334	1.22853e-08	3.53143e-07	9.27037
UTP23	-0.539888	1.61334	-5.73029	1.25023e-08	3.58945e-07	9.25357
ARL2	0.990085	1.80041	5.72341	1.30068e-08	3.72977e-07	9.21562
ACBD7	-0.415142	1.72498	-5.72213	1.31022e-08	3.75258e-07	9.20861
TET2	0.754848	1.67602	5.72101	1.31871e-08	3.77235e-07	9.20241
IMPDH2	1.04131	2.28873	5.71913	1.33301e-08	3.80865e-07	9.19207
LOC440243	-0.340123	0.663928	-5.71843	1.33837e-08	3.81935e-07	9.18822
ZNF493	-0.393385	0.48736	-5.718	1.34164e-08	3.82409e-07	9.18588
PTPN7	0.724889	0.990729	5.71767	1.34421e-08	3.8268e-07	9.18404
ZFP14	-0.336402	1.12769	-5.71659	1.35253e-08	3.84586e-07	9.17813
CD300LG	-0.310579	0.509026	-5.71442	1.36951e-08	3.88949e-07	9.16616
FBXL19-AS1	-0.350788	0.709131	-5.71377	1.37461e-08	3.89929e-07	9.16259
AZIN1	0.946161	3.00559	5.7132	1.37912e-08	3.90738e-07	9.15946
FCGR3B	0.589924	1.204	5.7084	1.41756e-08	4.01151e-07	9.13308
CYTH1	0.882373	2.02607	5.70442	1.45026e-08	4.09915e-07	9.11121
GLTSCR2	1.03595	3.18105	5.70324	1.46009e-08	4.12201e-07	9.10473
AKAP5	-0.333555	1.14954	-5.70137	1.47574e-08	4.16123e-07	9.09451
WDR11-AS1	-0.383746	0.83573	-5.7005	1.48313e-08	4.1771e-07	9.08972
LOC284276	-0.335867	0.55535	-5.69796	1.50482e-08	4.23316e-07	9.07579
SMYD4	-0.491659	2.02688	-5.69648	1.51762e-08	4.26409e-07	9.06767
TGFBI	0.820597	0.947596	5.69588	1.52281e-08	4.27361e-07	9.0644
ZNF283	-0.33303	0.425435	-5.69342	1.54443e-08	4.32915e-07	9.05088
TSC22D1-AS1	-0.187436	0.143557	-5.69205	1.55656e-08	4.35801e-07	9.04337
MEIS1	-0.259577	0.0997318	-5.69126	1.56362e-08	4.3726e-07	9.03904
NLRC3	-0.315392	1.04348	-5.68906	1.58331e-08	4.41938e-07	9.02704
LOC145474	0.621814	0.614657	5.68898	1.58408e-08	4.41938e-07	9.02657
CORO2A	-0.336686	1.16376	-5.68732	1.59919e-08	4.45628e-07	9.01747
FFAR2	-0.431688	0.599885	-5.68403	1.62946e-08	4.53531e-07	8.99948
TRIM58	-0.374332	1.25642	-5.6811	1.65694e-08	4.60636e-07	8.98345
QRFPR	-0.260154	0.307578	-5.67556	1.71012e-08	4.74864e-07	8.95316
LOC100287792	-0.412085	0.905457	-5.67515	1.71413e-08	4.7542e-07	8.95091
PLTP	1.2395	4.22602	5.6728	1.73718e-08	4.81248e-07	8.93811
IQGAP1	0.620128	0.857331	5.67238	1.74137e-08	4.81847e-07	8.9358
LOC151475	-0.457045	1.16331	-5.67061	1.75897e-08	4.86149e-07	8.92616
HPRT1	0.999629	1.65623	5.66732	1.79225e-08	4.94768e-07	8.90819
LOC100289019	-0.430255	1.42973	-5.66672	1.79835e-08	4.95877e-07	8.90493
STX4	0.92346	2.53747	5.66618	1.80388e-08	4.96823e-07	8.90198
TDGF1P3	-0.223822	0.243351	-5.66561	1.80971e-08	4.97849e-07	8.89889
PSME2	1.10147	2.85873	5.66224	1.84473e-08	5.06894e-07	8.88052
LOC100130451	-0.45484	1.07657	-5.66027	1.8656e-08	5.12035e-07	8.86973
DSG2	-0.27621	0.627121	-5.65358	1.93783e-08	5.31244e-07	8.83331
FBL	1.05227	2.4132	5.65259	1.94869e-08	5.33604e-07	8.82796
RBM34	-0.644621	2.68819	-5.65215	1.9536e-08	5.34329e-07	8.82555
GBP5	-0.375993	0.727507	-5.65004	1.97715e-08	5.40147e-07	8.81406
RPL15	0.33191	6.79852	5.64764	2.00421e-08	5.46909e-07	8.80103
LINC00381	-0.224732	0.128969	-5.64343	2.05273e-08	5.59322e-07	8.7781
TNFAIP3	1.07445	4.73429	5.64318	2.05562e-08	5.59322e-07	8.77675
SYTL4	-0.127772	0.0817522	-5.64308	2.05678e-08	5.59322e-07	8.77621
ST6GAL1	-0.510913	6.08317	-5.64178	2.07194e-08	5.62798e-07	8.76917
DBNL	1.05586	3.2061	5.63826	2.11374e-08	5.73495e-07	8.75003
CTCFL	-0.311502	0.471311	-5.63705	2.1282e-08	5.76756e-07	8.7435
KCNJ2	-0.593936	0.671008	-5.63578	2.14355e-08	5.80252e-07	8.73661
TINCR	-0.311233	0.524079	-5.63279	2.18025e-08	5.89514e-07	8.72034
MDM2	-0.724051	3.3174	-5.62493	2.27927e-08	6.15584e-07	8.67777
SNX29	-0.753021	2.06592	-5.62376	2.29445e-08	6.18979e-07	8.67141
HADHB	1.01443	3.48866	5.62326	2.30094e-08	6.20025e-07	8.6687
CLTC	0.759588	2.83105	5.62249	2.31096e-08	6.21897e-07	8.66454
TNNI1	-0.226519	0.394778	-5.62232	2.31314e-08	6.21897e-07	8.66363
APOL2	-0.575899	1.12089	-5.62204	2.31689e-08	6.22197e-07	8.66208
LOC100268168	-0.51304	1.07455	-5.6205	2.33704e-08	6.26899e-07	8.65378
AASS	-0.553305	1.22444	-5.62011	2.34219e-08	6.2757e-07	8.65167
PGD	0.999226	1.99457	5.61842	2.36466e-08	6.32875e-07	8.64252
GHITM	1.03177	3.48321	5.61773	2.37391e-08	6.34534e-07	8.63878
KIAA1751	-0.323399	0.542899	-5.61756	2.37622e-08	6.34534e-07	8.63785
POLH	-0.367155	1.80924	-5.61608	2.3961e-08	6.39123e-07	8.62986
LOC100132077	-0.4129	0.754099	-5.61513	2.40895e-08	6.41828e-07	8.62474
HLA-DRA	0.826202	8.26348	5.60995	2.4804e-08	6.6012e-07	8.59673
MYL12B	0.9165	4.90179	5.60245	2.58755e-08	6.87863e-07	8.55621
EIF3L	0.944959	4.88573	5.59786	2.65528e-08	7.05078e-07	8.53145
PFDN5	0.9447	5.18126	5.59736	2.66276e-08	7.06272e-07	8.52876
LSM4	0.841016	1.51228	5.59698	2.66845e-08	7.06991e-07	8.52671
UBE2Q2P1	-0.508897	1.51598	-5.59554	2.6902e-08	7.11474e-07	8.51894
ZNF486	-0.355841	0.751925	-5.59546	2.69138e-08	7.11474e-07	8.51851
GPR183	1.10941	6.13593	5.59422	2.71024e-08	7.1566e-07	8.51183
ZNF415	-0.185943	0.134485	-5.5913	2.75501e-08	7.26673e-07	8.49613
ATP5D	1.01489	2.73047	5.59013	2.7733e-08	7.30683e-07	8.48979
LOC100507173	-0.419583	1.49046	-5.58935	2.78551e-08	7.33083e-07	8.48558
TMEM176B	1.21341	3.23555	5.58754	2.81393e-08	7.39741e-07	8.47586
GPX3	0.784115	0.953672	5.5863	2.83361e-08	7.44089e-07	8.46918
CKS2	1.11834	2.1382	5.58525	2.85039e-08	7.47666e-07	8.46352
FTH1P3	-0.502499	0.95666	-5.58436	2.86458e-08	7.50558e-07	8.45877
RNF144A-AS1	-0.285879	0.397972	-5.58381	2.87346e-08	7.52054e-07	8.4558
GPR82	-0.447746	1.54814	-5.58116	2.91662e-08	7.62507e-07	8.44152
BTG3	1.04901	2.64728	5.57373	3.04069e-08	7.94066e-07	8.40161
PTK6	-0.396479	0.904248	-5.57229	3.06532e-08	7.99617e-07	8.39389
ZSCAN31	-0.360661	0.266795	-5.57013	3.10266e-08	8.08465e-07	8.38229
RAB5C	0.793925	4.06058	5.56666	3.16345e-08	8.23402e-07	8.3637
C18orf32	1.01285	2.23865	5.56619	3.17193e-08	8.24701e-07	8.36114
SCYL1	0.879353	1.99998	5.56051	3.27427e-08	8.50377e-07	8.33073
CBFA2T2	-0.394696	1.18561	-5.55873	3.30718e-08	8.57983e-07	8.32115
LARS2-AS1	-0.42431	0.935043	-5.55826	3.31572e-08	8.59257e-07	8.31868
GNAI2	0.812177	2.72953	5.55693	3.34058e-08	8.64753e-07	8.31153
ZFP42	-0.382791	1.01185	-5.5515	3.44339e-08	8.90393e-07	8.2825
CAV2	-0.315448	0.561699	-5.55071	3.45864e-08	8.93361e-07	8.27827
GTF2H2B	-0.40554	0.860284	-5.54606	3.54967e-08	9.15878e-07	8.25338
H2AFZ	1.11123	3.57123	5.54527	3.56539e-08	9.18932e-07	8.24915
EIF4EBP1	0.952514	1.62083	5.54421	3.58657e-08	9.23385e-07	8.24348
RHOJ	-0.1319	0.0900559	-5.54399	3.59087e-08	9.23489e-07	8.24234
SNRPB	0.998319	3.55286	5.54322	3.60635e-08	9.26465e-07	8.23821
EHD1	0.56717	0.62982	5.54251	3.62074e-08	9.29152e-07	8.2344
ARPC2	0.571739	6.12109	5.54204	3.63027e-08	9.30592e-07	8.23188
LYN	0.811997	2.83047	5.53858	3.70092e-08	9.47675e-07	8.21343
HLA-DMA	0.873654	5.71992	5.53432	3.78988e-08	9.69406e-07	8.19069
HOGA1	-0.402723	0.895725	-5.53059	3.86935e-08	9.88668e-07	8.17082
PGAM5	-0.441808	1.64165	-5.52499	3.99193e-08	1.01889e-06	8.14096
RPLP1	0.354921	7.64293	5.51871	4.13358e-08	1.05391e-06	8.10757
ARL6IP1	0.777713	5.31978	5.51787	4.15288e-08	1.05769e-06	8.10311
MTMR9	-0.423508	1.14607	-5.51074	4.32078e-08	1.09927e-06	8.06517
PDE4C	-0.319008	1.97549	-5.50926	4.35623e-08	1.1071e-06	8.05735
CYP4V2	-0.417709	2.33761	-5.50581	4.44056e-08	1.12732e-06	8.039
RFPL1-AS1	-0.398881	0.841343	-5.50322	4.5048e-08	1.14241e-06	8.02525
CYC1	1.04773	2.7309	5.50243	4.52455e-08	1.14619e-06	8.02106
LOC729444	-0.285293	0.401428	-5.49937	4.60173e-08	1.16449e-06	8.00487
PLEKHA5	-0.384575	1.08564	-5.49775	4.64319e-08	1.17373e-06	7.99629
BRD2	0.733784	4.10885	5.49676	4.6688e-08	1.17895e-06	7.99102
CSRNP1	0.812906	4.25186	5.49465	4.7238e-08	1.19156e-06	7.97981
PARK2	-0.442217	1.03492	-5.49134	4.81092e-08	1.21225e-06	7.96232
STAB1	0.686368	4.33548	5.4887	4.8817e-08	1.22878e-06	7.94835
TGFB1	0.676558	1.54644	5.4878	4.90612e-08	1.23361e-06	7.94357
LOC100506472	-0.347722	0.845863	-5.48617	4.95063e-08	1.24348e-06	7.93493
LINC00346	-0.470345	0.918942	-5.4853	4.97426e-08	1.2481e-06	7.93037
MGC32805	-0.212576	0.158676	-5.48352	5.0234e-08	1.25909e-06	7.92096
LOC100188947	-0.519633	1.04138	-5.47888	5.15404e-08	1.29047e-06	7.89639
NME1	0.965355	1.62977	5.47192	5.3557e-08	1.33955e-06	7.85967
LOC100130000	-0.298796	0.357558	-5.46879	5.44875e-08	1.36138e-06	7.84318
FGFR2	-0.315369	0.575319	-5.46806	5.47077e-08	1.36544e-06	7.83933
RPL27	0.657956	6.24383	5.46715	5.49828e-08	1.37087e-06	7.83453
C12orf65	-0.551688	2.11301	-5.46663	5.51405e-08	1.37335e-06	7.83179
ATP13A3	0.650576	1.34921	5.4662	5.52724e-08	1.37519e-06	7.8295
CNNM3	-0.395613	1.4462	-5.46555	5.54713e-08	1.37869e-06	7.82606
LOC440970	-0.227396	0.443762	-5.46308	5.62311e-08	1.39611e-06	7.81305
DARS	0.944068	2.66861	5.46187	5.66056e-08	1.40394e-06	7.8067
XIAP	-0.422706	2.3356	-5.46126	5.67953e-08	1.40717e-06	7.80349
TJP1	-0.449124	0.453465	-5.46076	5.69529e-08	1.4096e-06	7.80084
ARL6IP4	0.959415	3.38932	5.45995	5.72067e-08	1.4144e-06	7.79659
NSUN5P1	-0.460645	0.406204	-5.45868	5.76089e-08	1.42286e-06	7.78988
TRIM16L	-0.400043	0.804079	-5.4579	5.78576e-08	1.42678e-06	7.78576
EXOC3L2	-0.344826	0.580335	-5.4578	5.7888e-08	1.42678e-06	7.78526
PCDHB19P	-0.14995	0.140748	-5.457	5.81447e-08	1.43162e-06	7.78103
ZYX	0.891993	2.99015	5.45658	5.82781e-08	1.43341e-06	7.77884
XAF1	-0.651902	1.87223	-5.45141	5.99592e-08	1.47323e-06	7.75163
DSEL	-0.265809	0.496766	-5.44797	6.11038e-08	1.4998e-06	7.73354
C9orf85	-0.533568	1.32536	-5.44381	6.25136e-08	1.53157e-06	7.71172
THBD	0.779008	0.900668	5.44377	6.25276e-08	1.53157e-06	7.7115
FAU	0.558991	6.48085	5.43935	6.40609e-08	1.56751e-06	7.68833
EMC7	1.03247	2.63767	5.43622	6.51706e-08	1.59302e-06	7.6719
CEP19	-0.349582	0.56607	-5.43383	6.60323e-08	1.61241e-06	7.65934
EFR3B	-0.201712	0.274263	-5.4298	6.75043e-08	1.64666e-06	7.63825
ATG3	1.03399	2.07718	5.42898	6.78089e-08	1.65165e-06	7.63395
PNP	0.978516	2.3809	5.42887	6.78484e-08	1.65165e-06	7.63339
C8orf86	-0.310274	0.492293	-5.42847	6.79998e-08	1.65364e-06	7.63126
PSMA6	1.09934	3.15211	5.42722	6.84664e-08	1.66328e-06	7.62471
LOC728606	-0.328129	0.706097	-5.42628	6.88166e-08	1.67007e-06	7.61984
DAD1	1.05068	3.38688	5.42507	6.92744e-08	1.67938e-06	7.6135
HLA-A	0.493325	6.13455	5.42489	6.93419e-08	1.67938e-06	7.61256
ENAH	-0.225077	0.743739	-5.4236	6.98348e-08	1.68959e-06	7.60579
PILRB	-0.823266	2.40846	-5.42143	7.06679e-08	1.708e-06	7.59445
RHBDL2	-0.357258	0.641583	-5.42001	7.12182e-08	1.71955e-06	7.58703
CCT7	1.05498	2.83836	5.41957	7.13925e-08	1.722e-06	7.58469
SBSPON	-0.265063	0.443597	-5.41884	7.16771e-08	1.72711e-06	7.58089
LOC285626	-0.340012	0.241604	-5.4136	7.37576e-08	1.77543e-06	7.55352
LINC00547	-0.348275	0.905325	-5.41307	7.397e-08	1.77873e-06	7.55077
RNH1	1.05085	3.06405	5.41277	7.40918e-08	1.77986e-06	7.5492
DPY19L1P1	-0.380386	0.675853	-5.40913	7.55808e-08	1.81379e-06	7.53017
SOD2	1.10601	4.36667	5.40817	7.59769e-08	1.82145e-06	7.52518
DOCK2	0.744753	3.41554	5.40792	7.60829e-08	1.82214e-06	7.52384
BCAT1	0.673947	1.3328	5.40738	7.63071e-08	1.82383e-06	7.52103
WDR17	-0.258204	0.701926	-5.40732	7.63289e-08	1.82383e-06	7.52076
FHAD1	-0.250782	0.285151	-5.40719	7.63843e-08	1.82383e-06	7.52006
CYP2W1	-0.110867	0.065503	-5.40539	7.71367e-08	1.83994e-06	7.51069
PYCARD	1.05213	3.86693	5.40482	7.73799e-08	1.84388e-06	7.50768
NOS1AP	-0.194629	0.0800837	-5.40384	7.77937e-08	1.85188e-06	7.50258
SPRED3	-0.243865	0.492745	-5.40132	7.88683e-08	1.87558e-06	7.48946
ARPC5	0.954234	4.17024	5.39975	7.95453e-08	1.88978e-06	7.48129
SVOP	-0.258639	0.409249	-5.39642	8.10031e-08	1.92249e-06	7.46392
FTH1	0.233546	8.74319	5.39553	8.13986e-08	1.92994e-06	7.45927
LINC00311	-0.377061	0.76627	-5.39405	8.20572e-08	1.94361e-06	7.45156
ZNF677	-0.363888	0.946795	-5.39303	8.25101e-08	1.95238e-06	7.4463
CYP2B6	-0.276538	0.47298	-5.39284	8.25968e-08	1.95248e-06	7.4453
FLJ35282	-0.29924	0.413248	-5.39159	8.31624e-08	1.96389e-06	7.43877
XBP1	1.0777	3.10287	5.38811	8.47523e-08	1.99945e-06	7.42067
LOC100130899	-0.273469	0.595134	-5.38624	8.5616e-08	2.01781e-06	7.41097
RBM3	0.563488	4.58522	5.38598	8.57392e-08	2.01871e-06	7.4096
SRRM2-AS1	-0.409918	0.78739	-5.3826	8.73252e-08	2.05401e-06	7.39208
TMED7	0.92456	2.49435	5.37765	8.97046e-08	2.10788e-06	7.36638
TMEM109	0.92259	3.17764	5.37736	8.98494e-08	2.10919e-06	7.36484
SWSAP1	-0.525139	1.19056	-5.376	9.05119e-08	2.12264e-06	7.35781
HOTAIRM1	0.548325	0.552774	5.37349	9.17533e-08	2.14962e-06	7.34479
ATP6V0A2	-0.387722	0.858849	-5.37317	9.19122e-08	2.15122e-06	7.34314
ADAMTS4	-0.47723	1.55255	-5.37276	9.21204e-08	2.15396e-06	7.34098
GGT8P	-0.364898	0.827463	-5.3723	9.23499e-08	2.1572e-06	7.3386
RPL38	0.832765	5.40343	5.37087	9.30695e-08	2.17187e-06	7.33118
PAXBP1-AS1	-0.471778	1.41357	-5.3656	9.57671e-08	2.23262e-06	7.30387
C2orf91	-0.366889	0.996299	-5.36455	9.63136e-08	2.24232e-06	7.29843
SGK494	-0.457737	0.846796	-5.36443	9.63725e-08	2.24232e-06	7.29785
TWF2	1.01046	2.82523	5.36397	9.66132e-08	2.24571e-06	7.29546
KLF2	0.823315	2.23219	5.36174	9.77888e-08	2.27081e-06	7.2839
ADAM9	0.929399	3.27723	5.35786	9.98613e-08	2.31666e-06	7.26386
HLA-DOA	0.85439	2.5624	5.35667	1.0051e-07	2.32942e-06	7.25767
EIF1	0.240809	7.69831	5.35565	1.01065e-07	2.34e-06	7.25241
RPSAP9	-0.445221	0.64513	-5.35428	1.01814e-07	2.35505e-06	7.24535
CEACAM22P	-0.373678	1.36058	-5.35175	1.03221e-07	2.38527e-06	7.23223
TRAF3IP1	-0.36389	0.768079	-5.35105	1.0361e-07	2.39193e-06	7.22864
FERMT3	0.893398	3.51216	5.3479	1.0539e-07	2.43064e-06	7.21236
GGT6	-0.366933	0.982338	-5.34537	1.06839e-07	2.46167e-06	7.19931
SOD1	0.997617	3.30126	5.34453	1.07322e-07	2.4704e-06	7.195
EEF1D	0.756621	5.27248	5.34337	1.07997e-07	2.48145e-06	7.18901
STMN1	0.914296	2.46434	5.34335	1.08012e-07	2.48145e-06	7.18888
KIAA0101	-0.399461	0.617553	-5.34239	1.0857e-07	2.49186e-06	7.18395
PIGR	-0.497332	0.998451	-5.34114	1.09306e-07	2.50631e-06	7.1775
C6orf62	-0.361716	6.65564	-5.33999	1.09985e-07	2.51945e-06	7.17158
C2orf83	-0.346385	0.667996	-5.33872	1.1074e-07	2.53428e-06	7.16505
KCNH6	-0.244834	0.376825	-5.33803	1.11158e-07	2.54139e-06	7.16145
SERP1	0.766983	4.21045	5.33692	1.11824e-07	2.55415e-06	7.15574
TMEM14C	1.01532	2.99597	5.33491	1.13039e-07	2.57942e-06	7.14542
C8orf37	-0.258847	0.332019	-5.33358	1.13854e-07	2.59551e-06	7.13855
DSTN	0.932253	1.81372	5.33116	1.15347e-07	2.62702e-06	7.1261
MRI1	-0.492534	1.90981	-5.33068	1.15645e-07	2.63128e-06	7.12364
VAMP8	1.04951	3.14662	5.33042	1.15809e-07	2.63248e-06	7.12228
LOC100131347	-0.229963	0.233925	-5.32893	1.16741e-07	2.65112e-06	7.11463
USP32	0.538374	0.802114	5.32756	1.17606e-07	2.66821e-06	7.10757
CTSD	0.600827	6.31405	5.3262	1.18472e-07	2.68529e-06	7.10056
PDK4	-0.804627	6.51054	-5.32357	1.20159e-07	2.72048e-06	7.08706
ABCB5	-0.301868	0.640403	-5.32342	1.20254e-07	2.72048e-06	7.0863
ZNF490	-0.386258	2.37872	-5.32017	1.2238e-07	2.76593e-06	7.06956
PNISR	-0.823884	2.63633	-5.31031	1.29036e-07	2.91358e-06	7.01897
LOC100129931	0.589156	0.802775	5.30973	1.29439e-07	2.91991e-06	7.01599
MS4A10	-0.411905	1.35276	-5.30933	1.29714e-07	2.92332e-06	7.01396
DDX51	-0.35636	1.78075	-5.30778	1.30799e-07	2.94497e-06	7.006
ZFAS1	0.989604	3.85753	5.30488	1.32852e-07	2.98605e-06	6.99113
GLB1L	-0.502728	0.537022	-5.30484	1.32876e-07	2.98605e-06	6.99096
ZBTB1	0.896849	2.15166	5.30453	1.33098e-07	2.98821e-06	6.98936
ZNF626	-0.422916	1.01408	-5.30401	1.33471e-07	2.99342e-06	6.98669
TMSB4X	-0.211539	8.98504	-5.30385	1.33583e-07	2.99342e-06	6.98589
CLTA	0.999404	4.00844	5.30364	1.33738e-07	2.99406e-06	6.98478
C4orf19	-0.491436	1.40662	-5.30212	1.3483e-07	3.01565e-06	6.97702
ITPRIP	0.863215	3.12257	5.30056	1.35961e-07	3.03808e-06	6.96904
PIK3C2B	-0.430591	0.860126	-5.29846	1.37499e-07	3.06957e-06	6.95829
ELAVL4	-0.457101	0.40349	-5.29509	1.40007e-07	3.12261e-06	6.94103
NPIPL3	-0.669984	2.19489	-5.2911	1.43024e-07	3.1869e-06	6.92067
AIPL1	-0.338801	0.789519	-5.29027	1.43663e-07	3.19812e-06	6.91641
MDH1	0.972008	2.83373	5.28941	1.44323e-07	3.20979e-06	6.91204
MAMDC2	-0.599474	0.704994	-5.28851	1.45025e-07	3.22238e-06	6.9074
RTN3	0.946225	2.95637	5.28619	1.46834e-07	3.25953e-06	6.89556
MOG	-0.441436	1.33571	-5.28507	1.47713e-07	3.27597e-06	6.88986
CXorf56	-0.503834	1.90881	-5.28377	1.48748e-07	3.29583e-06	6.8832
TMED5	0.785518	2.86961	5.27969	1.52019e-07	3.36517e-06	6.86242
TATDN3	-0.612434	2.31542	-5.27658	1.54566e-07	3.41836e-06	6.84656
NFKBIE	0.675693	1.04681	5.27588	1.55145e-07	3.42796e-06	6.84299
KLHL21	0.672914	1.04054	5.27385	1.56835e-07	3.46207e-06	6.83264
FKBP5	0.546307	5.53715	5.27262	1.57869e-07	3.48164e-06	6.82637
ATP6V1E1	0.963151	2.67698	5.2712	1.59068e-07	3.50483e-06	6.81915
CACNB4	-0.54939	0.764345	-5.26914	1.6082e-07	3.54014e-06	6.80869
LOC284023	-0.45394	2.39675	-5.26698	1.62687e-07	3.57792e-06	6.79767
PSMC4	0.951048	2.27558	5.2652	1.64233e-07	3.60857e-06	6.78864
USP36	0.74425	2.24711	5.26443	1.64915e-07	3.62019e-06	6.78468
LINC00700	-0.244921	0.309358	-5.26264	1.66491e-07	3.6514e-06	6.7756
DPPA4	-0.239309	0.340364	-5.26086	1.68079e-07	3.68281e-06	6.76654
CCDC85B	0.751139	1.24687	5.26064	1.68271e-07	3.68362e-06	6.76545
MRFAP1	0.891744	3.85678	5.256	1.72482e-07	3.7723e-06	6.74186
PAPLN	-0.379478	0.967856	-5.25439	1.73964e-07	3.80121e-06	6.73369
ZNF669	-0.52277	1.41417	-5.25144	1.76709e-07	3.85762e-06	6.71874
LOC100506834	-0.268654	0.552461	-5.24989	1.78177e-07	3.8861e-06	6.71084
GPX8	-0.186999	0.237824	-5.24963	1.7842e-07	3.88783e-06	6.70954
PGAM1	1.06367	3.26234	5.24868	1.79321e-07	3.90386e-06	6.70474
KCNN2	-0.367898	0.600759	-5.24763	1.80325e-07	3.92212e-06	6.69941
SIK1	0.724739	3.04042	5.24577	1.82119e-07	3.95516e-06	6.68996
DTD2	-0.413394	1.13494	-5.24571	1.82178e-07	3.95516e-06	6.68965
PLEKHG4B	-0.187085	0.463671	-5.23637	1.9143e-07	4.1522e-06	6.64237
RPS13	0.466685	7.14373	5.23618	1.91625e-07	4.15264e-06	6.6414
PRDX3	1.01215	3.3197	5.23457	1.93268e-07	4.18441e-06	6.63325
CSGALNACT1	0.854477	2.80144	5.23427	1.93567e-07	4.18705e-06	6.63178
PCAT1	-0.264956	0.354791	-5.23276	1.95122e-07	4.21331e-06	6.62414
IKBKE	0.683247	1.06948	5.23275	1.95136e-07	4.21331e-06	6.62407
FOXK1	-0.442622	1.70066	-5.23188	1.96041e-07	4.229e-06	6.61965
ZNF37BP	-0.42134	0.694231	-5.22979	1.98217e-07	4.27203e-06	6.60912
ANKRD22	0.840491	1.8111	5.22796	2.00146e-07	4.30969e-06	6.59988
FABP5	0.978948	2.00037	5.22702	2.01149e-07	4.32735e-06	6.59511
NDUFA13	1.01031	3.1437	5.22671	2.01475e-07	4.33043e-06	6.59356
KCNJ11	-0.343691	0.967468	-5.2264	2.01808e-07	4.3328e-06	6.59199
RASGEF1C	-0.716855	1.25835	-5.22627	2.01951e-07	4.3328e-06	6.59131
RHBG	-0.235162	0.268524	-5.2251	2.03201e-07	4.35566e-06	6.58542
SLC35A3	-0.4746	1.25274	-5.22447	2.03877e-07	4.36622e-06	6.58225
UBN2	-0.340066	0.685726	-5.22258	2.05932e-07	4.40623e-06	6.57268
ARL4C	0.534408	0.629869	5.22049	2.08219e-07	4.45116e-06	6.56214
RPS18	0.499861	7.30888	5.21838	2.10549e-07	4.4969e-06	6.55153
PDSS2	-0.463064	0.961902	-5.21621	2.12983e-07	4.54479e-06	6.54056
PALD1	0.645298	4.58549	5.21563	2.13633e-07	4.55455e-06	6.53765
SLC25A6	0.548137	5.97617	5.2152	2.14118e-07	4.56078e-06	6.53549
FAM83B	-0.206273	0.397842	-5.21421	2.15247e-07	4.58073e-06	6.53047
EGFLAM-AS4	-0.128115	0.0739138	-5.21348	2.16076e-07	4.59423e-06	6.5268
SUMO3	0.859215	2.32398	5.21168	2.18138e-07	4.63392e-06	6.51774
MAPK6	0.724543	1.18074	5.21137	2.18495e-07	4.63733e-06	6.51618
PTMA	0.40491	6.57383	5.21119	2.18706e-07	4.63766e-06	6.51526
FKBP1A	0.922542	3.88617	5.21062	2.19363e-07	4.64743e-06	6.5124
NOP2	0.773842	1.37508	5.20999	2.20095e-07	4.65877e-06	6.50922
RPL31	0.488053	6.72274	5.20747	2.23036e-07	4.71681e-06	6.49656
COPZ1	0.913825	2.13891	5.2068	2.23823e-07	4.72924e-06	6.49319
TRIM13	-0.606379	1.50509	-5.20231	2.29188e-07	4.83828e-06	6.4706
TPTE2P1	-0.24974	0.556057	-5.20211	2.2943e-07	4.83907e-06	6.46959
CA5B	-0.355026	1.42714	-5.20022	2.31728e-07	4.88319e-06	6.46008
FAM122C	-0.443898	1.39834	-5.19725	2.35379e-07	4.95573e-06	6.44517
EFHD2	0.684536	1.46298	5.19413	2.39275e-07	5.03328e-06	6.42951
TNFRSF9	-0.244888	0.556783	-5.19236	2.41515e-07	5.07588e-06	6.42062
SETD8	-0.551062	0.994724	-5.19027	2.44184e-07	5.12743e-06	6.41014
LOC440600	-0.276306	0.433798	-5.18457	2.51617e-07	5.27841e-06	6.38153
SMIM3	0.937776	1.80107	5.18441	2.5182e-07	5.27841e-06	6.38077
GGPS1	-0.558724	1.73336	-5.18369	2.52777e-07	5.29378e-06	6.37715
ARG1	-0.589343	0.818295	-5.18348	2.53052e-07	5.29486e-06	6.37611
EPHA1-AS1	-0.219488	0.323386	-5.18167	2.55475e-07	5.34085e-06	6.36702
NRARP	0.527993	0.766181	5.18133	2.55925e-07	5.34554e-06	6.36534
SLC25A5	0.754521	5.23015	5.1795	2.58399e-07	5.39246e-06	6.35617
RRM2	-0.309415	0.670002	-5.16895	2.73098e-07	5.69418e-06	6.30341
MGAT5	0.556537	0.952954	5.16681	2.76188e-07	5.75356e-06	6.29268
CCDC107	0.694651	1.05552	5.16661	2.76477e-07	5.75451e-06	6.29168
LASP1	0.839102	2.76385	5.16622	2.7703e-07	5.75898e-06	6.28978
NUFIP2	0.655782	2.21808	5.16612	2.77178e-07	5.75898e-06	6.28927
TBC1D9B	0.801583	2.89975	5.16473	2.792e-07	5.7959e-06	6.28233
WASH3P	-0.463417	0.790588	-5.16434	2.79784e-07	5.80294e-06	6.28034
TIGD4	-0.378116	0.252225	-5.16387	2.80466e-07	5.81199e-06	6.27802
FIS1	0.993742	2.41756	5.16303	2.81709e-07	5.83266e-06	6.2738
LUZP2	-0.178336	0.196783	-5.16037	2.85656e-07	5.90921e-06	6.26054
SERTAD1	1.05832	3.23037	5.15838	2.88643e-07	5.96579e-06	6.25062
CBFB	0.799116	2.00125	5.15814	2.89006e-07	5.96614e-06	6.24942
MS4A4A	1.0617	3.27099	5.15803	2.89164e-07	5.96614e-06	6.2489
HERC2P4	-0.594276	2.16062	-5.15743	2.90071e-07	5.97965e-06	6.24591
ANKS1A	0.651443	1.37972	5.15623	2.91898e-07	6.01209e-06	6.23992
LOC100128531	-0.449989	0.934407	-5.15325	2.96488e-07	6.10132e-06	6.22505
OTUD3	-0.288288	0.666827	-5.15201	2.98418e-07	6.1357e-06	6.21886
VHL	-0.541421	2.1447	-5.15152	2.99179e-07	6.14602e-06	6.21643
ZSWIM1	-0.53265	1.48693	-5.15092	3.0011e-07	6.15588e-06	6.21347
HCAR1	-0.310767	0.687004	-5.15088	3.00179e-07	6.15588e-06	6.21325
HLA-DRB1	0.709951	6.56273	5.14701	3.06304e-07	6.27606e-06	6.19399
TSG1	-0.265257	0.633721	-5.14647	3.07165e-07	6.28825e-06	6.19132
IQCC	-0.324365	0.543841	-5.14431	3.10654e-07	6.35419e-06	6.18055
KDELC2	-0.497863	1.99942	-5.14296	3.12851e-07	6.3936e-06	6.17383
DDX21	0.720373	2.8004	5.14232	3.13899e-07	6.40949e-06	6.17065
HDLBP	0.72997	2.54169	5.14127	3.15613e-07	6.43893e-06	6.16546
CHCHD2	0.892037	4.73633	5.13988	3.17921e-07	6.48045e-06	6.15851
TNRC6B	-0.576095	1.61107	-5.13612	3.24203e-07	6.60282e-06	6.13986
HBP1	0.856968	1.94613	5.13596	3.24483e-07	6.60284e-06	6.13903
SIGLEC9	0.913579	2.19081	5.13377	3.28197e-07	6.67268e-06	6.12819
CD300A	0.947216	3.92676	5.13224	3.30831e-07	6.72046e-06	6.12057
MT1IP	-0.224987	0.266194	-5.13205	3.31146e-07	6.72111e-06	6.11966
UBE2L6	1.00246	2.82586	5.13173	3.31704e-07	6.72665e-06	6.11806
LOC100128338	-0.356069	0.91974	-5.13138	3.32309e-07	6.73317e-06	6.11632
CTDNEP1	0.65437	1.13641	5.13038	3.34043e-07	6.76252e-06	6.11136
RHOH	0.759262	1.21072	5.1302	3.34356e-07	6.76306e-06	6.11047
MTCH2	0.753529	1.26879	5.1248	3.43882e-07	6.94983e-06	6.08369
NQO1	-0.356842	0.881037	-5.12273	3.47597e-07	7.01892e-06	6.07345
RPS24	0.468818	6.61745	5.12148	3.49865e-07	7.05869e-06	6.06725
CROCCP3	-0.331249	0.818572	-5.12105	3.50651e-07	7.06852e-06	6.06511
SNX8	0.578292	0.933689	5.11982	3.52906e-07	7.10793e-06	6.059
LOC100506746	-0.418867	1.35245	-5.11814	3.56001e-07	7.16417e-06	6.05068
C9orf16	0.889239	2.04903	5.11429	3.63187e-07	7.30258e-06	6.03164
MCAM	-0.226854	0.339202	-5.11392	3.63883e-07	7.31038e-06	6.02981
C7	-0.159051	0.152507	-5.11133	3.68794e-07	7.40276e-06	6.01704
DSG3	-0.25237	0.469464	-5.10844	3.74365e-07	7.50822e-06	6.00275
NUGGC	-0.290489	0.761891	-5.10346	3.84155e-07	7.69673e-06	5.97815
PPIF	0.879628	2.624	5.10333	3.84415e-07	7.69673e-06	5.97751
RGS2	1.07454	4.99657	5.10317	3.84739e-07	7.69673e-06	5.9767
NAP1L1	0.562403	4.79796	5.10284	3.85402e-07	7.69922e-06	5.97506
PFKL	0.850614	3.06335	5.10278	3.85514e-07	7.69922e-06	5.97479
SEPT9	0.374508	0.441121	5.10019	3.90715e-07	7.79653e-06	5.96202
PHYHD1	-0.473613	1.17784	-5.09995	3.91206e-07	7.79976e-06	5.96082
RAB42	-0.539192	2.03119	-5.09928	3.92566e-07	7.82028e-06	5.95751
ZNF429	-0.390901	0.71718	-5.09602	3.99239e-07	7.94654e-06	5.94145
PRKACB	0.78403	1.55591	5.09166	4.0836e-07	8.11549e-06	5.91994
AKR1A1	0.984297	3.48997	5.09163	4.08413e-07	8.11549e-06	5.91981
MAK	-0.263418	0.38107	-5.08707	4.1814e-07	8.30182e-06	5.89739
SQRDL	0.904703	1.86993	5.08645	4.19491e-07	8.32167e-06	5.89431
LOC643401	-0.318249	0.432487	-5.08397	4.24891e-07	8.42173e-06	5.88213
DYX1C1	-0.359379	0.503494	-5.0823	4.28579e-07	8.48773e-06	5.8739
ARG2	0.778014	1.26674	5.08037	4.32874e-07	8.56191e-06	5.8644
C17orf76-AS1	0.797298	2.92944	5.08029	4.33048e-07	8.56191e-06	5.86402
C1orf174	-0.630668	1.87466	-5.07707	4.40291e-07	8.69786e-06	5.84822
SLC25A34	-0.393441	0.91164	-5.07073	4.54934e-07	8.97963e-06	5.81706
FLVCR2	0.493597	0.484042	5.06743	4.62722e-07	9.12576e-06	5.80089
STRIP2	-0.224518	0.415142	-5.06659	4.64712e-07	9.15738e-06	5.7968
PSMD1	0.829334	1.89274	5.06436	4.70092e-07	9.25569e-06	5.78584
KIAA1656	-0.269779	0.660578	-5.06329	4.72683e-07	9.29898e-06	5.7806
SNORD10	-0.747057	1.10136	-5.06181	4.76291e-07	9.36219e-06	5.77336
ZNRF3	-0.228596	0.399105	-5.05887	4.83551e-07	9.497e-06	5.75896
PFKFB3	0.778195	3.70963	5.05695	4.88346e-07	9.58324e-06	5.74956
PHPT1	0.793532	1.75797	5.05578	4.91284e-07	9.63291e-06	5.74385
LOC595101	-0.646428	1.13517	-5.05447	4.94598e-07	9.68986e-06	5.73745
SLAMF7	-0.346884	0.850932	-5.05148	5.02244e-07	9.83152e-06	5.72284
SKP2	-0.541837	1.43909	-5.04735	5.13006e-07	1.00339e-05	5.70265
ZNF738	-0.279054	0.9359	-5.04603	5.16489e-07	1.00937e-05	5.69621
EIF3C	0.850743	3.91151	5.04416	5.21477e-07	1.01828e-05	5.68706
PFN1	0.510835	5.52822	5.04335	5.23655e-07	1.02169e-05	5.68309
LMAN1	0.703637	1.52142	5.04275	5.25249e-07	1.02395e-05	5.6802
LOC400891	-0.248206	0.587867	-5.04193	5.27469e-07	1.02744e-05	5.67618
TNFAIP8L3	-0.646334	1.92441	-5.04159	5.28385e-07	1.02838e-05	5.67453
TUBB2A	0.738269	1.19465	5.0406	5.31072e-07	1.03276e-05	5.6697
RPL21	-1.38877	4.18061	-5.03964	5.33693e-07	1.037e-05	5.66501
ZNF780B	-0.331324	0.760622	-5.03883	5.35902e-07	1.04044e-05	5.66108
F5	-0.127295	0.167084	-5.03806	5.3804e-07	1.04289e-05	5.65729
ZKSCAN7	-0.370664	0.63688	-5.03791	5.38455e-07	1.04289e-05	5.65655
FAM50A	0.82089	2.01745	5.03789	5.38487e-07	1.04289e-05	5.6565
HLA-DPA1	0.71722	7.29007	5.03759	5.39323e-07	1.04366e-05	5.65502
SRGAP2B	0.60837	0.732846	5.03721	5.40368e-07	1.04472e-05	5.65318
RNF5P1	0.748538	1.17956	5.03707	5.40753e-07	1.04472e-05	5.6525
IKZF3	-0.160957	0.288346	-5.03414	5.48931e-07	1.05913e-05	5.63821
SLC15A4	-0.74186	1.716	-5.03408	5.49107e-07	1.05913e-05	5.63791
C19orf40	-0.378882	0.571377	-5.03163	5.56038e-07	1.07163e-05	5.62596
HIST1H2BK	0.856036	1.71975	5.0294	5.62397e-07	1.083e-05	5.61514
DTWD2	-0.331977	0.769175	-5.02891	5.63821e-07	1.08486e-05	5.61273
LINC00327	-0.356567	0.811631	-5.02678	5.69987e-07	1.09503e-05	5.60238
ZNF514	-0.298387	0.298567	-5.02677	5.7003e-07	1.09503e-05	5.60231
LINC00649	-0.440311	1.8172	-5.02578	5.72907e-07	1.09967e-05	5.59752
ZFP36L1	-0.502603	5.37207	-5.02557	5.73516e-07	1.09994e-05	5.5965
DNAJB14	0.802296	1.98771	5.02526	5.7443e-07	1.10081e-05	5.59499
GLIPR1L2	-0.434134	2.77743	-5.02498	5.75265e-07	1.10151e-05	5.5936
LINC00114	-0.152067	0.0794501	-5.02419	5.77573e-07	1.10504e-05	5.58979
ACTB	0.19335	8.92784	5.02372	5.7898e-07	1.10684e-05	5.58748
LOC100506688	-0.386231	1.6145	-5.02136	5.85987e-07	1.11933e-05	5.57603
ALDH5A1	-0.359227	0.655612	-5.0202	5.89485e-07	1.1251e-05	5.57036
GLA	0.929104	2.39197	5.01754	5.97543e-07	1.13957e-05	5.55744
SLC44A4	-0.26943	0.392741	-5.01714	5.98749e-07	1.14095e-05	5.55552
TRIM65	-0.323472	0.648799	-5.01226	6.13838e-07	1.16876e-05	5.53183
ARFGAP3	0.836146	2.44741	5.01045	6.19517e-07	1.17862e-05	5.52307
MBOAT1	-0.328221	2.51466	-5.00914	6.23673e-07	1.18558e-05	5.51671
GRID2	-0.197802	0.11909	-5.00472	6.37863e-07	1.21158e-05	5.4953
LLGL1	-0.400461	1.07102	-5.00446	6.38706e-07	1.21221e-05	5.49404
PSMC5	0.952048	2.61408	5.00106	6.49873e-07	1.23208e-05	5.47755
NR4A2	0.762584	5.59705	5.00095	6.50216e-07	1.23208e-05	5.47704
MIRLET7BHG	-0.380409	1.07371	-4.99936	6.55496e-07	1.24109e-05	5.46935
PIPOX	-0.293703	0.38173	-4.99578	6.67554e-07	1.26248e-05	5.452
TMEM70	0.840722	1.77933	4.99569	6.67856e-07	1.26248e-05	5.45157
PAR-SN	-0.527399	1.26212	-4.99339	6.75717e-07	1.27632e-05	5.44044
PPP1CA	0.941201	3.23144	4.99291	6.7737e-07	1.27842e-05	5.43812
EIF3B	0.614149	1.18517	4.99179	6.81215e-07	1.28391e-05	5.43273
ZNF555	-0.276096	0.766119	-4.99175	6.81365e-07	1.28391e-05	5.43252
CH25H	-1.12343	6.51318	-4.98968	6.8856e-07	1.29644e-05	5.42253
MFNG	0.874747	2.09243	4.98835	6.93217e-07	1.30417e-05	5.41611
ASCC2	0.78205	1.90781	4.98763	6.95775e-07	1.30795e-05	5.41261
BRDT	-0.194704	0.288274	-4.98503	7.04999e-07	1.32423e-05	5.40008
FAM118A	-0.693367	1.59091	-4.98451	7.0686e-07	1.32668e-05	5.39757
SLC12A8	-0.282159	0.591355	-4.98327	7.11338e-07	1.3337e-05	5.39156
LAPTM5	0.191937	7.84099	4.98316	7.11725e-07	1.3337e-05	5.39105
DNAJB9	0.900723	1.89309	4.98253	7.13984e-07	1.33687e-05	5.38803
CD164	0.856833	4.53217	4.98214	7.15399e-07	1.33846e-05	5.38615
NUCB1	0.80229	3.01364	4.98035	7.21923e-07	1.3496e-05	5.37751
LOC441666	-0.24065	0.589116	-4.97786	7.31097e-07	1.36541e-05	5.3655
NSA2	0.832258	2.02035	4.97774	7.31532e-07	1.36541e-05	5.36493
MTFMT	-0.419951	2.58413	-4.97609	7.37671e-07	1.37579e-05	5.35698
ZNF471	-0.372439	1.73624	-4.97519	7.41057e-07	1.38101e-05	5.35263
LOC285972	-0.440057	0.583995	-4.975	7.41772e-07	1.38126e-05	5.35171
BCKDK	0.85523	1.84458	4.97425	7.44592e-07	1.38479e-05	5.3481
GNG5	0.855446	4.36166	4.97418	7.4484e-07	1.38479e-05	5.34778
DNM2	0.652136	1.59857	4.97014	7.60246e-07	1.41233e-05	5.32831
PLVAP	-0.820945	3.55603	-4.96998	7.60842e-07	1.41233e-05	5.32757
GAS5	0.956079	4.1911	4.96978	7.61614e-07	1.41265e-05	5.3266
UNC5B	0.535869	0.969293	4.96769	7.69715e-07	1.42656e-05	5.31654
ARL5B	0.720101	1.23136	4.9637	7.85408e-07	1.45451e-05	5.29734
LOC646471	-0.343515	0.712639	-4.9633	7.86981e-07	1.45628e-05	5.29544
SMARCE1	0.819664	1.92031	4.96277	7.89094e-07	1.45905e-05	5.29289
ID2	0.712513	6.34373	4.96245	7.90394e-07	1.46032e-05	5.29132
C5orf27	-0.492951	1.07236	-4.96105	7.96e-07	1.46953e-05	5.2846
RPL28	0.397655	5.54947	4.96081	7.9697e-07	1.47017e-05	5.28344
DNAJC27-AS1	-0.28288	0.884635	-4.956	8.16551e-07	1.50512e-05	5.26036
LOC100505776	-0.259234	0.413919	-4.95384	8.25472e-07	1.52038e-05	5.25003
PHB	0.830325	1.86723	4.95319	8.28207e-07	1.52424e-05	5.24688
ZNF80	-0.31376	0.676909	-4.95264	8.30505e-07	1.52728e-05	5.24425
POLR1D	0.868202	1.81541	4.95065	8.3887e-07	1.54146e-05	5.23471
COX18	-0.375659	1.54921	-4.94908	8.45531e-07	1.5525e-05	5.22719
BCL3	0.427188	0.509712	4.94775	8.51237e-07	1.56094e-05	5.2208
LYPLA1	0.895236	2.43968	4.94756	8.52059e-07	1.56094e-05	5.21988
LOC100133612	-0.217977	0.261202	-4.94754	8.52107e-07	1.56094e-05	5.21983
ANP32A-IT1	-0.397423	1.10716	-4.94736	8.52892e-07	1.56117e-05	5.21895
IL23R	-0.19955	0.26621	-4.94697	8.54584e-07	1.56306e-05	5.21707
WFDC8	-0.374642	0.757529	-4.94608	8.58438e-07	1.5689e-05	5.21279
MAP2K3	0.878097	3.07009	4.94284	8.72528e-07	1.59285e-05	5.19731
RNF216-IT1	-0.133842	0.0432669	-4.94271	8.73101e-07	1.59285e-05	5.19669
MYO1G	0.458875	0.455959	4.94261	8.73561e-07	1.59285e-05	5.19618
WDR83OS	0.925657	2.79663	4.94209	8.7582e-07	1.59574e-05	5.19373
TMED2	0.925206	3.44766	4.94075	8.81745e-07	1.60471e-05	5.18732
PRR11	-0.306655	2.03214	-4.94068	8.82099e-07	1.60471e-05	5.18694
CRYM-AS1	-0.290526	0.517766	-4.93862	8.91284e-07	1.62018e-05	5.17709
CLTB	0.756056	1.33162	4.93726	8.97405e-07	1.63006e-05	5.17058
LOC100506085	-0.224459	0.444107	-4.93663	9.00251e-07	1.63397e-05	5.16757
C11orf70	-0.265148	0.452374	-4.9347	9.09009e-07	1.6486e-05	5.15837
GK	0.722747	1.57309	4.93379	9.13197e-07	1.65493e-05	5.154
LRRK1	-0.616114	1.5764	-4.93357	9.14177e-07	1.65544e-05	5.15298
BREA2	-0.285755	0.311584	-4.93222	9.20408e-07	1.66545e-05	5.14652
LRRC27	-0.380421	1.13221	-4.93201	9.21367e-07	1.66592e-05	5.14553
FUT6	-0.302189	0.703543	-4.93087	9.26689e-07	1.67426e-05	5.14005
PSMB8	0.966942	2.373	4.92662	9.46667e-07	1.70905e-05	5.11978
WWC1	-0.192512	0.449645	-4.92562	9.51421e-07	1.71633e-05	5.11501
EMP2	-0.326868	1.67874	-4.9233	9.62549e-07	1.73456e-05	5.10396
RASA4	-0.637381	1.59269	-4.92321	9.62995e-07	1.73456e-05	5.10352
HNRNPKP3	-0.0984847	0.0573266	-4.92067	9.75339e-07	1.75546e-05	5.09141
TERF1	-0.535423	1.52653	-4.91935	9.81818e-07	1.76578e-05	5.08512
CCL16	-0.328331	0.59636	-4.91867	9.85179e-07	1.77048e-05	5.08187
RPL13AP20	-0.381005	0.498084	-4.91595	9.98703e-07	1.79343e-05	5.06891
COX6B1	0.923641	2.65578	4.91451	1.00594e-06	1.80505e-05	5.06205
RPL24	0.653229	5.56214	4.91323	1.01238e-06	1.81523e-05	5.05599
PNPLA1	-0.230198	0.331923	-4.91287	1.0142e-06	1.81713e-05	5.05428
LOC441242	-0.256964	0.295601	-4.9122	1.01763e-06	1.82189e-05	5.05107
LRRC19	-0.216731	0.315515	-4.91203	1.01849e-06	1.82205e-05	5.05027
TMED10	0.72469	4.01023	4.90868	1.03572e-06	1.85148e-05	5.03432
PATL1	0.557226	1.09479	4.90852	1.03653e-06	1.85152e-05	5.03358
PTOV1-AS1	-0.391713	1.13762	-4.907	1.04448e-06	1.86432e-05	5.02632
STAT6	0.724992	2.96054	4.90588	1.05032e-06	1.87333e-05	5.02102
MIF	0.948116	3.19234	4.90479	1.05605e-06	1.88185e-05	5.01585
B3GNT6	-0.338825	0.793909	-4.90467	1.05668e-06	1.88185e-05	5.01528
ZNF160	-0.486013	1.30218	-4.90368	1.06192e-06	1.88975e-05	5.01059
RAD1	-0.405891	0.839983	-4.90266	1.06735e-06	1.898e-05	5.00573
TMEM209	-0.524505	1.63515	-4.90225	1.06957e-06	1.90051e-05	5.00376
DKFZP434L187	-0.251431	0.644148	-4.90086	1.07702e-06	1.91187e-05	4.99716
ZNF69	-0.392888	0.775402	-4.90076	1.07757e-06	1.91187e-05	4.99668
ARPC3	0.599552	6.31363	4.89977	1.08288e-06	1.91985e-05	4.99201
MAGEB10	-0.31529	0.605579	-4.89836	1.09054e-06	1.93199e-05	4.98531
RASGEF1B	0.924382	4.21309	4.89808	1.09208e-06	1.93326e-05	4.98397
PYGB	0.692458	1.34108	4.89769	1.09418e-06	1.93553e-05	4.98215
PCBP1-AS1	-0.287657	0.261183	-4.8968	1.09909e-06	1.94253e-05	4.97789
LIPA	0.852362	5.08061	4.89667	1.09978e-06	1.94253e-05	4.97729
GALC	0.74052	1.30471	4.89628	1.10192e-06	1.94486e-05	4.97545
CD302	0.792372	3.39535	4.89458	1.11134e-06	1.96003e-05	4.96736
NDST3	-0.164907	0.244844	-4.89415	1.11372e-06	1.96276e-05	4.96533
EIF3F	0.908949	4.78955	4.89184	1.12664e-06	1.98278e-05	4.95437
SLC4A1	-0.213444	0.431926	-4.89182	1.12675e-06	1.98278e-05	4.95427
TMEM123	0.863005	2.27562	4.89039	1.13481e-06	1.99548e-05	4.9475
TANGO2	-0.645476	2.75859	-4.88987	1.13775e-06	1.99916e-05	4.94504
TNFAIP8L2-SCNM1	-0.531726	2.18284	-4.88814	1.1476e-06	2.01498e-05	4.93685
FAM53C	0.820939	2.20112	4.88711	1.15353e-06	2.02389e-05	4.93196
RNASET2	-0.268358	7.22936	-4.88583	1.16088e-06	2.03528e-05	4.92592
WWTR1-AS1	-0.192701	0.201764	-4.88408	1.17106e-06	2.05161e-05	4.91762
LINC00671	-0.326246	0.430945	-4.88357	1.17404e-06	2.05531e-05	4.91521
NUDT16	0.724184	1.85426	4.87934	1.19903e-06	2.09751e-05	4.8952
CDH6	-0.101172	0.124548	-4.87691	1.21359e-06	2.12141e-05	4.88374
LOC100128682	-0.299607	0.839625	-4.87445	1.22856e-06	2.14599e-05	4.8721
SRL	-0.208284	0.356725	-4.87287	1.2382e-06	2.16124e-05	4.86467
PPP1R15A	0.648663	6.67262	4.87243	1.24091e-06	2.16437e-05	4.86259
RTN1	0.502117	0.612056	4.86919	1.26109e-06	2.19795e-05	4.84727
HES2	-0.281529	0.846821	-4.86567	1.28331e-06	2.23504e-05	4.83068
NDUFA4	0.740652	2.97344	4.86239	1.30437e-06	2.26927e-05	4.81522
CD33	0.901698	2.24534	4.86231	1.30488e-06	2.26927e-05	4.81485
OR51E2	-0.27959	0.580651	-4.86181	1.30813e-06	2.27324e-05	4.81249
HSD17B12	0.825792	1.98182	4.85677	1.34124e-06	2.32907e-05	4.78875
TMEM45B	-0.231915	0.315799	-4.85621	1.34496e-06	2.33382e-05	4.78612
SPCS2	0.830362	2.91386	4.85374	1.36151e-06	2.36081e-05	4.77451
ITGB1BP1	0.60446	0.86898	4.85155	1.37634e-06	2.38479e-05	4.76421
MSS51	-0.300721	0.50873	-4.85023	1.38535e-06	2.39865e-05	4.75802
MDM4	-0.476667	2.73139	-4.8493	1.39176e-06	2.40798e-05	4.75364
DYDC1	-0.383458	0.622066	-4.84826	1.39893e-06	2.41862e-05	4.74876
SETD3	0.814422	2.15104	4.84729	1.40568e-06	2.42852e-05	4.74418
PLEKHO2	0.746109	3.65695	4.84626	1.41289e-06	2.4392e-05	4.73933
KIAA1614	-0.25868	0.585283	-4.84437	1.42617e-06	2.46032e-05	4.73045
SEMA4A	0.529377	0.607333	4.84389	1.42954e-06	2.46435e-05	4.7282
TAGAP	1.00478	2.9811	4.84286	1.43681e-06	2.47508e-05	4.72339
NFE2L2	0.855758	3.76165	4.84033	1.45491e-06	2.50444e-05	4.7115
ZNF876P	-0.331432	0.825258	-4.83961	1.46012e-06	2.51158e-05	4.70811
ATP5E	0.87228	3.93974	4.83931	1.46224e-06	2.51236e-05	4.70673
MIR5047	-0.465384	0.395833	-4.83925	1.46269e-06	2.51236e-05	4.70644
CCT3	0.902428	2.58446	4.8377	1.47395e-06	2.52986e-05	4.69916
PIWIL3	-0.17283	0.255968	-4.83613	1.48536e-06	2.5476e-05	4.69184
SDC2	0.585856	0.80753	4.83445	1.49778e-06	2.56704e-05	4.68393
CCNI	0.753861	3.99167	4.83328	1.50644e-06	2.57874e-05	4.67846
NONO	0.661648	4.21858	4.83323	1.50679e-06	2.57874e-05	4.67824
CORO1C	0.799593	2.48807	4.83147	1.51997e-06	2.59942e-05	4.66997
ARHGDIB	0.575669	6.38131	4.83113	1.52253e-06	2.60192e-05	4.66838
DSCAM-IT1	-0.194184	0.103399	-4.8286	1.54161e-06	2.63263e-05	4.65655
ZSCAN2	-0.390003	0.988916	-4.82387	1.57796e-06	2.69276e-05	4.63443
RPS20	0.386199	6.54034	4.82039	1.60523e-06	2.73733e-05	4.61816
LOC158696	-0.216238	0.329597	-4.82022	1.6066e-06	2.73768e-05	4.61736
NAA10	0.843016	1.8914	4.81747	1.62851e-06	2.77303e-05	4.6045
NCOR2	0.469158	2.1587	4.81715	1.63104e-06	2.77534e-05	4.60303
ANKRD44	-0.747393	3.6077	-4.81484	1.64971e-06	2.8051e-05	4.59222
MGAT1	0.808366	4.59995	4.81337	1.66167e-06	2.8234e-05	4.58537
ZNF347	-0.340956	0.783121	-4.81304	1.66433e-06	2.82591e-05	4.58385
CWC25	-0.535083	1.71686	-4.81008	1.68879e-06	2.86538e-05	4.57
SCAI	-0.270452	1.20174	-4.80758	1.70958e-06	2.89858e-05	4.55839
HIF1A	0.7221	5.12218	4.80694	1.715e-06	2.90569e-05	4.55539
MVP	0.799188	1.75537	4.8057	1.72549e-06	2.92137e-05	4.5496
PLEC	0.597588	1.84973	4.80502	1.73121e-06	2.92897e-05	4.54646
S100A9	0.672624	0.770579	4.80458	1.73501e-06	2.93329e-05	4.54438
P2RX7	-0.783772	2.50258	-4.80364	1.74305e-06	2.94478e-05	4.54
SAMHD1	0.820441	2.98674	4.80243	1.75342e-06	2.96019e-05	4.53437
ZNF549	-0.320242	0.555603	-4.80159	1.76062e-06	2.97023e-05	4.53048
DNAJC9-AS1	-0.238167	0.393314	-4.80139	1.76233e-06	2.97101e-05	4.52955
CALHM2	0.613189	0.783897	4.80113	1.76461e-06	2.97272e-05	4.52833
SELL	0.765415	1.18309	4.79973	1.77675e-06	2.98912e-05	4.52182
PRELID1	0.903277	2.44083	4.79972	1.77686e-06	2.98912e-05	4.52176
MPDU1	0.79269	2.10431	4.79901	1.78306e-06	2.99741e-05	4.51846
IL1B	1.14692	6.80097	4.79779	1.79378e-06	3.0133e-05	4.51277
TMPRSS11B	-0.183019	0.229691	-4.79726	1.7984e-06	3.01892e-05	4.51033
C7orf53	0.519231	0.582107	4.79693	1.80129e-06	3.02162e-05	4.50881
USP2	-0.506746	0.705962	-4.79514	1.81724e-06	3.04622e-05	4.50045
TLR10	-0.619996	1.72366	-4.79438	1.82398e-06	3.05536e-05	4.49693
EIF3D	0.900381	3.31711	4.7941	1.82644e-06	3.05732e-05	4.49565
STAT3	0.675393	3.35418	4.79284	1.8378e-06	3.07415e-05	4.48977
ZCCHC8	-0.46561	1.3448	-4.79202	1.84519e-06	3.08435e-05	4.48596
HAMP	0.770593	1.29984	4.79091	1.85524e-06	3.09895e-05	4.48081
SYT15	-0.343835	0.936159	-4.79041	1.85979e-06	3.10437e-05	4.47848
MDH2	0.900071	2.77887	4.78586	1.90164e-06	3.172e-05	4.45737
PEX26	-0.37463	0.794753	-4.78519	1.90791e-06	3.1802e-05	4.45425
MYL6	0.525849	6.44221	4.78091	1.94826e-06	3.24519e-05	4.4344
SNHG1	0.893578	2.30156	4.77936	1.96307e-06	3.26756e-05	4.42721
PRDM7	-0.189114	0.183764	-4.77853	1.97103e-06	3.2785e-05	4.42338
ACADVL	0.825024	3.2965	4.77691	1.98665e-06	3.30216e-05	4.41589
SMIM14	-0.653299	2.19071	-4.77441	2.01104e-06	3.34035e-05	4.40432
GNA13	0.698656	3.76488	4.77323	2.02273e-06	3.35742e-05	4.39882
WHAMM	-0.414598	1.45015	-4.77291	2.02589e-06	3.36031e-05	4.39734
WNT5A	0.620892	1.55078	4.7708	2.04686e-06	3.39272e-05	4.38757
C1QBP	0.900664	2.60106	4.77016	2.05322e-06	3.40088e-05	4.38463
BCL2A1	1.0928	4.32938	4.76926	2.06226e-06	3.4128e-05	4.38046
FLJ40852	-0.224784	0.221683	-4.76916	2.0633e-06	3.4128e-05	4.37998
MIR3064	-0.481381	0.399079	-4.76863	2.06863e-06	3.41699e-05	4.37754
MORN1	-0.278888	0.217343	-4.76862	2.06872e-06	3.41699e-05	4.3775
GSTP1	0.876999	3.84518	4.7634	2.12196e-06	3.5025e-05	4.35339
INSIG1	0.737299	1.2231	4.7632	2.12408e-06	3.50355e-05	4.35245
LOC100287225	-0.1915	0.266809	-4.76256	2.13068e-06	3.51199e-05	4.34951
MSN	0.684141	4.29034	4.76199	2.1366e-06	3.51931e-05	4.34687
RPL39	0.602581	6.11337	4.75877	2.17039e-06	3.57248e-05	4.33199
NSUN5P2	-0.352653	0.317849	-4.75543	2.20594e-06	3.62847e-05	4.31659
SMAD7	0.703282	1.27823	4.7539	2.2224e-06	3.653e-05	4.30954
C6orf132	-0.135641	0.172774	-4.74882	2.278e-06	3.74179e-05	4.28611
STOM	0.666006	4.71896	4.74806	2.2864e-06	3.753e-05	4.28262
TALDO1	0.905769	2.74607	4.74784	2.2888e-06	3.75432e-05	4.28163
TUBGCP4	-0.412306	0.854109	-4.74756	2.29193e-06	3.75686e-05	4.28033
NCMAP	-0.315395	0.94981	-4.74692	2.29912e-06	3.76604e-05	4.27736
C1orf141	-0.143015	0.119375	-4.74671	2.30144e-06	3.76723e-05	4.27641
ZNF506	-0.402332	0.654424	-4.74563	2.31351e-06	3.78438e-05	4.27145
RP2	0.670931	1.50487	4.74371	2.33512e-06	3.81708e-05	4.26263
MED18	-0.443093	1.46812	-4.74234	2.35076e-06	3.84001e-05	4.2563
FNDC3A	0.686911	1.84739	4.74107	2.36532e-06	3.86113e-05	4.25045
ALKBH7	0.781381	1.89122	4.74032	2.37389e-06	3.87245e-05	4.24702
DCDC5	-0.145557	0.17886	-4.73956	2.38261e-06	3.884e-05	4.24354
MORF4L1	0.619084	4.69963	4.73386	2.44946e-06	3.99022e-05	4.21732
DUSP1	0.529811	8.57781	4.73155	2.47695e-06	4.03223e-05	4.20674
ZNF99	-0.172323	0.354546	-4.73047	2.48992e-06	4.05057e-05	4.20179
PKN2	-0.580468	1.40885	-4.73014	2.49398e-06	4.05192e-05	4.20024
NOP56	0.778035	2.24339	4.73012	2.49417e-06	4.05192e-05	4.20017
RBM19	-0.697038	1.76588	-4.72722	2.52944e-06	4.1064e-05	4.18686
ZKSCAN1	-0.516048	1.25912	-4.72586	2.54608e-06	4.13058e-05	4.18064
YPEL5	0.876274	3.2795	4.72448	2.56311e-06	4.15355e-05	4.17433
FRMD4A	-0.543133	3.3043	-4.72443	2.56375e-06	4.15355e-05	4.17409
HIF3A	-0.256024	0.79449	-4.72225	2.59096e-06	4.19477e-05	4.16408
TRIP12	0.614122	1.75906	4.72057	2.61203e-06	4.226e-05	4.15641
LOC344967	-0.317953	0.569415	-4.71945	2.62622e-06	4.24605e-05	4.15127
SLC35E3	-0.502613	2.25397	-4.71668	2.66163e-06	4.30037e-05	4.13858
CD24	-0.360677	0.887778	-4.71519	2.68079e-06	4.32837e-05	4.13178
FLCN	-0.550894	2.25782	-4.71385	2.69825e-06	4.35359e-05	4.12563
LOC100134868	-0.274191	0.387323	-4.71306	2.70851e-06	4.36717e-05	4.12204
SCD5	-0.406151	2.17677	-4.71264	2.71395e-06	4.37297e-05	4.12013
SNHG5	0.843039	3.77676	4.71139	2.73045e-06	4.39656e-05	4.11439
C19orf53	0.757679	1.60007	4.71095	2.73619e-06	4.40282e-05	4.1124
COPE	0.837314	3.84104	4.71033	2.74441e-06	4.41304e-05	4.10956
TTPAL	-0.364336	1.15875	-4.71008	2.7477e-06	4.41534e-05	4.10842
ZNF311	-0.214218	0.0933606	-4.70838	2.77033e-06	4.44867e-05	4.10065
SKAP2	0.755142	3.49668	4.70755	2.78144e-06	4.46349e-05	4.09686
TSPAN13	0.423886	0.380802	4.70627	2.79868e-06	4.48665e-05	4.091
LOC100131089	-0.372281	0.848456	-4.7062	2.79966e-06	4.48665e-05	4.09067
SLC6A14	-0.14029	0.179158	-4.70595	2.80303e-06	4.48902e-05	4.08953
UGP2	0.760402	1.6559	4.70365	2.83417e-06	4.53583e-05	4.07906
SIGLEC10	0.65755	4.78893	4.70116	2.86845e-06	4.58759e-05	4.06767
EGFEM1P	-0.23137	0.472596	-4.70032	2.87999e-06	4.60293e-05	4.06387
MACC1	-0.205325	0.436179	-4.69869	2.90266e-06	4.63603e-05	4.05644
SH3GLB1	0.64762	1.92436	4.6977	2.91653e-06	4.65504e-05	4.05193
PCA3	-0.178684	0.26777	-4.69735	2.9215e-06	4.65984e-05	4.05031
IMPDH1	0.604314	1.15217	4.6963	2.93629e-06	4.68028e-05	4.04553
MAGEA10	-0.262632	0.526432	-4.69599	2.94062e-06	4.68365e-05	4.04413
SH2B3	0.662341	3.40369	4.69587	2.94236e-06	4.68365e-05	4.04357
LOC644961	-0.348429	0.816669	-4.6951	2.95319e-06	4.69774e-05	4.04009
FILIP1L	0.626301	0.908293	4.69422	2.96572e-06	4.7145e-05	4.03608
RAP1B	0.790885	4.10457	4.68753	3.06271e-06	4.86542e-05	4.0056
ING5	-0.347953	0.904718	-4.68435	3.10978e-06	4.93688e-05	3.99115
KCNN3	-0.168998	0.464392	-4.68314	3.12785e-06	4.96224e-05	3.98566
PTCSC3	-0.413651	1.00651	-4.68229	3.14065e-06	4.97922e-05	3.98179
WNK1	0.543758	2.343	4.6821	3.14355e-06	4.98048e-05	3.98092
PRICKLE2	-0.164373	0.0679104	-4.68084	3.16257e-06	5.00727e-05	3.97521
IVD	-0.47555	2.84024	-4.68019	3.17243e-06	5.01933e-05	3.97226
CEP104	-0.309128	1.01238	-4.68006	3.17443e-06	5.01933e-05	3.97166
FGD5P1	-0.202373	0.335136	-4.67958	3.18172e-06	5.02626e-05	3.96949
FMNL2	0.609108	1.55764	4.67949	3.18306e-06	5.02626e-05	3.96909
SPIRE2	-0.239996	0.4216	-4.6788	3.19372e-06	5.03974e-05	3.96592
POLR2L	0.617401	1.19286	4.6777	3.21048e-06	5.06281e-05	3.96097
SCAMP3	0.75332	1.49864	4.67749	3.2138e-06	5.06468e-05	3.95999
ATP6V0E1	0.823539	4.99906	4.67329	3.27913e-06	5.16419e-05	3.94093
DUSP19	-0.253634	0.483635	-4.67195	3.30014e-06	5.19383e-05	3.93488
FOXP1	0.552311	1.04842	4.6718	3.30255e-06	5.19417e-05	3.93419
FAM49B	0.649001	4.62272	4.66929	3.34244e-06	5.25342e-05	3.92282
FKBP9L	-0.20936	0.255349	-4.66541	3.4051e-06	5.34836e-05	3.90523
SLC11A1	0.599027	4.42001	4.66306	3.44354e-06	5.40514e-05	3.89461
APBB1IP	-0.648178	4.25101	-4.66225	3.45689e-06	5.42252e-05	3.89094
UBALD2	0.39744	0.449315	4.66191	3.46247e-06	5.42767e-05	3.88941
MORC1	-0.29571	0.207841	-4.66174	3.46539e-06	5.42837e-05	3.88862
ABCA13	-0.0795145	0.111613	-4.66161	3.4675e-06	5.42837e-05	3.88804
TCAM1P	-0.189326	0.276887	-4.65969	3.49942e-06	5.47472e-05	3.87936
FADS6	-0.303655	0.691336	-4.65774	3.53212e-06	5.52224e-05	3.87056
SSR4	0.887403	3.82489	4.65403	3.59536e-06	5.61706e-05	3.85376
LOC646736	-0.16807	0.125716	-4.6539	3.59752e-06	5.61706e-05	3.85319
PLEKHH2	-0.21166	0.260421	-4.65098	3.64806e-06	5.69222e-05	3.83998
C1QTNF6	-0.343528	0.788134	-4.65047	3.65682e-06	5.70213e-05	3.83771
CLEC4GP1	-0.352906	0.984378	-4.64994	3.6662e-06	5.713e-05	3.83529
CSTF3-AS1	-0.301218	0.666972	-4.64821	3.69647e-06	5.75639e-05	3.8275
GATS	-0.247603	0.180591	-4.64805	3.69932e-06	5.75703e-05	3.82677
WDR45	-0.658779	2.32749	-4.64677	3.72193e-06	5.78842e-05	3.821
EEF2	0.342634	5.95449	4.64658	3.72524e-06	5.78845e-05	3.82017
IRF2BP2	0.651491	2.61512	4.64649	3.72684e-06	5.78845e-05	3.81976
MAF1	0.840985	2.39487	4.64446	3.76308e-06	5.8409e-05	3.8106
SUGP2	-0.574112	1.79305	-4.64221	3.80368e-06	5.90006e-05	3.80044
ZNF70	-0.28032	0.414918	-4.64076	3.83006e-06	5.93709e-05	3.7939
TRPM8	-0.131199	0.168113	-4.63947	3.85352e-06	5.96955e-05	3.78812
POM121L10P	-0.200667	0.527355	-4.63727	3.89406e-06	6.02841e-05	3.77821
NWD1	-0.221368	0.747032	-4.63696	3.89986e-06	6.03344e-05	3.7768
LOC388692	-0.384134	0.776302	-4.63534	3.92994e-06	6.07601e-05	3.76953
PTPN12	0.612887	1.19744	4.63512	3.93419e-06	6.07862e-05	3.76851
HNRNPUL1	0.537758	2.56245	4.6344	3.9476e-06	6.09537e-05	3.76529
HIPK2	0.478656	1.26785	4.63288	3.97626e-06	6.13562e-05	3.75844
MKNK2	0.58088	1.50712	4.63269	3.97979e-06	6.13667e-05	3.7576
TP73-AS1	-0.409517	0.83025	-4.63257	3.98212e-06	6.13667e-05	3.75705
HIVEP2	0.419714	0.560884	4.63049	4.02158e-06	6.19344e-05	3.74772
LARP1	0.547716	1.50649	4.62989	4.03303e-06	6.20705e-05	3.74503
SLC12A9	0.524341	0.934684	4.62503	4.12725e-06	6.34792e-05	3.72317
UBE2Q2P3	-0.397583	0.933553	-4.62428	4.14202e-06	6.3665e-05	3.71979
PEBP1	0.852259	3.706	4.62009	4.225e-06	6.48984e-05	3.70103
GFOD2	-0.343262	1.44657	-4.61838	4.25944e-06	6.53555e-05	3.69334
LOC100505495	-0.194963	0.329617	-4.61834	4.26027e-06	6.53555e-05	3.69316
WDR92	-0.397977	1.61119	-4.61791	4.26898e-06	6.54466e-05	3.69123
MUM1	-0.633665	1.28718	-4.61639	4.29971e-06	6.58752e-05	3.68444
ZNF321P	-0.36039	0.875539	-4.61497	4.32869e-06	6.62762e-05	3.67809
TIMP1	0.664912	0.979918	4.61429	4.34272e-06	6.64481e-05	3.67502
FBXL20	-0.404609	1.57063	-4.61299	4.36957e-06	6.68042e-05	3.66919
MICAL2	0.31176	0.293261	4.61289	4.37164e-06	6.68042e-05	3.66875
POLR3GL	0.655216	0.990714	4.61159	4.39871e-06	6.71747e-05	3.6629
PRDX4	0.844432	1.84713	4.61127	4.40532e-06	6.72322e-05	3.66148
PTGIS	-0.250203	0.917783	-4.6109	4.41303e-06	6.73065e-05	3.65983
CCL28	-0.162136	0.114191	-4.6099	4.43399e-06	6.75826e-05	3.65535
TRAPPC1	0.665036	1.49535	4.60915	4.44974e-06	6.77791e-05	3.65199
GNB5	-0.292251	0.630727	-4.60895	4.45388e-06	6.77986e-05	3.65111
NHP2L1	0.809326	2.80827	4.60814	4.47098e-06	6.80152e-05	3.64749
NLRP1	-0.62978	1.26778	-4.6076	4.48236e-06	6.81227e-05	3.64508
MICAL3	-0.30087	0.705351	-4.60753	4.4838e-06	6.81227e-05	3.64478
PSMC3	0.812254	1.82805	4.60718	4.49141e-06	6.81945e-05	3.64318
PPFIBP1	-0.224153	0.63734	-4.60673	4.50098e-06	6.82962e-05	3.64116
LOC283335	-0.276322	0.613974	-4.60518	4.53389e-06	6.87514e-05	3.63427
PTPRG	-0.181661	0.0903467	-4.60489	4.54017e-06	6.88026e-05	3.63296
MAFB	0.788404	2.69433	4.60436	4.55151e-06	6.89304e-05	3.6306
PIM1	0.584654	0.819506	4.60409	4.55733e-06	6.89744e-05	3.62939
TRMT2B	-0.424733	1.20073	-4.60394	4.56069e-06	6.89811e-05	3.6287
TMEM38A	-0.289171	0.513615	-4.60318	4.57706e-06	6.91845e-05	3.62531
DPH3P1	-0.329952	0.578974	-4.60254	4.59085e-06	6.93488e-05	3.62246
C18orf61	-0.242872	0.482306	-4.6022	4.59824e-06	6.94161e-05	3.62094
CLIC2	0.483773	0.55109	4.60135	4.61683e-06	6.96524e-05	3.61712
TCTN2	-0.256709	0.303145	-4.60039	4.6378e-06	6.99242e-05	3.61284
PSPH	-0.397767	1.10717	-4.60014	4.64332e-06	6.99629e-05	3.61171
FAM166B	-0.316503	0.206333	-4.59961	4.65484e-06	7.00493e-05	3.60937
LOC286190	-0.209234	0.318544	-4.59961	4.65497e-06	7.00493e-05	3.60934
FLVCR1	-0.321451	1.28716	-4.5984	4.68166e-06	7.04062e-05	3.60393
C5orf64	-0.2874	0.70636	-4.59659	4.7217e-06	7.09633e-05	3.59588
TEX101	-0.230358	0.302576	-4.59451	4.76818e-06	7.16164e-05	3.58661
ZDHHC15	-0.195771	0.354008	-4.59276	4.80781e-06	7.21659e-05	3.57879
FZD3	-0.175935	0.503992	-4.59259	4.81168e-06	7.21782e-05	3.57802
NPTXR	-0.176419	0.347432	-4.59236	4.81686e-06	7.22102e-05	3.57701
CSDA	0.641891	1.87409	4.58819	4.91247e-06	7.35969e-05	3.55842
SLC15A3	0.628663	1.27251	4.58478	4.9921e-06	7.47427e-05	3.54321
GALNT15	-0.204098	0.415021	-4.58418	5.0062e-06	7.49064e-05	3.54055
PTGES	-0.17832	0.202268	-4.5823	5.0507e-06	7.55071e-05	3.53218
MAP4K4	-0.575343	1.75954	-4.58221	5.05272e-06	7.55071e-05	3.5318
TSPAN3	0.777767	3.37724	4.57927	5.12299e-06	7.65089e-05	3.51874
CXorf36	-0.249959	0.79338	-4.57646	5.19132e-06	7.74806e-05	3.50621
GPR83	-0.22233	0.416117	-4.57543	5.21642e-06	7.78061e-05	3.50165
OR11A1	-0.181915	0.224374	-4.57528	5.22002e-06	7.78108e-05	3.501
BRCA1	-0.269505	0.402402	-4.57499	5.22732e-06	7.78707e-05	3.49968
XKR9	-0.359708	2.23992	-4.57466	5.23526e-06	7.79399e-05	3.49824
SNHG3	0.73652	1.83457	4.57353	5.26315e-06	7.83059e-05	3.49322
C11orf44	-0.111962	0.107549	-4.5733	5.2689e-06	7.83422e-05	3.49219
EBI3	0.863156	2.87101	4.57303	5.27567e-06	7.83564e-05	3.49097
KDELR1	0.744152	2.04669	4.57299	5.27647e-06	7.83564e-05	3.49083
NAV2	-0.366949	0.52424	-4.57224	5.29515e-06	7.85846e-05	3.48749
NUBPL	-0.405942	1.0214	-4.57049	5.3389e-06	7.91843e-05	3.47971
DYNLRB1	0.862809	2.65591	4.56937	5.36704e-06	7.95518e-05	3.47474
LOC728342	-0.167715	0.223092	-4.56778	5.40732e-06	8.00987e-05	3.46767
HLA-DPB2	0.329717	0.412057	4.56753	5.41361e-06	8.01418e-05	3.46657
C11orf92	-0.154233	0.266852	-4.56698	5.4275e-06	8.02972e-05	3.46415
FAM120A	0.609157	1.46228	4.56447	5.49178e-06	8.11974e-05	3.45302
GP2	-0.305091	0.71563	-4.56383	5.50845e-06	8.13852e-05	3.45016
LEMD1-AS1	-0.294154	0.844781	-4.56371	5.51135e-06	8.13852e-05	3.44966
G6PD	0.597666	1.10813	4.56194	5.55735e-06	8.20133e-05	3.4418
CACNG8	-0.205066	0.724813	-4.55856	5.64605e-06	8.3252e-05	3.42683
VDAC1	0.849801	3.76954	4.55848	5.64831e-06	8.3252e-05	3.42646
CCBE1	-0.252334	1.10695	-4.5577	5.66898e-06	8.35047e-05	3.423
RNASE6	0.941675	4.02575	4.55619	5.70899e-06	8.40009e-05	3.41636
ADAM28	-0.638682	5.37997	-4.55616	5.70976e-06	8.40009e-05	3.41623
TNFAIP8L1	-0.353665	2.56618	-4.55478	5.74687e-06	8.44943e-05	3.41011
MLF2	0.826653	3.16936	4.5544	5.75706e-06	8.45916e-05	3.40843
TSPAN33	0.424792	0.563717	4.55153	5.83503e-06	8.56842e-05	3.39572
SLC24A4	-0.26621	0.859611	-4.55127	5.8421e-06	8.57347e-05	3.39457
FAM169B	-0.183925	0.248233	-4.55072	5.85706e-06	8.59011e-05	3.39216
IYD	-0.151698	0.306425	-4.55018	5.8719e-06	8.60655e-05	3.38976
CMBL	-0.321539	1.21254	-4.54825	5.92522e-06	8.67933e-05	3.38122
ATAD3C	-0.27358	0.683619	-4.54761	5.94296e-06	8.69993e-05	3.3784
LOC442132	-0.117143	0.0492713	-4.54427	6.03634e-06	8.83118e-05	3.36366
MTRNR2L2	0.168566	10.8958	4.5415	6.11483e-06	8.94048e-05	3.35146
RPL37A	0.560336	6.27187	4.54031	6.14903e-06	8.98495e-05	3.34618
UBE2D3	0.654853	5.1119	4.5373	6.23609e-06	9.10654e-05	3.3329
LYG2	-0.114332	0.0349703	-4.53632	6.26443e-06	9.14229e-05	3.32862
ATP5G2	0.716828	4.7372	4.53488	6.30678e-06	9.19842e-05	3.32225
LAMP2	0.612366	4.23333	4.53435	6.3224e-06	9.21554e-05	3.31991
LOC100131626	-0.269924	0.274402	-4.53324	6.35511e-06	9.25751e-05	3.31504
IDH3A	0.604432	0.904523	4.5319	6.39487e-06	9.30971e-05	3.30915
GSDMD	0.786131	1.73438	4.5303	6.4429e-06	9.37085e-05	3.30208
CYLD	0.571664	1.23296	4.53023	6.44478e-06	9.37085e-05	3.3018
H2AFV	0.73007	1.9848	4.52691	6.54525e-06	9.51109e-05	3.28719
ZNF667	-0.177017	0.254955	-4.52565	6.58372e-06	9.56113e-05	3.28165
EMX2OS	-0.238033	0.971208	-4.52519	6.59779e-06	9.57348e-05	3.27964
MYADM	0.729225	3.17319	4.52511	6.60031e-06	9.57348e-05	3.27927
AIP	0.786842	1.71135	4.52286	6.66983e-06	9.6684e-05	3.26938
RNU11	-0.154245	0.0497844	-4.52211	6.69304e-06	9.69611e-05	3.26609
KIAA1755	-0.0705715	0.050613	-4.51857	6.80425e-06	9.85119e-05	3.25053
STXBP2	0.757261	2.74871	4.51796	6.82338e-06	9.87285e-05	3.24788
DOCK6	-0.297563	0.306932	-4.51703	6.853e-06	9.90965e-05	3.24379
RIMKLA	-0.106728	0.167019	-4.51573	6.89454e-06	9.96364e-05	3.23808
TBC1D14	0.756097	2.23986	4.51074	7.05628e-06	0.000101912	3.21618
CTSC	0.604392	5.10529	4.50974	7.08894e-06	0.000102321	3.21182
NPM1	0.56127	6.00466	4.50835	7.13494e-06	0.000102911	3.20571
TMPRSS3	-0.202259	0.285402	-4.50824	7.13848e-06	0.000102911	3.20524
MIR570	-0.153377	0.0475899	-4.50615	7.20812e-06	0.000103851	3.19607
PSMB3	0.900995	2.8428	4.50492	7.24904e-06	0.000104377	3.19073
LOC643529	-0.398632	0.371143	-4.50476	7.25464e-06	0.000104395	3.19
ZCCHC4	-0.390683	1.07224	-4.50408	7.27739e-06	0.000104658	3.18704
ANXA5	0.692109	5.50213	4.49938	7.4375e-06	0.000106896	3.16649
RPS17	0.498836	5.71841	4.49858	7.4653e-06	0.000107165	3.16297
RPS17L	0.498836	5.71841	4.49858	7.4653e-06	0.000107165	3.16297
CEBPB	-0.548297	2.57691	-4.4954	7.57581e-06	0.000108686	3.14909
FLJ13197	-0.346173	0.895747	-4.49468	7.60116e-06	0.000108984	3.14594
RAN	0.878531	4.23294	4.49446	7.60907e-06	0.000109031	3.14496
ZNF578	-0.202627	0.415506	-4.49231	7.68501e-06	0.000110053	3.13558
YWHAG	0.570002	1.68728	4.49113	7.7271e-06	0.000110589	3.13043
ZC3HAV1L	-0.290089	0.514176	-4.48965	7.77993e-06	0.000111277	3.12399
SPHK1	0.770901	2.47081	4.48885	7.80865e-06	0.000111621	3.12051
SPINT2	0.829289	2.64563	4.48807	7.83711e-06	0.00011196	3.11708
IL7R	0.370788	0.311379	4.48611	7.90815e-06	0.000112907	3.10856
PDIA4	0.753393	2.00639	4.48521	7.94129e-06	0.000113312	3.10461
DAZAP2	0.603412	5.29038	4.48449	7.96749e-06	0.000113593	3.1015
ZC3H11A	0.613795	1.54556	4.48441	7.97057e-06	0.000113593	3.10114
FAM153C	-0.39812	1.03339	-4.48359	8.00076e-06	0.000113954	3.09757
NICN1	-0.419467	1.07167	-4.48033	8.12199e-06	0.000115596	3.08338
CD97	0.687093	1.83841	4.48023	8.12581e-06	0.000115596	3.08293
HMGB3P1	-0.369702	0.748838	-4.48003	8.1335e-06	0.000115636	3.08204
CECR2	-0.373318	0.401355	-4.47891	8.17552e-06	0.000116164	3.07717
AXL	-0.364146	5.56353	-4.47865	8.18527e-06	0.000116233	3.07605
SLC5A5	-0.298563	1.19963	-4.47797	8.21112e-06	0.00011653	3.07307
HERPUD1	0.609109	6.48975	4.47684	8.25393e-06	0.000117067	3.06817
LINC00615	-0.0639187	0.0217719	-4.47644	8.26891e-06	0.000117183	3.06646
PRCP	0.843954	2.34483	4.47636	8.27199e-06	0.000117183	3.0661
SGTB	-0.344609	1.4543	-4.47128	8.46778e-06	0.000119885	3.04402
LMX1B	-0.202093	0.500384	-4.47094	8.48118e-06	0.000120003	3.04253
HSD17B10	0.667277	1.051	4.46822	8.58795e-06	0.000121441	3.03073
DOCK5	0.369541	0.506385	4.46765	8.61054e-06	0.000121688	3.02825
CAMK2D	0.63864	1.58958	4.46348	8.7775e-06	0.000123974	3.01012
FLJ41200	-0.202777	0.236223	-4.4625	8.81715e-06	0.00012446	3.00587
KBTBD6	-0.284315	0.638385	-4.46159	8.85404e-06	0.000124906	3.00193
OPRK1	-0.173453	0.323817	-4.46046	8.90015e-06	0.000125482	2.99703
ORC4	-0.236984	4.54918	-4.45955	8.93723e-06	0.000125929	2.99311
REL	0.570034	4.74515	4.45844	8.98311e-06	0.000126501	2.98828
LOC100335030	-0.306701	0.983618	-4.45736	9.02755e-06	0.000127051	2.98362
DCAF10	-0.325256	1.16607	-4.45648	9.06404e-06	0.000127489	2.97981
PSMA7	0.690846	4.71523	4.45634	9.06993e-06	0.000127496	2.9792
NOL9	-0.321624	1.96939	-4.45469	9.139e-06	0.000128391	2.97204
HDGF	0.530514	0.859708	4.45325	9.19974e-06	0.000129167	2.96579
FZD2	-0.253931	0.580329	-4.453	9.20992e-06	0.000129233	2.96475
FLG2	-0.1682	0.346318	-4.45173	9.26375e-06	0.000129912	2.95925
PSMD8	0.796116	2.62421	4.45053	9.3152e-06	0.000130556	2.95403
PSMD14	0.767885	1.74734	4.44992	9.34111e-06	0.000130842	2.95141
MTX3	-0.288652	0.728905	-4.44965	9.35265e-06	0.000130926	2.95024
AKR1D1	-0.229996	0.431177	-4.44847	9.40362e-06	0.000131562	2.94512
MAPK13	-0.289983	1.16802	-4.44792	9.42701e-06	0.000131811	2.94277
LOC100506469	-0.34322	0.495522	-4.44779	9.43255e-06	0.000131811	2.94222
ZFAND5	0.610535	4.72555	4.44738	9.4506e-06	0.000131985	2.94042
VTRNA1-1	-0.378811	0.265441	-4.44711	9.46224e-06	0.00013207	2.93925
GUSBP3	-0.390036	0.759989	-4.44369	9.61138e-06	0.000134073	2.9245
MYO5C	-0.130769	0.202233	-4.44338	9.62521e-06	0.000134123	2.92315
UBE2D1	0.646189	1.16233	4.44336	9.6263e-06	0.000134123	2.92304
LIMS1	0.488803	4.29023	4.44271	9.65495e-06	0.000134443	2.92024
API5	0.730108	1.99766	4.43785	9.87203e-06	0.000137385	2.89926
TARS	0.731121	1.87091	4.43625	9.94451e-06	0.000138312	2.89236
AHCY	0.64283	1.02518	4.43593	9.95878e-06	0.000138429	2.89101
CHGB	-0.0894663	0.0348391	-4.43507	9.99809e-06	0.000138894	2.8873
PTDSS1	0.769775	1.93314	4.43294	1.0096e-05	0.000140173	2.8781
PHAX	-0.398247	2.03828	-4.43272	1.0106e-05	0.000140228	2.87718
GBP4	-0.353359	1.15512	-4.43157	1.01595e-05	0.000140889	2.87219
SELT	0.697424	3.78249	4.42974	1.02445e-05	0.000141927	2.86433
KLF3	0.635496	2.11635	4.4297	1.02464e-05	0.000141927	2.86416
SLC9A3R1	0.435008	0.498912	4.42731	1.0359e-05	0.000143404	2.85385
MIR133A1	-0.435587	0.342146	-4.42512	1.04632e-05	0.000144761	2.84442
FAM117B	-0.374038	0.930423	-4.42496	1.04708e-05	0.000144781	2.84374
AKR1B1	0.812039	4.45078	4.4246	1.0488e-05	0.000144935	2.84219
DECR1	0.753498	1.77796	4.42392	1.05203e-05	0.000145297	2.83928
C5orf55	-0.407827	1.03854	-4.42378	1.05271e-05	0.000145306	2.83868
SEMA4F	-0.265599	0.774577	-4.42311	1.05594e-05	0.000145667	2.83579
MXRA7	-0.405171	1.97432	-4.42266	1.0581e-05	0.00014588	2.83386
ZNF737	-0.268152	0.892546	-4.42117	1.06529e-05	0.000146786	2.82747
HINT1	0.878337	2.88162	4.42027	1.06969e-05	0.000147306	2.82359
MSRA	0.532421	0.990046	4.41824	1.07962e-05	0.000148587	2.81488
KLB	-0.254258	0.715927	-4.41717	1.08489e-05	0.000149226	2.81029
ARF4	0.831562	3.23807	4.41693	1.08612e-05	0.000149308	2.80922
DUSP4	0.550742	0.944851	4.41679	1.08678e-05	0.000149312	2.80865
ACER3	0.624356	1.40854	4.41576	1.09189e-05	0.000149927	2.80422
SPATA5	-0.322655	1.29409	-4.41564	1.09252e-05	0.000149927	2.80368
ACTR1A	0.727153	2.02035	4.41392	1.10111e-05	0.000151018	2.7963
METTL2A	-0.381715	1.78365	-4.41365	1.10244e-05	0.000151114	2.79515
MCTP1	0.299956	0.294872	4.41305	1.10545e-05	0.000151438	2.79259
LETM1	-0.384311	1.53853	-4.41149	1.11332e-05	0.000152428	2.7859
HNRNPA1P10	-0.884972	2.13554	-4.40969	1.12249e-05	0.000153595	2.77816
PIM2	0.593781	1.06638	4.40789	1.1317e-05	0.000154766	2.77046
TRIM66	-0.285237	0.662335	-4.40751	1.13365e-05	0.000154943	2.76884
LOC100507501	-0.293339	0.63168	-4.40725	1.13502e-05	0.000155041	2.7677
MOV10L1	-0.152954	0.0676972	-4.40591	1.14192e-05	0.000155893	2.76199
ZNF43	-0.34051	0.875639	-4.4055	1.14408e-05	0.000156098	2.76021
DNMBP-AS1	-0.266147	0.502349	-4.40473	1.1481e-05	0.000156556	2.7569
GPR78	-0.163234	0.254597	-4.40399	1.15194e-05	0.00015699	2.75375
CD14	0.716569	5.97207	4.40375	1.15321e-05	0.000157072	2.75272
ZBTB11	0.49366	0.71027	4.4009	1.16824e-05	0.000159029	2.74051
DGKE	-0.236679	0.53492	-4.40057	1.16996e-05	0.000159171	2.73913
TP53BP2	-0.595904	1.45385	-4.39791	1.18416e-05	0.000161011	2.72775
RPS7	0.565522	5.69219	4.39716	1.1882e-05	0.000161467	2.72454
POLR2J2	-0.368954	0.426746	-4.39658	1.19135e-05	0.000161766	2.72205
RPS4Y1	0.942443	2.48113	4.3965	1.19176e-05	0.000161766	2.72172
SIPA1L1	0.421883	0.588858	4.39587	1.19521e-05	0.000162141	2.719
RAC2	0.709105	1.40966	4.39491	1.2004e-05	0.000162752	2.71491
COX8A	0.829289	3.60719	4.39373	1.20686e-05	0.000163504	2.70986
MIR22HG	0.720325	1.71701	4.39364	1.20733e-05	0.000163504	2.70949
CPA4	-0.23882	0.512488	-4.3924	1.21416e-05	0.000164335	2.70417
LINC00477	-0.164234	0.0812687	-4.39074	1.22329e-05	0.000165383	2.69711
SEPT14	-0.268602	0.792362	-4.39074	1.2233e-05	0.000165383	2.69711
KRBOX4	-0.50684	1.1375	-4.39036	1.22543e-05	0.000165576	2.69547
GNAS	0.604331	4.81035	4.38988	1.22809e-05	0.000165841	2.69343
PACS2	-0.411764	1.917	-4.38969	1.22915e-05	0.00016589	2.69261
DNAJC13	0.499022	0.924983	4.38799	1.23864e-05	0.000167076	2.68536
TK2	-0.600301	1.76587	-4.3858	1.251e-05	0.000168619	2.676
ADRBK1	0.616835	1.91636	4.38571	1.25151e-05	0.000168619	2.67562
RND2	-0.205173	0.402271	-4.3851	1.25494e-05	0.000168985	2.67305
RPS16	0.355996	7.0697	4.38452	1.25826e-05	0.000169335	2.67056
IFLTD1	-0.241826	0.493264	-4.37992	1.28468e-05	0.000172793	2.65098
LRRFIP1	0.561225	3.47375	4.37671	1.3035e-05	0.000175225	2.63728
EIF3K	0.830976	4.33699	4.37537	1.31141e-05	0.000176189	2.63157
HSPA2	0.481713	0.562709	4.3745	1.31656e-05	0.000176781	2.62788
LENG8	-0.567765	2.1483	-4.3735	1.32252e-05	0.000177416	2.62363
TOB2	0.579299	1.74435	4.37345	1.32279e-05	0.000177416	2.62344
WHAMMP2	-0.256295	0.558763	-4.37309	1.32493e-05	0.000177602	2.62192
WDR66	-0.152517	0.180694	-4.37259	1.32794e-05	0.000177904	2.61978
CALR	0.524272	5.39438	4.37222	1.3302e-05	0.000178106	2.61818
CTSS	0.442034	5.22912	4.37026	1.34201e-05	0.000179587	2.60985
SLC39A4	0.412391	0.518218	4.3682	1.3545e-05	0.000181156	2.60112
GTF2H5	-0.269423	0.85685	-4.3667	1.3637e-05	0.000182283	2.59475
PMS2P4	-0.320807	0.267276	-4.36498	1.37432e-05	0.000183599	2.58744
CLK1	0.737407	4.78406	4.36233	1.39083e-05	0.0001857	2.57619
SLC14A1	-0.108946	0.124889	-4.36101	1.39915e-05	0.000186706	2.57057
PSMB5	0.848876	2.03485	4.35986	1.40636e-05	0.000187562	2.56573
ZNF234	-0.295357	0.565738	-4.35805	1.41791e-05	0.00018894	2.55803
STOML2	0.703054	1.41685	4.35799	1.41829e-05	0.00018894	2.55778
C1orf226	-0.197898	0.0969784	-4.35763	1.42058e-05	0.00018914	2.55626
APOC1P1	-0.412945	0.722249	-4.35731	1.42261e-05	0.000189303	2.55491
RAB31	0.561137	4.77912	4.35682	1.42576e-05	0.000189616	2.55283
DDOST	0.664985	4.30305	4.35511	1.4368e-05	0.000190976	2.54557
LINC00559	-0.139353	0.179854	-4.35232	1.45491e-05	0.000193276	2.53377
ZNF814	-0.304646	1.29906	-4.35113	1.46274e-05	0.000194206	2.52872
NR1H2	0.7734	2.23574	4.34709	1.48952e-05	0.000197651	2.51164
PLEKHH1	-0.199397	0.361253	-4.34673	1.49194e-05	0.000197861	2.51011
BSN-AS2	-0.239893	0.508883	-4.34583	1.49797e-05	0.00019855	2.50631
PAIP2	0.817296	3.82141	4.34541	1.5008e-05	0.000198814	2.50453
TRPM6	-0.110588	0.189333	-4.34473	1.50539e-05	0.000199311	2.50166
ESRG	-0.399316	1.29159	-4.34417	1.50915e-05	0.000199697	2.49931
ZNF556	-0.215295	0.233762	-4.34328	1.51518e-05	0.000200383	2.49555
TAF10	0.533618	0.785266	4.34253	1.52031e-05	0.000200949	2.49237
SDHAP1	-0.461298	0.791963	-4.34221	1.52246e-05	0.000201121	2.49104
ADIPOQ	-0.161827	0.257299	-4.34031	1.53551e-05	0.000202732	2.48301
SNTB2	-0.191661	0.590413	-4.33747	1.55517e-05	0.000205213	2.47103
LOC150622	-0.121054	0.259814	-4.33603	1.56528e-05	0.000206432	2.46493
SLC7A11	-0.177184	0.533574	-4.33491	1.57311e-05	0.000207349	2.46023
GPR110	-0.187279	0.198067	-4.33463	1.57509e-05	0.000207415	2.45905
OR2A20P	-0.0882278	0.0186676	-4.33459	1.57536e-05	0.000207415	2.45889
ZNF865	-0.260648	1.00582	-4.33429	1.5775e-05	0.000207581	2.45761
ANXA1	0.496316	0.504519	4.33409	1.57889e-05	0.000207615	2.45678
INF2	0.457192	0.703259	4.33401	1.57951e-05	0.000207615	2.45641
SKP1P2	-0.214598	0.332008	-4.33346	1.58336e-05	0.000208007	2.45412
GTF2H3	-0.392929	1.64409	-4.33126	1.59906e-05	0.000209952	2.44483
SERINC3	0.80031	2.99113	4.33	1.60813e-05	0.000211025	2.43951
GOLT1B	0.640012	1.34752	4.32847	1.61915e-05	0.000212354	2.43308
SPN	-0.354425	1.96972	-4.32822	1.62096e-05	0.000212474	2.43203
GNE	-0.310613	2.17533	-4.32759	1.62554e-05	0.000212956	2.42938
LOC100190940	-0.180793	0.287226	-4.32597	1.63732e-05	0.000214381	2.42258
METTL6	-0.340389	0.736547	-4.32378	1.65349e-05	0.000216379	2.41333
TVP23C	-0.36911	1.77885	-4.32355	1.65515e-05	0.000216477	2.41238
KIF1C	-0.279695	0.959872	-4.3206	1.67715e-05	0.000219155	2.39996
CDK2AP1	0.792652	3.13128	4.32055	1.67748e-05	0.000219155	2.39978
SULT2A1	-0.291535	0.751775	-4.31868	1.69159e-05	0.000220876	2.39189
SAA2	-0.187294	0.239634	-4.31739	1.70129e-05	0.000222021	2.38651
REEP5	0.761185	2.76275	4.31499	1.71967e-05	0.000224296	2.3764
SYNPO2L	-0.261819	0.630572	-4.31458	1.72283e-05	0.000224584	2.37467
CCL3	-0.751841	8.9104	-4.31267	1.73753e-05	0.000226376	2.36668
PPP2CA	0.763101	3.76608	4.31088	1.75144e-05	0.000228063	2.35918
SHROOM4	-0.14741	0.273123	-4.3106	1.75362e-05	0.000228222	2.358
PTBP1	0.65205	3.19402	4.30633	1.78736e-05	0.000232485	2.34007
SNAI1	0.367343	0.361907	4.30616	1.78868e-05	0.000232529	2.33938
KPNA2	0.728781	1.54928	4.30401	1.80592e-05	0.000234618	2.33036
LGALS1	0.688146	1.18448	4.3039	1.80674e-05	0.000234618	2.32993
HNRNPL	-0.515885	2.02242	-4.30287	1.81508e-05	0.000235573	2.3256
ZNF670-ZNF695	-0.16305	0.145486	-4.30193	1.8227e-05	0.000236413	2.32166
ZNF454	-0.104757	0.0272813	-4.30182	1.82355e-05	0.000236413	2.32122
DZIP1	-0.0866116	0.104484	-4.3002	1.83676e-05	0.000237995	2.31443
ERP29	0.812739	3.02955	4.29952	1.84232e-05	0.00023851	2.31158
ENPP4	0.471596	0.652193	4.29947	1.84275e-05	0.00023851	2.31137
CHCHD3	0.675483	1.461	4.2985	1.85066e-05	0.000239403	2.30734
AIDA	0.699373	1.9489	4.29703	1.86281e-05	0.000240844	2.30118
UBAP2L	0.673147	2.46795	4.29669	1.86568e-05	0.000241082	2.29973
FAM217B	-0.358247	1.15444	-4.29574	1.87351e-05	0.000241962	2.2958
TEX30	-0.554381	0.679031	-4.29462	1.88285e-05	0.000243036	2.29112
TMEM107	-0.644678	1.43872	-4.29432	1.88541e-05	0.000243084	2.28984
ATP5C1	0.839049	3.50066	4.29421	1.88627e-05	0.000243084	2.28941
ADCY1	-0.110026	0.183126	-4.29421	1.88629e-05	0.000243084	2.2894
RPL26	0.425428	6.8441	4.29405	1.88762e-05	0.000243123	2.28873
MAP3K9	-0.216309	0.494194	-4.2921	1.90404e-05	0.000245104	2.28059
IMP4	0.720599	1.45296	4.28947	1.92645e-05	0.000247854	2.26959
PTBP3	0.583276	1.84499	4.28898	1.93063e-05	0.000248257	2.26754
CAPRIN1	0.716847	2.34107	4.28751	1.94326e-05	0.000249745	2.26142
ADAM15	0.537062	0.897058	4.28428	1.97131e-05	0.000253213	2.24794
SLC25A19	0.693906	1.27983	4.28393	1.97437e-05	0.000253469	2.24648
PTPRB	-0.212755	0.519238	-4.28328	1.98002e-05	0.000254056	2.24379
KCNJ5	-0.489425	1.59429	-4.28031	2.00625e-05	0.000257282	2.23142
HNRPDL	0.334119	5.47704	4.28016	2.00765e-05	0.000257323	2.23076
SEMA6D	-0.625634	1.31446	-4.27874	2.0203e-05	0.000258804	2.22486
HTATSF1P2	-0.327546	1.31512	-4.2753	2.05129e-05	0.000262631	2.21054
PRKAG2	0.54291	1.07167	4.27466	2.05712e-05	0.000263236	2.20787
IL1A	0.883883	3.26215	4.27103	2.09039e-05	0.000267349	2.19279
KIAA1324L	-0.139716	0.180626	-4.27065	2.09391e-05	0.000267655	2.19121
TXNL4A	0.607424	1.45463	4.26948	2.10477e-05	0.000268898	2.18634
FCGR2C	0.447006	0.891339	4.2684	2.11479e-05	0.000270032	2.18188
NCCRP1	-0.186926	0.245747	-4.26604	2.13699e-05	0.000272719	2.17207
EIF5AL1	-0.21289	0.423319	-4.26548	2.14229e-05	0.000273249	2.16973
HBEGF	0.887748	3.08481	4.26513	2.14559e-05	0.000273522	2.16829
SEC24B-AS1	-0.362831	0.706082	-4.26389	2.15733e-05	0.000274871	2.16316
GBP6	-0.213337	0.643927	-4.26342	2.16186e-05	0.0002753	2.16119
TMEM9B	0.83226	3.29566	4.26317	2.16426e-05	0.000275458	2.16014
GRHPR	0.761526	1.99956	4.26186	2.17682e-05	0.000276907	2.15471
HIGD2A	0.822139	2.56704	4.25732	2.22086e-05	0.000282358	2.13588
KLK7	-0.226677	0.408924	-4.25675	2.22638e-05	0.000282907	2.13355
S100A11	0.586807	5.9244	4.25619	2.2319e-05	0.000283458	2.13122
TCTA	-0.441216	1.40804	-4.25498	2.24385e-05	0.000284822	2.1262
ARHGAP4	0.574033	4.21265	4.25337	2.25981e-05	0.000286695	2.11954
IRAK4	-0.407795	2.01252	-4.25305	2.26303e-05	0.000286949	2.1182
METTL20	-0.332899	0.719835	-4.25235	2.27003e-05	0.000287542	2.1153
LOC100287846	-0.240867	0.594561	-4.25234	2.27013e-05	0.000287542	2.11526
ZBTB21	0.421245	0.675274	4.25066	2.28693e-05	0.000289515	2.10833
USP9X	0.516872	2.88698	4.2477	2.31689e-05	0.000293151	2.0961
HEXIM1	0.544148	1.40082	4.2472	2.32202e-05	0.000293525	2.09402
FAM73A	-0.346145	1.55413	-4.24717	2.32232e-05	0.000293525	2.0939
LOC400655	-0.155987	0.201985	-4.24629	2.33131e-05	0.000294467	2.09027
LOC729609	-0.19977	0.148855	-4.2462	2.33226e-05	0.000294467	2.08988
GLUD1P7	-0.333794	1.15689	-4.24575	2.33687e-05	0.000294891	2.08803
FUT10	-0.311294	0.273409	-4.24514	2.34314e-05	0.000295525	2.08551
SFPQ	0.605269	2.42005	4.2423	2.37263e-05	0.000299085	2.07376
RNF103	0.440853	0.56954	4.23936	2.4034e-05	0.000302802	2.06166
VPS39	0.635767	1.82044	4.23917	2.40541e-05	0.000302895	2.06087
SPIB	-0.386586	1.47076	-4.23815	2.41624e-05	0.000304097	2.05665
PUF60	0.802303	3.16758	4.23576	2.44174e-05	0.000307143	2.04679
MYL12A	0.69239	4.65234	4.23344	2.4667e-05	0.000310118	2.03723
HVCN1	-0.683081	1.52388	-4.23288	2.47274e-05	0.000310713	2.03493
CRELD2	0.58869	0.913743	4.2311	2.49219e-05	0.000312991	2.02758
VPS13B	0.622103	1.79426	4.23	2.50417e-05	0.000314329	2.02307
PCBD2	-0.44481	1.46092	-4.22945	2.5102e-05	0.000314919	2.02081
RPL21P28	0.985347	5.44408	4.22728	2.53425e-05	0.000317768	2.01185
GPR56	0.602876	5.10357	4.2259	2.54959e-05	0.000319521	2.00619
LOC401074	-0.215412	0.244004	-4.22344	2.57722e-05	0.000322739	1.99606
ARPC1A	0.78272	2.41135	4.22337	2.57798e-05	0.000322739	1.99578
IPO5	0.537518	1.08187	4.22285	2.58383e-05	0.0003233	1.99366
LOC154092	-0.203531	0.233752	-4.2216	2.598e-05	0.000324901	1.98852
PRRT3	-0.214995	0.264026	-4.21952	2.62178e-05	0.000327702	1.97996
P4HA1	0.711469	1.87642	4.21925	2.62495e-05	0.000327925	1.97883
PSMD2	0.766339	2.32521	4.21891	2.62879e-05	0.000328232	1.97745
ST8SIA1	-0.146256	0.390623	-4.21865	2.63181e-05	0.000328436	1.97638
TRPM3	-0.281264	0.242982	-4.2178	2.64159e-05	0.000329482	1.9729
YBX1	0.6097	2.44345	4.21579	2.66488e-05	0.000332213	1.96465
APLP2	0.52903	4.78369	4.21564	2.66661e-05	0.000332253	1.96404
MROH8	-0.225674	0.14264	-4.21279	2.70007e-05	0.000336246	1.95233
IFRD1	0.651295	4.10217	4.21153	2.7149e-05	0.000337915	1.94719
DHRS13	-0.209129	0.101466	-4.21075	2.72428e-05	0.000338904	1.94395
QKI	0.437786	2.96749	4.21044	2.72786e-05	0.000339171	1.94272
CSAD	-0.422951	1.01243	-4.20971	2.73658e-05	0.000340077	1.93972
SIPA1	0.624154	2.129	4.20706	2.7684e-05	0.000343851	1.92887
MCMDC2	-0.181019	0.281276	-4.20676	2.77213e-05	0.000344134	1.9276
ANP32E	0.672052	1.80633	4.20635	2.77705e-05	0.000344564	1.92594
LOC100130476	0.536244	1.43593	4.2055	2.78735e-05	0.000345661	1.92246
SMARCA4	0.509937	1.31782	4.20386	2.80731e-05	0.000347954	1.91576
ZNF320	-0.264646	0.632205	-4.20329	2.81431e-05	0.000348639	1.91343
DHRS7	0.738646	4.71397	4.20239	2.82537e-05	0.000349714	1.90975
SLC25A45	-0.436396	0.919847	-4.20235	2.82595e-05	0.000349714	1.90955
LOC100506776	-0.211233	0.352792	-4.20221	2.82767e-05	0.000349745	1.90898
TKT	0.785342	2.90932	4.19975	2.85808e-05	0.000353322	1.89894
C5AR1	0.559761	5.43957	4.19919	2.86508e-05	0.000354002	1.89664
FAM114A1	-0.446962	1.71883	-4.1981	2.8787e-05	0.0003555	1.89219
SHISA2	-0.244874	0.597858	-4.19382	2.93282e-05	0.000361994	1.87471
FCN3	-0.0540666	0.00997303	-4.19346	2.93742e-05	0.000362373	1.87324
DYNC1H1	0.490405	1.99616	4.19296	2.94386e-05	0.000362979	1.87118
TBCB	0.682036	1.88638	4.19007	2.98099e-05	0.000367366	1.85942
GBP2	0.721608	1.99213	4.18785	3.01e-05	0.000370715	1.85033
PTGES3L	-0.296013	0.801828	-4.18775	3.0113e-05	0.000370715	1.84992
VCP	0.698406	3.34651	4.18736	3.01632e-05	0.000371141	1.84836
CYBA	0.44313	5.75759	4.18707	3.02017e-05	0.000371304	1.84716
DCDC2	-0.143645	0.241562	-4.18702	3.02078e-05	0.000371304	1.84697
LOC284551	-0.253361	0.640201	-4.18416	3.05852e-05	0.000375747	1.83532
FLJ12825	-0.185558	0.281614	-4.18305	3.07332e-05	0.00037737	1.83079
SURF4	0.705106	2.80789	4.18271	3.07789e-05	0.000377735	1.8294
S1PR3	-0.153578	0.239759	-4.18244	3.08155e-05	0.000377988	1.82828
RAB3B	-0.177119	0.655853	-4.1788	3.13055e-05	0.0003838	1.81348
HJURP	-0.201003	0.390785	-4.17837	3.1364e-05	0.000384318	1.81173
RAC1	0.4765	4.8379	4.17794	3.1422e-05	0.00038483	1.81
JAKMIP2	-0.13789	0.274372	-4.17768	3.14584e-05	0.000385077	1.80891
SUCLG2	0.753163	2.15286	4.1768	3.15782e-05	0.000386344	1.80534
HTR7P1	-0.192147	0.340163	-4.17639	3.16337e-05	0.000386823	1.80369
LOC220729	-0.435687	0.757168	-4.17572	3.17257e-05	0.000387748	1.80097
PRKD3	0.548322	1.7308	4.17522	3.17944e-05	0.000388387	1.79894
SLA2	-0.241242	0.476524	-4.17375	3.19984e-05	0.000390678	1.79294
CHST1	-0.154502	0.214756	-4.17293	3.21119e-05	0.000391861	1.78962
HPN	-0.140638	0.0632912	-4.17178	3.22729e-05	0.000393623	1.78493
SYT13	-0.141326	0.250246	-4.1699	3.25367e-05	0.000396636	1.77729
RTFDC1	0.732218	3.82823	4.1696	3.25785e-05	0.000396942	1.77608
SLC25A33	0.507697	0.901489	4.16877	3.26956e-05	0.000398164	1.77272
C17orf77	-0.188373	0.319044	-4.16841	3.27465e-05	0.000398578	1.77126
CDC37	0.660453	4.38378	4.16673	3.29847e-05	0.000401272	1.76446
DDX3X	0.479862	4.91713	4.16268	3.35685e-05	0.000408164	1.748
IL1RN	0.60908	0.900942	4.16234	3.36176e-05	0.000408552	1.74663
SCOC	0.633	1.09173	4.16067	3.3861e-05	0.000411299	1.73987
S100A8	0.407349	0.386038	4.1593	3.40625e-05	0.000413534	1.7343
WDR47	0.422997	0.574916	4.15904	3.41005e-05	0.000413688	1.73326
VOPP1	0.726576	2.20438	4.15897	3.41101e-05	0.000413688	1.73299
C8orf31	-0.204525	0.281144	-4.15875	3.41421e-05	0.000413864	1.73211
PDE7A	-0.270195	0.663339	-4.15542	3.46366e-05	0.000419644	1.71863
SNCA	0.682297	1.97582	4.15444	3.47838e-05	0.000421211	1.71465
ERO1LB	0.463566	0.861255	4.15431	3.48042e-05	0.000421243	1.7141
RPL36	0.684297	4.77665	4.15306	3.49916e-05	0.000423295	1.70906
DUSP10	0.581595	1.13149	4.1527	3.50453e-05	0.000423728	1.70763
TNFSF12-TNFSF13	0.307491	0.321982	4.15191	3.51657e-05	0.000424967	1.70441
KATNAL1	-0.155956	0.267883	-4.15115	3.52812e-05	0.000426146	1.70133
RNASE4	0.581359	0.808105	4.15052	3.53767e-05	0.000427081	1.6988
CRHR1-IT1	-0.3331	0.877542	-4.14991	3.54709e-05	0.000428	1.69631
MIR3655	-0.0669877	0.0123564	-4.14933	3.55596e-05	0.000428852	1.69396
KCTD7	-0.503735	0.88668	-4.14906	3.56009e-05	0.000429132	1.69288
DSCR6	-0.253838	0.621815	-4.14827	3.57221e-05	0.000430373	1.68969
FLII	0.667878	2.89469	4.14727	3.58758e-05	0.000432006	1.68566
MPL	-0.221886	0.597331	-4.14549	3.61524e-05	0.000434954	1.67846
HCG11	-0.333663	0.906233	-4.14546	3.61574e-05	0.000434954	1.67833
SESN3	0.462184	1.04968	4.14451	3.63053e-05	0.000436512	1.6745
UBE2I	0.633367	2.29124	4.14307	3.65302e-05	0.000438992	1.66872
EIF3H	0.692835	4.71547	4.14058	3.69238e-05	0.000443497	1.65867
OSBPL2	-0.444908	1.42589	-4.13965	3.70719e-05	0.000445051	1.65491
ADIPOR1	0.759276	3.05554	4.13953	3.70908e-05	0.000445052	1.65444
SH3BP5	0.425954	0.643071	4.13731	3.7447e-05	0.000449074	1.64548
VDAC2	0.778736	3.84301	4.1372	3.74639e-05	0.000449074	1.64505
TERF2	-0.36433	1.24522	-4.13663	3.7557e-05	0.000449773	1.64273
WDR1	0.648881	3.50589	4.13661	3.75602e-05	0.000449773	1.64265
ILF3	0.558807	3.67347	4.13549	3.77405e-05	0.000451703	1.63816
CDT1	-0.197858	0.300456	-4.13467	3.78745e-05	0.000453078	1.63484
ETF1	0.597549	3.60534	4.13449	3.79027e-05	0.000453187	1.63414
ANK1	-0.239958	0.26544	-4.1335	3.80654e-05	0.000454902	1.63012
NUP43	-0.380258	1.59106	-4.13197	3.83163e-05	0.00045767	1.62397
C11orf63	-0.205696	0.314834	-4.13105	3.84669e-05	0.000459238	1.62029
KCNMB4	-0.212884	0.443841	-4.1271	3.91252e-05	0.000466851	1.60438
IL4I1	0.514221	0.817582	4.12699	3.9144e-05	0.000466851	1.60393
CD3EAP	-0.371765	1.41155	-4.12634	3.92523e-05	0.000467906	1.60134
VAT1L	-0.0461825	0.0115961	-4.12472	3.95271e-05	0.000470945	1.59481
BAZ1A	0.489022	1.25182	4.12449	3.9566e-05	0.000471172	1.59388
RAB8B	0.554714	1.21066	4.12414	3.96249e-05	0.000471636	1.59249
SHISA9	-0.200085	4.30577	-4.12356	3.97242e-05	0.000472372	1.59015
PQLC2	-0.491872	1.56823	-4.12354	3.97266e-05	0.000472372	1.59009
PASK	-0.263565	0.217029	-4.12231	3.99377e-05	0.000474644	1.58512
IGBP1	0.708511	1.63424	4.12201	3.99877e-05	0.000475	1.58395
STX12	0.726443	2.23954	4.12074	4.02067e-05	0.000477333	1.57883
NUTF2	0.771318	2.30493	4.12064	4.02245e-05	0.000477333	1.57842
EPS8	0.623662	1.70632	4.11876	4.05492e-05	0.000480945	1.57088
USP5	0.524132	0.938437	4.11776	4.07231e-05	0.000482766	1.56687
TRPM1	-0.0950095	0.11671	-4.11722	4.08172e-05	0.00048364	1.56471
[truncated: 21,687 more rows]

## Sheet: AC
Gene	logFC	AveExpr	t	P.Value	adj.P.Val	B
PRDX1	4.61891	3.83941	41.2331	4.33445e-256	1.02575e-251	575.004
L1CAM	-2.62354	1.6564	-33.4814	5.13978e-188	6.08164e-184	419.016
MMD2	-3.29537	3.11712	-32.2114	4.75295e-177	3.74929e-173	393.881
DMD	2.00215	1.15221	29.6199	5.38292e-155	3.18467e-151	343.326
SCG2	-3.5402	3.44624	-29.1126	9.67452e-151	4.57895e-147	333.573
PTMA	3.22568	3.66686	27.9173	8.22036e-141	3.24225e-137	310.812
PTPRN	-2.8049	1.89352	-27.7818	1.07583e-139	3.63708e-136	308.251
PCDH15	2.57873	3.64695	27.735	2.61263e-139	7.7285e-136	307.368
CA12	-2.84802	1.81283	-27.5806	4.84997e-138	1.27527e-134	304.46
MYT1L	-1.9893	1.17479	-27.1717	1.08102e-134	2.55824e-131	296.785
VIM	3.10422	1.46796	26.3828	2.74574e-128	5.90708e-125	282.103
ATP1B2	-1.87375	4.65118	-26.1196	3.62267e-126	7.14421e-123	277.242
FAM69A	2.82189	2.40771	25.7414	3.88831e-123	7.07822e-120	270.295
COL11A1	1.61987	0.729352	25.3804	2.92059e-120	4.93685e-117	263.703
NTM	-2.49511	3.08527	-25.3398	6.14166e-120	9.68949e-117	262.963
RPL5	1.72459	7.26157	25.1459	2.10817e-118	3.11811e-115	259.443
RPH3A	-2.24389	1.49338	-25.1296	2.83964e-118	3.95294e-115	259.146
SPATA6	1.73789	0.896785	25.1076	4.23393e-118	5.56644e-115	258.749
ANKRD36BP1	2.59305	2.16351	25.0192	2.1136e-117	2.63254e-114	257.148
ACTB	-0.702805	8.29887	-24.9325	1.0199e-116	1.2068e-113	255.581
ETV5	-2.18327	1.56715	-24.6718	1.14276e-114	1.28778e-111	250.884
AGO3	2.17642	1.62936	24.603	3.95367e-114	4.25289e-111	249.648
CLU	-2.39145	6.46364	-24.4751	3.95527e-113	4.06963e-110	247.356
RPL22	2.45254	4.25757	24.2891	1.11746e-111	1.10186e-108	244.03
EPAS1	-2.23779	1.35398	-24.0775	4.9204e-110	4.65765e-107	240.262
RPS3A	1.62664	7.32626	23.9456	5.16794e-109	4.70382e-106	237.921
CST3	-2.88207	6.01505	-23.927	7.19148e-109	6.3032e-106	237.592
ATP1A2	2.51794	1.81325	23.8369	3.5683e-108	3.01585e-105	235.998
PTCH1	1.97282	1.64374	23.5677	4.21055e-106	3.43595e-103	231.249
MAD2L2	2.37666	1.45667	23.5302	8.15513e-106	6.43304e-103	230.591
TRIM67	-1.86394	1.19879	-23.3992	8.20999e-105	6.2674e-102	228.292
HS3ST1	2.09615	1.06279	23.315	3.61002e-104	2.66972e-101	226.818
BCYRN1	-2.67018	2.20635	-23.2975	4.91159e-104	3.5222e-101	226.512
RPL11	2.38334	5.90821	23.2827	6.3658e-104	4.43079e-101	226.253
AIF1L	2.38384	1.81828	23.2494	1.14188e-103	7.72074e-101	225.672
ZNF146	2.46574	2.3067	23.2441	1.25364e-103	8.24095e-101	225.579
FXYD7	-2.33368	1.71518	-23.2139	2.13091e-103	1.36292e-100	225.051
EIF4G3	1.97503	2.02905	23.2007	2.68526e-103	1.67228e-100	224.821
KLRC3	2.54843	2.33922	23.0528	3.57027e-102	2.16642e-99	222.245
GFAP	3.10336	4.23491	23.0314	5.19013e-102	3.07061e-99	221.873
MACF1	1.65994	2.3982	23.0099	7.55406e-102	4.36017e-99	221.499
AMOTL2	2.17947	1.53775	22.8394	1.47354e-100	8.30269e-98	218.542
MARCKSL1	2.60801	3.65475	22.8283	1.78747e-100	9.8373e-98	218.35
TPP1	-2.44661	3.29418	-22.78	4.13721e-100	2.22516e-97	217.515
GNG5	2.40898	1.632	22.7384	8.51877e-100	4.47993e-97	216.796
RCC2	1.81802	1.43561	22.6252	6.05777e-99	3.11646e-96	214.843
TSPO	2.14823	1.1018	22.6067	8.33432e-99	4.19642e-96	214.526
CSDE1	2.46201	3.45477	22.5995	9.44096e-99	4.65459e-96	214.402
LPHN3	2.02629	2.32847	22.5622	1.79886e-98	8.68774e-96	213.76
HIPK2	1.67435	2.93275	22.5417	2.56458e-98	1.21382e-95	213.407
SERINC5	2.31536	3.18104	22.3876	3.65602e-97	1.69647e-94	210.762
SRSF11	2.2463	3.33197	22.3583	6.05477e-97	2.7555e-94	210.26
PTBP2	2.27333	2.32164	22.111	4.20269e-95	1.87654e-92	206.04
KIF1B	1.50812	4.08058	22.0793	7.21281e-95	3.16095e-92	205.503
APOE	-3.59621	5.0119	-21.996	2.98916e-94	1.28615e-91	204.088
S100A16	-2.73816	1.7974	-21.9806	3.88949e-94	1.64366e-91	203.826
NEGR1	1.7095	1.09289	21.9507	6.47421e-94	2.68793e-91	203.319
FUBP1	2.24532	2.67873	21.837	4.47421e-93	1.82556e-90	201.395
RPS8	2.13266	6.5655	21.7339	2.5703e-92	1.03095e-89	199.655
SLC35F1	-2.05194	2.60405	-21.6716	7.37586e-92	2.90916e-89	198.606
HNRNPR	2.33845	3.69409	21.6095	2.10436e-91	8.16387e-89	197.562
CDR1	2.30165	4.97278	21.4536	2.90835e-90	1.1101e-87	194.949
APCDD1	-1.80776	1.34819	-21.3952	7.76695e-90	2.91754e-87	193.971
C8orf46	-2.57119	2.94684	-21.3923	8.15419e-90	3.01514e-87	193.923
TPTEP1	1.50911	0.916786	21.3392	1.98688e-89	7.23378e-87	193.036
SCP2	2.60342	3.16628	21.3055	3.49159e-89	1.25195e-86	192.475
PCSK2	-2.10007	1.57862	-21.288	4.67936e-89	1.65279e-86	192.184
CHD7	1.85748	3.12376	21.2196	1.46921e-88	5.11307e-86	191.045
SNAP25	-2.68872	2.67342	-21.206	1.84393e-88	6.32416e-86	190.819
CHGB	-2.5955	3.81712	-21.1981	2.10405e-88	7.11319e-86	190.688
SEZ6	-2.10172	2.484	-21.1938	2.2618e-88	7.53879e-86	190.616
CCDC41	1.81894	1.36642	21.1632	3.7688e-88	1.23873e-85	190.108
CSMD2	1.48146	1.28158	21.0892	1.29326e-87	4.19245e-85	188.881
CELF2	1.87285	3.08868	20.9998	5.72615e-87	1.83121e-84	187.4
SEZ6L2	-1.80556	1.80196	-20.968	9.69658e-87	3.05959e-84	186.876
SRSF4	2.24489	1.9977	20.8727	4.71111e-86	1.46695e-83	185.303
SLC44A1	2.05788	2.22598	20.8717	4.78596e-86	1.4709e-83	185.287
RABGGTB	2.49563	2.1732	20.801	1.54118e-85	4.67591e-83	184.124
KLRC2	2.47506	2.14661	20.5317	1.29651e-83	3.8838e-81	179.713
RPL18	2.07625	5.57682	20.4952	2.35544e-83	6.96768e-81	179.119
LDLRAD3	2.19911	2.29214	20.4921	2.47755e-83	7.23843e-81	179.069
SCRG1	2.41548	4.69707	20.4741	3.32803e-83	9.60462e-81	178.775
MGA	1.59674	1.43555	20.426	7.30789e-83	2.08363e-80	177.993
CCNL2	2.3169	3.39624	20.4061	1.01142e-82	2.84945e-80	177.669
KLHL5	1.55603	1.62417	20.2985	5.85067e-82	1.62889e-79	175.923
REST	1.17235	0.56167	20.2936	6.3385e-82	1.74419e-79	175.843
NOTCH2	1.93392	2.91631	20.2621	1.05842e-81	2.87903e-79	175.333
RPLP0	1.47157	7.16254	20.1847	3.71985e-81	1.00034e-78	174.082
LIMA1	2.32152	2.72112	20.1373	8.02798e-81	2.13463e-78	173.317
ARID1A	1.52425	1.71261	19.974	1.12495e-79	2.95799e-77	170.69
PEG3	1.27192	0.565762	19.9656	1.28855e-79	3.35093e-77	170.555
THBS2	-1.7365	1.17299	-19.938	2.01068e-79	5.17204e-77	170.112
ZCCHC11	1.75357	1.8104	19.9263	2.42811e-79	6.17862e-77	169.925
OSBPL9	1.88375	1.59605	19.8727	5.75193e-79	1.44808e-76	169.067
FBL	2.35788	2.34032	19.8448	8.99811e-79	2.24148e-76	168.621
MSTN	1.70811	0.8018	19.7929	2.06936e-78	5.10118e-76	167.793
SEP15	2.35972	2.9078	19.7351	5.22924e-78	1.27577e-75	166.871
CDK6	1.31189	0.904823	19.73	5.6696e-78	1.36909e-75	166.79
AMZ2P1	1.52726	0.972128	19.6745	1.37781e-77	3.29352e-75	165.907
PUM1	1.9868	2.75776	19.6312	2.74977e-77	6.50733e-75	165.219
PPAP2B	2.29305	3.18995	19.5903	5.28025e-77	1.2372e-74	164.57
LMF1	2.24199	3.3937	19.5867	5.59022e-77	1.29699e-74	164.513
LRRC41	2.1966	2.16155	19.5848	5.762e-77	1.32386e-74	164.483
PLXNB1	1.82101	2.47555	19.5804	6.18282e-77	1.40689e-74	164.413
EXOSC10	2.11357	2.36941	19.5266	1.45538e-76	3.28015e-74	163.561
RPL9	1.62157	7.03797	19.5104	1.88433e-76	4.20685e-74	163.304
GRIK3	1.66361	1.59846	19.4914	2.54722e-76	5.63365e-74	163.005
PHLDB1	1.88196	2.17516	19.3853	1.37195e-75	3.00622e-73	161.329
HEY1	-2.31627	5.01521	-19.3822	1.44046e-75	3.12738e-73	161.281
DGCR6	-2.43463	3.16279	-19.3487	2.44842e-75	5.26745e-73	160.753
ADCYAP1R1	-2.05805	3.5861	-19.3447	2.60677e-75	5.55758e-73	160.691
EEF1A1	0.569852	8.2724	19.2923	5.96549e-75	1.26048e-72	159.867
WNK1	1.50472	2.58861	19.1505	5.56076e-74	1.16456e-71	157.647
PAR-SN	2.07859	4.19346	19.0998	1.23419e-73	2.56202e-71	156.853
BTF3L4	2.01929	2.85029	19.0644	2.14735e-73	4.41887e-71	156.303
TARDBP	2.04855	3.07727	19.0542	2.52192e-73	5.14493e-71	156.143
RPS19	1.83152	5.57934	18.9673	9.80542e-73	1.98329e-70	154.792
NAP1L1	1.67933	4.30624	18.9431	1.43072e-72	2.86932e-70	154.416
CROCCP2	1.86052	1.42013	18.9408	1.48308e-72	2.94934e-70	154.38
DKK3	-2.40518	1.93704	-18.8881	3.37447e-72	6.65474e-70	153.562
DBC1	-1.83516	1.18563	-18.8454	6.55594e-72	1.2822e-69	152.902
LOC100506548	1.70578	1.64594	18.7655	2.2678e-71	4.39898e-69	151.667
CPVL	-2.01932	1.19087	-18.7175	4.77264e-71	9.18249e-69	150.927
SERBP1	1.81965	2.69136	18.7127	5.13819e-71	9.80607e-69	150.854
GLUL	-1.67817	5.76928	-18.5969	3.0756e-70	5.82272e-68	149.074
YTHDF2	2.16624	2.45047	18.5466	6.67974e-70	1.25457e-67	148.303
PDZD2	-1.47877	1.23968	-18.5261	9.14994e-70	1.70499e-67	147.99
NFIA	1.56561	3.89824	18.414	5.12219e-69	9.47004e-67	146.276
NHSL1	-1.80554	2.46085	-18.3812	8.46334e-69	1.5526e-66	145.777
ZNF644	1.86499	2.0827	18.3595	1.17934e-68	2.14685e-66	145.447
SORL1	-1.86595	3.09335	-18.3532	1.2983e-68	2.34537e-66	145.351
HNRNPA1	1.5687	6.58666	18.3502	1.35954e-68	2.43739e-66	145.306
NCAN	-2.03015	3.19276	-18.3239	2.03084e-68	3.61352e-66	144.906
NBPF1	1.45086	1.9591	18.3217	2.10094e-68	3.71035e-66	144.873
BAZ2B	1.73811	3.12411	18.2757	4.24039e-68	7.43324e-66	144.174
ZNF662	1.26369	1.59672	18.2581	5.5446e-68	9.64802e-66	143.907
EEF1G	1.40419	7.05679	18.2509	6.18086e-68	1.06767e-65	143.799
VSTM2A	-2.03128	1.88834	-18.218	1.02047e-67	1.74995e-65	143.301
FERMT1	1.91308	2.7495	18.196	1.42515e-67	2.42635e-65	142.969
STMN1	1.96097	4.90596	18.1653	2.27492e-67	3.84543e-65	142.503
PON2	-2.0977	5.88009	-18.1384	3.4171e-67	5.73516e-65	142.099
EIF4B	1.91174	4.43614	18.1215	4.4213e-67	7.36832e-65	141.843
EVI2A	1.48921	0.947542	18.1164	4.77291e-67	7.89866e-65	141.766
RPS16	1.76909	6.10441	18.0432	1.44531e-66	2.37522e-64	140.665
LSM14A	1.83147	2.27581	18.0394	1.53119e-66	2.49901e-64	140.607
UBR4	1.43361	1.84094	18.0345	1.64978e-66	2.67411e-64	140.533
ABCC8	-1.74901	1.64912	-18.0242	1.92622e-66	3.10095e-64	140.379
RPL13A	2.29246	5.04554	18.0171	2.14624e-66	3.43181e-64	140.271
MMP16	1.63676	1.65692	18.0057	2.546e-66	4.04369e-64	140.102
TMSB10	2.04125	1.94663	17.9493	5.96243e-66	9.40672e-64	139.255
ANKRD62P1-PARP4P3	0.968674	0.473534	17.947	6.1711e-66	9.67146e-64	139.221
GFPT2	1.70186	1.20681	17.9231	8.84786e-66	1.37753e-63	138.863
SYT4	-1.54583	0.918719	-17.9168	9.72891e-66	1.5048e-63	138.768
DLGAP1	1.84429	3.12089	17.8974	1.30243e-65	2.00143e-63	138.478
PHLDA1	1.74402	3.37374	17.896	1.32962e-65	2.03002e-63	138.458
NCOR2	1.31782	2.18923	17.8899	1.45782e-65	2.2115e-63	138.366
CHST9	2.04123	2.56016	17.8753	1.81668e-65	2.73833e-63	138.147
TMEM151B	-1.43514	1.16657	-17.8702	1.95881e-65	2.93388e-63	138.072
KCNJ16	-1.60371	1.52388	-17.8444	2.88728e-65	4.29732e-63	137.687
CCND1	1.93912	1.78372	17.8394	3.11369e-65	4.60534e-63	137.611
DOK5	-2.20753	1.85492	-17.8343	3.36175e-65	4.94135e-63	137.535
INA	-2.14641	2.63719	-17.8219	4.04674e-65	5.91149e-63	137.351
CALCRL	1.91722	2.99306	17.8206	4.12369e-65	5.98693e-63	137.332
SCN3B	-1.73468	2.32856	-17.8192	4.21152e-65	6.07718e-63	137.311
ERBB4	1.202	0.819564	17.8119	4.70126e-65	6.74275e-63	137.202
SPEN	1.3397	2.11168	17.7875	6.7706e-65	9.65219e-63	136.839
GLCCI1	1.79536	2.05629	17.7643	9.59077e-65	1.35907e-62	136.493
CASZ1	0.805118	0.381673	17.7461	1.2594e-64	1.77403e-62	136.222
ST6GAL2	-1.77892	2.18146	-17.7341	1.50617e-64	2.10908e-62	136.044
STIM2	1.16003	0.737852	17.732	1.55343e-64	2.16247e-62	136.013
TXLNA	1.75494	2.2013	17.7042	2.35292e-64	3.25624e-62	135.6
CNTN3	1.13115	0.602081	17.7011	2.46694e-64	3.39419e-62	135.553
GPBP1L1	1.42715	1.2259	17.6841	3.17619e-64	4.34478e-62	135.302
CDC42	1.80386	3.29296	17.6578	4.69899e-64	6.39089e-62	134.913
HP1BP3	1.44965	3.5449	17.6347	6.63117e-64	8.96723e-62	134.57
RPS2	1.58107	6.18492	17.6072	9.97974e-64	1.34188e-61	134.164
TMEFF2	2.10837	2.31158	17.5779	1.54421e-63	2.06461e-61	133.729
CLIC4	2.06101	2.64842	17.5367	2.84471e-63	3.78202e-61	133.122
GNB1	1.72044	2.18199	17.5306	3.11631e-63	4.11997e-61	133.031
RAB27B	1.07809	0.601277	17.4902	5.66598e-63	7.4492e-61	132.437
DIP2B	1.68578	2.22772	17.4754	7.05416e-63	9.22302e-61	132.219
RBBP4	1.49271	3.55469	17.4643	8.31936e-63	1.08175e-60	132.055
EGR2	1.96745	1.53569	17.413	1.77498e-62	2.29535e-60	131.301
TRIT1	1.44198	0.967717	17.4089	1.88542e-62	2.42492e-60	131.241
ANKRD10	1.60956	4.00773	17.3543	4.21557e-62	5.39251e-60	130.441
ANKRD17	1.56726	1.91648	17.3206	6.91589e-62	8.79917e-60	129.949
NRD1	1.78557	2.18765	17.3006	9.28196e-62	1.17464e-59	129.657
ASXL3	1.19918	0.92771	17.2552	1.80734e-61	2.27504e-59	128.994
PTPRK	1.41184	1.1422	17.237	2.36091e-61	2.95614e-59	128.728
NAV1	-1.33545	3.25479	-17.2156	3.23141e-61	4.02481e-59	128.416
CHD4	1.66343	2.83826	17.1943	4.41516e-61	5.4704e-59	128.106
PDE4DIP	1.7451	3.51301	17.1928	4.50837e-61	5.55681e-59	128.085
FZD3	1.28672	2.15053	17.1807	5.3824e-61	6.59972e-59	127.909
CDV3	1.72722	2.01867	17.1567	7.64924e-61	9.33089e-59	127.559
SHC3	-1.24916	0.878635	-17.135	1.05014e-60	1.27444e-58	127.244
LRIG2	1.531	1.40801	17.0585	3.20165e-60	3.86566e-58	126.136
RPS11	1.43973	6.34643	17.0581	3.2199e-60	3.86797e-58	126.13
ARHGAP35	1.26131	1.21733	17.0556	3.33816e-60	3.98978e-58	126.095
PCDHB2	1.39498	0.865357	17.0187	5.71048e-60	6.79088e-58	125.561
BCAN	0.591559	8.15712	16.9917	8.45408e-60	1.00033e-57	125.171
ZZZ3	1.53514	1.20674	16.9577	1.38334e-59	1.62869e-57	124.681
RBPJ	1.72776	3.11855	16.9501	1.5455e-59	1.81061e-57	124.571
PAR5	1.73379	1.76017	16.946	1.63834e-59	1.90992e-57	124.513
CMPK1	1.83957	1.97247	16.9315	2.02162e-59	2.34518e-57	124.304
SLC35E2B	1.54572	2.11926	16.9116	2.69829e-59	3.11488e-57	124.017
ASCL1	1.97183	2.51131	16.8665	5.17531e-59	5.94532e-57	123.37
TANC2	1.42964	2.34148	16.8624	5.4884e-59	6.27454e-57	123.311
NASP	1.84987	3.09543	16.852	6.38569e-59	7.26526e-57	123.161
YBX1	1.65215	2.30292	16.8481	6.7494e-59	7.64233e-57	123.106
DNM3	1.60166	2.43623	16.809	1.18637e-58	1.33693e-56	122.545
DRG2	-1.67375	1.19999	-16.796	1.42924e-58	1.60299e-56	122.36
SLC35E2	1.28707	2.53643	16.7948	1.45597e-58	1.62527e-56	122.341
SLC1A2	-1.33931	4.38385	-16.7839	1.70179e-58	1.89075e-56	122.186
BCL6	1.74892	3.23502	16.7834	1.71493e-58	1.89644e-56	122.179
AGO1	1.41771	1.32742	16.7706	2.06105e-58	2.26859e-56	121.996
NEU4	1.96972	1.93673	16.741	3.15297e-58	3.4544e-56	121.573
VPS13D	1.21854	1.26991	16.7362	3.37771e-58	3.68358e-56	121.505
PCDHGB1	1.56205	1.04693	16.7289	3.75273e-58	4.07378e-56	121.4
GRIA1	-1.85273	2.55782	-16.7284	3.77917e-58	4.08375e-56	121.393
SFPQ	1.51631	2.05163	16.728	3.8006e-58	4.08824e-56	121.387
SOX4	1.74857	3.63703	16.7184	4.36579e-58	4.67495e-56	121.25
MTF2	1.66321	1.76737	16.7175	4.41644e-58	4.70788e-56	121.238
CNR1	-1.29457	0.811083	-16.7129	4.72323e-58	5.01234e-56	121.171
NUDT11	2.10041	2.67029	16.7065	5.1761e-58	5.46841e-56	121.08
USP48	1.62939	1.53848	16.7041	5.35874e-58	5.6362e-56	121.046
ZNF326	1.55341	1.4219	16.6839	7.15391e-58	7.49103e-56	120.759
WASF2	1.54723	2.30797	16.6799	7.57893e-58	7.90112e-56	120.701
SEC22B	1.92899	2.70194	16.6738	8.27447e-58	8.5884e-56	120.614
SARS	1.84253	3.89363	16.6599	1.00861e-57	1.04231e-55	120.417
PEF1	2.01969	2.10738	16.635	1.44094e-57	1.4826e-55	120.063
PABPC1	1.01392	5.78382	16.6268	1.62033e-57	1.65996e-55	119.946
PRPF38B	1.65053	2.46348	16.6239	1.6881e-57	1.72193e-55	119.905
CCNI	1.84208	3.80954	16.6216	1.74433e-57	1.77166e-55	119.873
NRCAM	1.5164	4.22917	16.6097	2.06957e-57	2.09301e-55	119.703
SGK3	1.22946	1.54939	16.592	2.66198e-57	2.68067e-55	119.452
LOC283174	1.1727	0.758523	16.5711	3.5877e-57	3.59758e-55	119.156
PAXBP1	1.54189	1.68396	16.5699	3.65033e-57	3.64494e-55	119.139
LINC00689	1.93343	1.79092	16.565	3.91547e-57	3.89326e-55	119.069
RPS10-NUDT3	1.55239	1.83043	16.4727	1.45458e-56	1.44028e-54	117.764
DHX15	1.96268	2.63355	16.4275	2.76317e-56	2.7246e-54	117.127
FBXO32	1.07541	0.586924	16.4159	3.25729e-56	3.1985e-54	116.963
KCNH7	-1.67418	1.39583	-16.3999	4.08687e-56	3.99652e-54	116.738
SSTR2	-1.81066	1.79613	-16.3949	4.38181e-56	4.26731e-54	116.668
EPB41	1.08791	1.12345	16.3829	5.19393e-56	5.03747e-54	116.499
DSEL	1.40572	3.14995	16.3694	6.29011e-56	6.07573e-54	116.309
CHL1	-1.26089	0.867651	-16.3682	6.39227e-56	6.14931e-54	116.293
THRAP3	1.49558	3.36179	16.3668	6.52618e-56	6.25271e-54	116.272
FAM115A	1.63809	2.68801	16.3609	7.08768e-56	6.76331e-54	116.19
DGKG	-1.63944	2.91354	-16.3583	7.35303e-56	6.98833e-54	116.154
PDS5A	1.32916	1.3824	16.3351	1.02089e-55	9.66377e-54	115.828
CAPZB	1.70751	2.9342	16.326	1.16103e-55	1.09465e-53	115.7
SETD5	1.44909	3.00699	16.3233	1.20506e-55	1.13166e-53	115.663
RHOBTB3	1.51634	2.94899	16.2918	1.88074e-55	1.7592e-53	115.22
STRIP1	1.77245	1.89176	16.258	3.02654e-55	2.81981e-53	114.747
PPIEL	1.23868	2.73714	16.2404	3.87428e-55	3.59548e-53	114.502
SIRT2	1.98258	2.79806	16.2367	4.08218e-55	3.77362e-53	114.45
SH3D19	1.26772	1.19715	16.1842	8.53301e-55	7.85734e-53	113.717
FOXJ3	1.36338	2.13694	16.1528	1.32495e-54	1.2153e-52	113.28
HNRPDL	1.09444	5.34777	16.1261	1.92408e-54	1.75804e-52	112.909
GRIA2	1.4479	4.40412	16.1084	2.46314e-54	2.24193e-52	112.664
HMGN2	1.50632	5.33687	16.0754	3.90442e-54	3.54016e-52	112.206
FBXO21	1.80347	3.2973	16.0518	5.43205e-54	4.90647e-52	111.878
TF	-2.00066	2.15323	-16.0062	1.02401e-53	9.21417e-52	111.248
DLGAP1-AS5	0.970299	0.562845	15.9964	1.1744e-53	1.05274e-51	111.111
UBE4B	1.30142	1.3351	15.9851	1.37342e-53	1.22649e-51	110.956
RFTN2	1.76243	4.27972	15.9841	1.39287e-53	1.23918e-51	110.942
SCG3	-1.00263	6.26054	-15.9573	2.0203e-53	1.79065e-51	110.572
MCL1	1.91387	3.49153	15.9491	2.26466e-53	1.99974e-51	110.459
PKN2	1.25933	1.36595	15.9385	2.62428e-53	2.30869e-51	110.312
B2M	-1.03919	7.15901	-15.9173	3.52042e-53	3.08558e-51	110.02
AES	1.30923	1.18555	15.9113	3.8248e-53	3.34e-51	109.938
LDHA	2.05063	2.25031	15.9091	3.93975e-53	3.42773e-51	109.909
SPOCK1	-2.04281	3.10096	-15.8903	5.11102e-53	4.43049e-51	109.65
CTNND2	1.52785	2.77376	15.825	1.26101e-52	1.08912e-50	108.753
HAS2	1.13164	0.633912	15.8223	1.30866e-52	1.12616e-50	108.716
RPS3	0.937097	6.66362	15.8215	1.32297e-52	1.13435e-50	108.705
AKIRIN1	1.72329	2.15394	15.7852	2.18248e-52	1.86456e-50	108.207
ZNF664	1.68095	2.96246	15.7781	2.40639e-52	2.04846e-50	108.11
CTGF	1.15284	0.530355	15.761	3.04271e-52	2.58085e-50	107.877
FSCN1	1.31584	1.54302	15.7249	5.00029e-52	4.22614e-50	107.384
FAM212B	1.5533	1.86481	15.7058	6.49983e-52	5.47396e-50	107.123
FEM1C	1.57616	1.63261	15.6907	7.99318e-52	6.70775e-50	106.917
SCD	-1.51448	4.84482	-15.6839	8.77593e-52	7.3386e-50	106.825
RPAP2	1.34621	1.18888	15.6741	1.00407e-51	8.36666e-50	106.691
NELFA	1.53814	1.70376	15.6442	1.51054e-51	1.25428e-49	106.285
ZFAS1	1.93871	3.54673	15.6388	1.62692e-51	1.34619e-49	106.211
PTPN11	1.57499	2.45231	15.6371	1.66422e-51	1.37225e-49	106.189
SFT2D2	1.47159	1.1455	15.6326	1.77121e-51	1.4554e-49	106.127
SLC44A5	1.11205	0.677024	15.6134	2.30241e-51	1.88535e-49	105.866
TMEM98	1.59349	1.19007	15.5888	3.22148e-51	2.62884e-49	105.533
NTRK2	-1.48095	5.13076	-15.5449	5.85628e-51	4.76251e-49	104.939
UROD	1.87375	2.11623	15.5395	6.30733e-51	5.11175e-49	104.865
LOC100131564	1.44101	2.34072	15.5158	8.70195e-51	7.02838e-49	104.545
PRKACB	1.80917	2.94338	15.515	8.79487e-51	7.07927e-49	104.535
HSPA1B	2.06594	2.00545	15.5048	1.01098e-50	8.11013e-49	104.396
TCF7L1	1.0797	0.940019	15.4831	1.3576e-50	1.08539e-48	104.103
LOC100131257	0.766736	3.22821	15.4663	1.7054e-50	1.35887e-48	103.877
HIPK1	1.22408	1.47377	15.4606	1.84273e-50	1.46337e-48	103.8
FLJ45340	1.19999	2.81464	15.454	2.01435e-50	1.5943e-48	103.711
RPS9	1.49231	5.86534	15.4457	2.25482e-50	1.77867e-48	103.599
SH3GLB1	1.41132	1.86836	15.4391	2.46554e-50	1.93844e-48	103.51
DMAP1	1.77604	2.13418	15.438	2.50215e-50	1.96071e-48	103.496
EMC1	1.28202	2.00815	15.432	2.71537e-50	2.12077e-48	103.415
ATF7IP	1.55477	3.66361	15.4254	2.96823e-50	2.31063e-48	103.326
TLE2	1.23738	0.878949	15.4159	3.37408e-50	2.61795e-48	103.199
CLIP3	1.21254	3.63436	15.378	5.63166e-50	4.35534e-48	102.69
ACSL6	-1.25361	2.31028	-15.3458	8.69675e-50	6.70386e-48	102.258
FNBP1L	1.07094	0.600384	15.3436	8.96158e-50	6.88558e-48	102.228
HECTD4	1.12562	1.45996	15.3302	1.07417e-49	8.22664e-48	102.048
LOC646214	0.965971	4.19863	15.3298	1.07904e-49	8.23723e-48	102.044
UBA2	1.37513	1.22413	15.3211	1.21414e-49	9.23879e-48	101.927
FAM13A	1.38821	1.56221	15.3118	1.37595e-49	1.04365e-47	101.802
KDM4A	1.34618	1.26697	15.3098	1.4131e-49	1.0684e-47	101.776
CLVS1	-1.27984	0.880356	-15.3076	1.45577e-49	1.09716e-47	101.746
KDM1A	1.18736	0.9533	15.2977	1.66452e-49	1.2505e-47	101.613
RERE	1.19868	2.01027	15.2925	1.78353e-49	1.33567e-47	101.544
PRMT1	1.81589	2.50832	15.2803	2.10122e-49	1.56863e-47	101.382
CRTAC1	-1.60146	1.62756	-15.2797	2.11864e-49	1.57665e-47	101.373
WDFY3	1.15002	1.45041	15.2777	2.17534e-49	1.61378e-47	101.347
DNAJC8	1.83865	2.59037	15.2584	2.82001e-49	2.08308e-47	101.089
RNF182	1.02697	0.527518	15.2583	2.82556e-49	2.08308e-47	101.087
SLITRK3	1.45029	1.42455	15.2501	3.15562e-49	2.31919e-47	100.978
WDR47	1.42355	1.18969	15.2434	3.45233e-49	2.52939e-47	100.888
ZNF704	1.19644	1.86639	15.2259	4.36133e-49	3.18552e-47	100.656
ECH1	1.97381	3.44094	15.2207	4.6773e-49	3.40579e-47	100.587
ZCCHC17	1.76181	2.12046	15.2023	5.98916e-49	4.34765e-47	100.341
DHX40	1.62264	1.84314	15.1901	7.05278e-49	5.1041e-47	100.179
SATB1	1.43488	1.75143	15.1848	7.56473e-49	5.45791e-47	100.109
RPS5	1.53138	6.76092	15.1759	8.51953e-49	6.12811e-47	99.991
RPS10	1.57376	5.97107	15.0994	2.36762e-48	1.69787e-46	98.9756
RPL7A	1.35276	6.68271	15.0894	2.70511e-48	1.93403e-46	98.8432
H3F3B	0.728204	7.24732	15.035	5.57392e-48	3.9731e-46	98.1251
RPL28	1.2909	4.74707	15.0338	5.66587e-48	4.02651e-46	98.1088
TCEB3	1.33986	1.21541	15.0259	6.29357e-48	4.4592e-46	98.0044
DDOST	1.62382	3.72865	15.0244	6.42124e-48	4.53608e-46	97.9845
PCDHGB4	-1.49485	1.10218	-15.0181	6.97441e-48	4.91219e-46	97.9024
RPL3	0.677605	8.00772	14.9991	8.97959e-48	6.3057e-46	97.6514
MTFR1L	1.76049	1.81977	14.9943	9.57009e-48	6.70048e-46	97.5881
CD24	1.67172	2.78953	14.9721	1.28349e-47	8.95981e-46	97.2966
ERI3	1.66633	2.18513	14.964	1.42841e-47	9.94213e-46	97.1903
BMPER	-1.25021	0.894614	-14.9523	1.66907e-47	1.15832e-45	97.0356
ALK	-1.05988	0.759563	-14.9502	1.71609e-47	1.18746e-45	97.008
LRP6	1.25078	1.64963	14.9497	1.728e-47	1.19222e-45	97.0012
DCTD	0.952953	0.431398	14.932	2.1818e-47	1.50094e-45	96.7696
RPS26	1.54831	4.60029	14.9306	2.22227e-47	1.52435e-45	96.7513
MFN2	1.42608	1.45948	14.8978	3.42591e-47	2.34318e-45	96.3214
SDHB	1.92629	2.62176	14.8814	4.25543e-47	2.90215e-45	96.106
SZRD1	1.34293	1.41832	14.8711	4.87136e-47	3.31266e-45	95.9717
S100PBP	1.30634	1.6643	14.8674	5.11622e-47	3.46921e-45	95.923
RPS17	1.52963	4.99856	14.8344	7.90311e-47	5.32841e-45	95.4911
RPS17L	1.52963	4.99856	14.8344	7.90311e-47	5.32841e-45	95.4911
SRRM1	1.33153	2.62804	14.8282	8.57574e-47	5.76548e-45	95.41
CORO1C	1.70569	3.44925	14.8093	1.09866e-46	7.3654e-45	95.1639
CRB1	1.67153	2.34837	14.8043	1.17321e-46	7.84296e-45	95.0987
HMP19	-1.83284	3.29716	-14.7907	1.40191e-46	9.34542e-45	94.9218
PIGG	1.42454	1.72699	14.7602	2.09161e-46	1.39039e-44	94.5245
RPL30	1.14282	6.74212	14.7597	2.10524e-46	1.39553e-44	94.518
LOC286437	0.954266	3.97163	14.7483	2.44503e-46	1.61625e-44	94.3694
QKI	0.904211	4.14144	14.7433	2.61064e-46	1.72091e-44	94.3043
PRPF38A	1.68949	1.98664	14.7378	2.80632e-46	1.84476e-44	94.2325
AEN	-1.34467	1.08767	-14.67	6.79559e-46	4.45479e-44	93.3542
RPL15	0.594891	7.20023	14.669	6.889e-46	4.50354e-44	93.3406
PCBP2	1.2351	3.82491	14.6579	7.9651e-46	5.19268e-44	93.1965
KLRC4	1.14819	0.790362	14.6492	8.91489e-46	5.7959e-44	93.0846
CBR4	1.4685	1.70425	14.6425	9.73203e-46	6.30982e-44	92.9975
ZCCHC24	1.45395	2.55823	14.6306	1.13613e-45	7.34601e-44	92.8438
CNTNAP2	-1.18543	1.1285	-14.6226	1.26113e-45	8.13208e-44	92.7401
SRGAP1	1.30716	1.98535	14.6056	1.57223e-45	1.01106e-43	92.5211
RAP2A	1.3591	1.99666	14.6023	1.64121e-45	1.05256e-43	92.4785
EEF2	0.740788	6.37185	14.5963	1.77311e-45	1.13407e-43	92.4017
PNRC2	1.85657	2.67138	14.5874	1.99094e-45	1.26996e-43	92.2866
SPARCL1	-1.80925	6.20855	-14.5783	2.24247e-45	1.42656e-43	92.1685
KHDRBS2	1.0356	0.583522	14.5531	3.10614e-45	1.97069e-43	91.8449
DR1	1.38988	1.23064	14.5387	3.74223e-45	2.36791e-43	91.6599
MRPL37	1.62057	1.95048	14.519	4.82939e-45	3.04767e-43	91.4067
OLIG2	1.54733	2.554	14.5107	5.3803e-45	3.3863e-43	91.2994
DOCK10	1.36893	2.04605	14.505	5.79153e-45	3.63545e-43	91.2262
GPRC5B	-1.23551	5.18795	-14.5008	6.11025e-45	3.82537e-43	91.173
YPEL3	1.71935	2.2685	14.494	6.67814e-45	4.16987e-43	91.0848
PDZD4	-1.29676	1.56815	-14.4852	7.47965e-45	4.65805e-43	90.9722
LINC00662	1.06366	1.18206	14.4733	8.72058e-45	5.4166e-43	90.8198
KLHL21	1.16701	0.849122	14.4696	9.15168e-45	5.66949e-43	90.7719
HNRNPUL1	1.16504	2.42149	14.4631	9.94195e-45	6.14298e-43	90.6896
KDM5A	1.29071	2.30148	14.4445	1.26378e-44	7.78836e-43	90.4514
GABRG2	-1.27349	0.909015	-14.4324	1.47809e-44	9.08544e-43	90.2958
WNT5A	0.879836	0.521536	14.4313	1.49812e-44	9.18473e-43	90.2825
GAB1	1.37451	1.92738	14.4263	1.59887e-44	9.77709e-43	90.2178
DLL3	1.72801	1.87956	14.4001	2.23889e-44	1.36555e-42	89.8835
PEA15	-1.02357	5.286	-14.3964	2.34734e-44	1.42578e-42	89.8365
VAMP3	1.66257	1.92057	14.3963	2.34969e-44	1.42578e-42	89.8356
SPRED2	-1.29879	1.50822	-14.3935	2.43816e-44	1.47568e-42	89.7989
PCSK1N	-1.62895	4.28879	-14.3806	2.87455e-44	1.73536e-42	89.6354
AKT2	1.08455	1.53085	14.3591	3.78956e-44	2.28193e-42	89.3609
KLHL4	0.876724	0.43619	14.3579	3.84655e-44	2.31037e-42	89.3461
MED28	1.71987	2.22037	14.3489	4.32023e-44	2.58831e-42	89.2308
RLF	1.2775	1.3663	14.3278	5.66361e-44	3.38458e-42	88.962
LDHB	0.741088	7.25607	14.3255	5.8292e-44	3.47476e-42	88.9334
PHB2	1.85573	3.54804	14.309	7.20064e-44	4.28149e-42	88.7236
MDFI	0.944524	0.543932	14.298	8.28951e-44	4.91117e-42	88.5837
ZNF721	1.48043	1.87877	14.2979	8.30116e-44	4.91117e-42	88.5823
LAMTOR5	1.89285	2.99511	14.2897	9.21314e-44	5.43713e-42	88.4788
ZFYVE9	1.15841	0.830243	14.2695	1.19261e-43	7.02068e-42	88.2226
SOX8	1.75306	2.90013	14.2473	1.58291e-43	9.29515e-42	87.9415
CTDSP2	1.35842	1.81775	14.2236	2.14121e-43	1.25425e-41	87.6415
MYSM1	1.03657	0.988987	14.2157	2.36916e-43	1.38435e-41	87.5411
TMEM158	-0.781689	0.560382	-14.215	2.38882e-43	1.3924e-41	87.5328
DYNC1LI2	1.47963	3.31655	14.2093	2.5701e-43	1.49438e-41	87.4602
RPL39	1.76797	5.0022	14.2013	2.84414e-43	1.64967e-41	87.3596
AHCYL1	1.60883	3.66202	14.1977	2.97571e-43	1.72176e-41	87.3147
LINC00263	-1.81358	2.59826	-14.1759	3.92938e-43	2.26802e-41	87.0387
FAM222A	1.14059	0.93575	14.1463	5.71876e-43	3.29281e-41	86.6661
MGC57346	1.33374	1.48948	14.1448	5.82698e-43	3.34698e-41	86.6475
SYF2	1.65385	2.21828	14.1428	5.97328e-43	3.42271e-41	86.6229
LMO4	0.973835	0.973791	14.1416	6.06681e-43	3.4679e-41	86.6075
LRIG1	1.44959	4.2336	14.1342	6.66403e-43	3.8001e-41	86.5143
SLC6A1	-1.49065	3.39959	-14.134	6.683e-43	3.80176e-41	86.5114
ABCD3	1.57205	2.16247	14.131	6.94178e-43	3.9395e-41	86.4737
RNPC3	1.24241	1.47991	14.1247	7.5222e-43	4.25868e-41	86.394
ZRANB2	1.52118	2.52713	14.124	7.58334e-43	4.28305e-41	86.386
RNF150	1.1206	1.05673	14.1089	9.17672e-43	5.17064e-41	86.1966
TEX30	1.41753	1.05706	14.1074	9.35554e-43	5.24826e-41	86.1775
BSDC1	1.64078	2.38655	14.1074	9.35882e-43	5.24826e-41	86.1771
KCNIP2	-1.52653	1.47627	-14.1062	9.50302e-43	5.30906e-41	86.1619
SEMA3D	0.727775	0.370338	14.106	9.52259e-43	5.30906e-41	86.1599
PDCD5	1.75911	2.40135	14.1059	9.53454e-43	5.30906e-41	86.1586
UQCRH	1.94674	3.79863	14.1002	1.02553e-42	5.69698e-41	86.0863
C15orf39	-1.20464	1.35521	-14.094	1.10896e-42	6.14601e-41	86.0086
SZT2	1.07365	1.45326	14.0876	1.20155e-42	6.64364e-41	85.929
NRAS	1.3513	1.37724	14.0869	1.21248e-42	6.68841e-41	85.92
HFM1	0.921232	0.654854	14.0867	1.21608e-42	6.6927e-41	85.9171
NDUFS5	1.86159	3.37462	14.0775	1.36621e-42	7.50149e-41	85.8015
SNHG6	1.7204	3.13832	14.0683	1.53387e-42	8.40258e-41	85.6866
KCNT2	1.03664	0.923279	14.0413	2.15558e-42	1.1781e-40	85.3488
CBX5	0.961155	4.22074	14.022	2.74955e-42	1.49927e-40	85.1072
ATP5F1	1.61853	3.63138	14.0168	2.93689e-42	1.59773e-40	85.0418
SH3BGRL3	1.69767	2.80962	14.0097	3.20906e-42	1.7418e-40	84.9538
UGDH	1.31452	2.08127	13.9991	3.66781e-42	1.98624e-40	84.8211
PRRC2B	1.08865	2.75231	13.9732	5.07869e-42	2.744e-40	84.498
STX12	1.72765	3.01083	13.9621	5.83799e-42	3.14706e-40	84.3597
LOC731275	1.14252	2.72336	13.9595	6.03395e-42	3.2453e-40	84.3269
SLC1A3	-1.47477	5.30333	-13.9486	6.92009e-42	3.71347e-40	84.1909
ANKRD35	0.699728	0.313837	13.9471	7.04602e-42	3.77249e-40	84.173
KANSL1	1.20225	2.35551	13.9449	7.24431e-42	3.8699e-40	84.1455
MRFAP1L1	1.83867	3.05674	13.9396	7.74548e-42	4.1283e-40	84.0791
AZGP1	1.18568	0.721729	13.9353	8.17438e-42	4.34712e-40	84.0256
MEX3A	0.864293	0.750368	13.9273	9.03817e-42	4.7957e-40	83.9258
H2AFZ	1.90036	3.75979	13.9167	1.03214e-41	5.45522e-40	83.794
DGKB	1.20437	2.07574	13.9166	1.03272e-41	5.45522e-40	83.7935
KPNA6	1.13077	2.86543	13.9021	1.23921e-41	6.53139e-40	83.6125
LINC00674	0.984914	2.55856	13.8847	1.53942e-41	8.09566e-40	83.3972
PGD	1.76962	2.59497	13.8805	1.62311e-41	8.51683e-40	83.3447
GABRB1	-1.55533	1.5383	-13.8423	2.61478e-41	1.369e-39	82.8713
IFI16	1.40266	1.57846	13.8356	2.84141e-41	1.48437e-39	82.7888
TLE1	1.11956	0.923704	13.8324	2.95758e-41	1.54165e-39	82.7491
ZNF460	1.70861	3.406	13.8149	3.67676e-41	1.91232e-39	82.533
RSBN1	1.03052	1.08645	13.8125	3.78952e-41	1.96665e-39	82.503
KCNIP1	-1.51158	1.35271	-13.8111	3.85706e-41	1.99732e-39	82.4855
BLOC1S6	1.35918	2.52866	13.8092	3.94496e-41	2.03837e-39	82.4631
GALNT13	1.37388	2.62078	13.8016	4.33626e-41	2.23568e-39	82.3692
PTP4A2	1.24497	1.75281	13.7869	5.20574e-41	2.67813e-39	82.1878
ACTN4	1.24281	1.5138	13.786	5.26939e-41	2.70499e-39	82.1758
MAP4K5	1.40519	2.60721	13.776	5.96646e-41	3.05619e-39	82.0525
EIF3E	1.74203	4.6786	13.7739	6.11896e-41	3.12754e-39	82.0274
PTN	-1.13641	6.16278	-13.7714	6.31266e-41	3.21959e-39	81.9965
CBLB	1.44558	1.93808	13.7321	1.02835e-40	5.23075e-39	81.5121
LOC643406	0.896744	4.36	13.7319	1.03001e-40	5.23075e-39	81.5105
PTMS	1.29625	2.08426	13.7197	1.19847e-40	6.07318e-39	81.3602
SLC4A4	-1.30488	1.48395	-13.718	1.22469e-40	6.19282e-39	81.3387
SCN1A	1.13139	1.28367	13.6969	1.58952e-40	8.02047e-39	81.0799
PFDN5	1.72399	4.57672	13.6903	1.72536e-40	8.68737e-39	80.9985
RPSA	0.89896	7.37891	13.6883	1.76708e-40	8.87855e-39	80.9748
ZMYM2	1.14266	1.91831	13.6734	2.12404e-40	1.06495e-38	80.7922
RUFY3	1.25153	4.58746	13.6725	2.14802e-40	1.07469e-38	80.781
FGF12	1.49298	2.58669	13.6687	2.25299e-40	1.12483e-38	80.7337
SMARCA5	1.32203	2.50391	13.6675	2.28673e-40	1.13927e-38	80.7189
FBXO44	1.13476	1.84491	13.6619	2.44759e-40	1.21565e-38	80.6515
BCKDHA	1.63883	2.08105	13.6619	2.45032e-40	1.21565e-38	80.6504
CTTNBP2NL	1.0561	1.03771	13.6344	3.43826e-40	1.70223e-38	80.3141
CAMK4	-1.24521	0.893421	-13.6216	4.02359e-40	1.98785e-38	80.1581
CELSR2	1.17594	1.76962	13.6182	4.19552e-40	2.06848e-38	80.1166
RNF11	1.28336	1.44195	13.6092	4.68522e-40	2.30511e-38	80.007
CKB	1.15123	6.86259	13.6026	5.08388e-40	2.49606e-38	79.926
AFF1	0.8421	0.790326	13.602	5.12331e-40	2.51021e-38	79.9183
ARC	1.52857	1.54387	13.5907	5.88279e-40	2.87637e-38	79.7811
FAM193A	1.14334	1.20948	13.5898	5.94779e-40	2.90216e-38	79.7702
ARHGAP32	1.2371	2.01797	13.5871	6.14839e-40	2.99386e-38	79.7373
PIK3R1	1.32107	2.72679	13.5852	6.29923e-40	3.06101e-38	79.7132
SEMA6A	-1.29088	2.54542	-13.58	6.70819e-40	3.25306e-38	79.6508
CLIP2	1.23335	1.91696	13.5784	6.84355e-40	3.31191e-38	79.631
EPS15	1.03268	0.762874	13.5757	7.07251e-40	3.41574e-38	79.5983
ITGB1	1.41421	1.82165	13.5733	7.29146e-40	3.51431e-38	79.5681
RNF10	1.46864	2.25323	13.5705	7.54299e-40	3.62815e-38	79.5344
LYPD1	-1.48348	2.15965	-13.5671	7.86746e-40	3.77654e-38	79.4926
PSMB2	1.12406	2.88121	13.5633	8.23746e-40	3.94615e-38	79.447
ALCAM	1.32945	4.4674	13.5516	9.5058e-40	4.54454e-38	79.3049
OCIAD1	1.61867	3.52427	13.5514	9.5306e-40	4.54721e-38	79.3023
CHRDL1	-1.07514	0.786425	-13.5484	9.89169e-40	4.71e-38	79.2654
CDKN1A	-1.73663	1.88222	-13.545	1.03128e-39	4.90064e-38	79.224
CPSF3L	1.57062	2.12518	13.5421	1.06811e-39	5.0655e-38	79.1892
ZNF91	1.42956	2.90344	13.5353	1.16103e-39	5.49513e-38	79.1064
NBPF14	1.0272	1.81526	13.5347	1.16959e-39	5.52463e-38	79.0991
DNM3OS	0.958425	0.818107	13.5242	1.32967e-39	6.2587e-38	78.9718
NRSN1	-1.68758	2.57847	-13.5242	1.33029e-39	6.2587e-38	78.9714
PAPSS1	1.72603	2.41839	13.5103	1.57707e-39	7.40505e-38	78.8025
FAM60A	1.17602	1.11997	13.5066	1.65026e-39	7.73335e-38	78.7575
SRSF10	1.29518	3.13568	13.5002	1.78444e-39	8.3456e-38	78.6799
MXD4	1.25279	1.60404	13.4984	1.82415e-39	8.51449e-38	78.658
C1orf63	1.54624	1.92859	13.4915	1.98429e-39	9.24374e-38	78.5745
TRIM44	1.26024	1.33439	13.4816	2.24e-39	1.04145e-37	78.4542
RPL34	1.36694	4.70654	13.4713	2.54071e-39	1.17894e-37	78.3292
EIF3A	1.42284	2.87111	13.4629	2.81409e-39	1.30324e-37	78.2278
HIP1	1.13585	2.32818	13.4569	3.02736e-39	1.39927e-37	78.1553
EIF3I	1.47342	3.61145	13.4475	3.39517e-39	1.56621e-37	78.0415
HMG20B	1.39822	1.44493	13.4291	4.2454e-39	1.95462e-37	77.8198
SUPT5H	1.37831	3.27145	13.4101	5.35092e-39	2.45882e-37	77.5901
PINK1	1.13327	1.1188	13.4049	5.69955e-39	2.61395e-37	77.5275
CCDC50	1.18168	2.13518	13.3977	6.22038e-39	2.8473e-37	77.4407
PER3	1.06368	1.10003	13.3931	6.58423e-39	3.00803e-37	77.3843
RBMXL1	1.05625	1.47041	13.3868	7.10624e-39	3.24026e-37	77.3086
PKD1P1	0.923107	3.74702	13.3819	7.53661e-39	3.42988e-37	77.2503
PCDHGA5	1.03109	0.627033	13.3813	7.59279e-39	3.44882e-37	77.2429
CCDC97	1.17311	1.34367	13.3798	7.73409e-39	3.50627e-37	77.2246
GFRA1	-1.26334	2.35724	-13.3705	8.65975e-39	3.91841e-37	77.1124
HLA-C	-1.64684	3.86631	-13.3665	9.09069e-39	4.10556e-37	77.0642
CXCL12	-1.31054	1.02786	-13.3653	9.21887e-39	4.15551e-37	77.0503
ENAH	0.964783	2.91001	13.3642	9.34683e-39	4.20518e-37	77.0367
ZNF302	1.56762	2.2559	13.3622	9.57471e-39	4.29954e-37	77.0127
TMEM59	1.62875	4.12392	13.3563	1.02849e-38	4.60969e-37	76.9418
DCAF16	1.18588	2.64084	13.3399	1.25394e-38	5.60953e-37	76.7451
LINC00673	1.50515	2.58589	13.3351	1.33024e-38	5.93963e-37	76.6865
PSMD8	1.64042	2.77977	13.3283	1.44398e-38	6.43535e-37	76.6051
JMJD1C	1.16044	3.32522	13.3227	1.54545e-38	6.87464e-37	76.5377
PPA2	1.34205	2.0568	13.3225	1.54945e-38	6.8795e-37	76.5351
RBM42	1.37345	1.87132	13.3153	1.68916e-38	7.48576e-37	76.4495
CSNK1E	1.29064	3.65244	13.3149	1.69687e-38	7.50587e-37	76.4449
ZBTB17	1.27587	1.16106	13.2986	2.06676e-38	9.12499e-37	76.2493
NACA	1.20706	6.34549	13.292	2.23875e-38	9.86595e-37	76.17
FBXL5	1.59913	2.8759	13.2911	2.26293e-38	9.95394e-37	76.1593
HTRA1	-1.64901	3.43182	-13.2811	2.55221e-38	1.12056e-36	76.0399
RAB31	-1.0025	5.92677	-13.2796	2.59915e-38	1.13905e-36	76.0218
YTHDC1	1.0344	1.8799	13.2737	2.79166e-38	1.22116e-36	75.9509
SALL3	1.02422	1.16461	13.2723	2.84099e-38	1.23834e-36	75.9336
BCAR1	1.22919	1.2571	13.2722	2.8414e-38	1.23834e-36	75.9334
XPR1	1.03201	2.19617	13.2709	2.88685e-38	1.25583e-36	75.9177
CLCN3	1.41643	2.44626	13.2679	2.99557e-38	1.30074e-36	75.881
GATM	1.81596	3.27904	13.2593	3.32303e-38	1.44028e-36	75.7781
MARCKS	-0.66036	5.84546	-13.2547	3.51024e-38	1.51864e-36	75.7237
PCDHGA11	0.99293	0.707287	13.2522	3.61685e-38	1.56191e-36	75.694
RCN2	1.67758	3.72857	13.2457	3.91085e-38	1.6858e-36	75.6165
PRPF31	1.4662	1.57295	13.2177	5.47923e-38	2.35756e-36	75.2819
PNN	1.42545	3.04215	13.2099	6.0209e-38	2.58593e-36	75.1884
PYURF	1.68271	2.7868	13.2033	6.51697e-38	2.79391e-36	75.1098
PKD1	0.955745	2.40662	13.1969	7.03936e-38	3.01241e-36	75.0333
ANLN	-1.17391	1.03541	-13.1952	7.18376e-38	3.06866e-36	75.0132
PLCG1	1.19986	2.19437	13.1924	7.42937e-38	3.16786e-36	74.9798
ERCC1	1.4296	2.51661	13.1896	7.68307e-38	3.27014e-36	74.9465
THSD4	-0.864813	0.618282	-13.1857	8.04901e-38	3.41975e-36	74.9003
FAM184B	0.804757	0.732729	13.1796	8.65871e-38	3.67219e-36	74.8279
NEAT1	0.765712	0.469624	13.1789	8.72893e-38	3.69535e-36	74.8199
HRNR	0.723029	0.405744	13.1777	8.85373e-38	3.74149e-36	74.8058
GLTSCR2	1.56863	2.25199	13.1764	8.99776e-38	3.79558e-36	74.7898
HDAC1	1.15507	0.948542	13.169	9.83328e-38	4.14065e-36	74.7017
USP24	0.971842	1.11472	13.1614	1.07717e-37	4.52773e-36	74.6112
COMMD3	1.5577	1.81553	13.1549	1.16352e-37	4.88204e-36	74.5347
SSU72	1.47124	1.94897	13.1543	1.17297e-37	4.91299e-36	74.5267
GTF2B	1.49151	1.62431	13.1521	1.20394e-37	5.0338e-36	74.5009
ARHGEF26	-1.36853	3.04549	-13.1499	1.23551e-37	5.15668e-36	74.4752
ADAMTS20	0.671963	0.380341	13.142	1.3581e-37	5.65835e-36	74.3813
ACADM	1.41608	1.59256	13.1378	1.42914e-37	5.94387e-36	74.3307
HID1	0.849621	0.518556	13.1345	1.48567e-37	6.16814e-36	74.2923
C7orf13	0.835596	0.46682	13.1326	1.51959e-37	6.29792e-36	74.2699
PCMTD2	1.56217	2.99178	13.12	1.76804e-37	7.31478e-36	74.1196
KDM5B	1.22494	1.73386	13.1098	1.99509e-37	8.23974e-36	73.9998
ZNF827	1.14939	1.43718	13.1097	1.99861e-37	8.23989e-36	73.998
GPR158	-1.24072	1.7784	-13.0778	2.92342e-37	1.20318e-35	73.6207
DSCAM	1.12914	1.82836	13.0756	3.00345e-37	1.23376e-35	73.5939
RAPGEF2	1.21118	1.57566	13.0754	3.00817e-37	1.23376e-35	73.5924
TSPAN7	-1.04659	6.62304	-13.0723	3.12397e-37	1.27904e-35	73.5549
SIK3	0.91409	1.03509	13.0713	3.16075e-37	1.29187e-35	73.5433
SEZ6L	-1.16102	4.58943	-13.067	3.3249e-37	1.35662e-35	73.4931
SLC25A36	1.3711	3.04164	13.0635	3.46865e-37	1.41283e-35	73.4511
ZNF286A	1.08455	2.15244	13.0632	3.48047e-37	1.41521e-35	73.4477
TIA1	1.38609	2.94527	13.0436	4.39229e-37	1.78291e-35	73.2169
DNAJC11	1.34141	1.44061	13.0316	5.0658e-37	2.05278e-35	73.0754
PIGS	-1.57176	3.0567	-13.0309	5.11233e-37	2.06809e-35	73.0663
ZMYM4	1.0061	1.19889	13.0212	5.73496e-37	2.316e-35	72.9523
OR4N2	0.803229	0.360108	13.0144	6.21806e-37	2.50682e-35	72.872
PDGFC	1.25918	1.2536	13.0084	6.67244e-37	2.68543e-35	72.8021
SMARCC2	1.15031	3.10701	12.9893	8.3754e-37	3.36509e-35	72.5766
FAM110B	1.382	3.92848	12.9769	9.69482e-37	3.88861e-35	72.4315
NKD1	0.909164	1.117	12.9624	1.15156e-36	4.60618e-35	72.2607
TXNDC12	1.42622	1.8165	12.9623	1.15242e-36	4.60618e-35	72.26
PPP5C	1.34263	1.91039	12.9622	1.15422e-36	4.60618e-35	72.2585
RPL12	1.37905	5.79221	12.9563	1.23824e-36	4.93314e-35	72.1888
RPL23	1.01736	6.30832	12.9511	1.31567e-36	5.23285e-35	72.1286
HNMT	-1.63048	3.08917	-12.9509	1.31952e-36	5.23934e-35	72.1257
SULT1C4	1.33162	1.22411	12.9478	1.36836e-36	5.42416e-35	72.0896
NAP1L5	1.33857	1.21089	12.9282	1.72495e-36	6.82624e-35	71.8599
CCDC144B	0.895633	2.81826	12.8976	2.47477e-36	9.77719e-35	71.5019
NRP1	-1.15476	0.929724	-12.892	2.64503e-36	1.04324e-34	71.4359
PRSS48	0.775004	0.523976	12.8902	2.70183e-36	1.06387e-34	71.4148
CALM3	1.24475	3.25956	12.8797	3.05506e-36	1.20097e-34	71.2929
TMEM57	0.812149	0.647296	12.8773	3.14313e-36	1.23354e-34	71.2648
RTKN	1.48371	2.5488	12.8751	3.22594e-36	1.26394e-34	71.239
MKRN3	1.53709	2.41056	12.8678	3.51703e-36	1.37571e-34	71.1533
CRIPT	1.34381	2.75925	12.8647	3.64489e-36	1.42337e-34	71.1178
TMEM147	1.72175	2.4792	12.8637	3.68909e-36	1.43826e-34	71.1059
MAPK10	1.40629	2.26483	12.8505	4.30987e-36	1.67752e-34	70.9516
AK2	1.356	1.97004	12.8488	4.39454e-36	1.70767e-34	70.9323
LCORL	1.06363	0.956659	12.8486	4.40368e-36	1.70841e-34	70.9303
MTOR	1.03497	1.33925	12.8444	4.62627e-36	1.79183e-34	70.8814
PRDM2	1.06822	1.31601	12.8404	4.85302e-36	1.87658e-34	70.8339
GATS	1.2451	1.86374	12.8386	4.95406e-36	1.91253e-34	70.8135
LOC100129361	0.957675	0.996305	12.833	5.29061e-36	2.03913e-34	70.7483
TMEM39B	1.06733	0.864352	12.8116	6.80309e-36	2.61781e-34	70.4989
PCDHB5	-1.5472	2.35258	-12.8095	6.97442e-36	2.67938e-34	70.4742
HNRNPD	1.224	3.27413	12.809	7.00907e-36	2.68832e-34	70.4693
UBIAD1	1.14981	1.68638	12.8043	7.40585e-36	2.83591e-34	70.4147
TBL1XR1	1.22994	3.54867	12.7998	7.81205e-36	2.98663e-34	70.3617
SLC25A18	-1.56504	2.0219	-12.7815	9.67515e-36	3.69294e-34	70.1496
TMEM222	1.5263	1.92929	12.7751	1.04236e-35	3.97221e-34	70.0757
LINC00641	1.03751	1.03718	12.7738	1.05848e-35	4.02716e-34	70.0605
TRNAU1AP	1.09732	1.03179	12.7715	1.08716e-35	4.12965e-34	70.0339
EYS	0.642717	0.375102	12.7625	1.20844e-35	4.58297e-34	69.9291
FCHSD2	1.29068	2.81212	12.7606	1.23622e-35	4.68082e-34	69.9065
SLC7A14	-0.830802	1.45877	-12.7586	1.26459e-35	4.78059e-34	69.884
CHIC2	1.34221	1.43825	12.7483	1.42613e-35	5.38267e-34	69.7648
FBXO42	1.17049	1.1986	12.7404	1.56417e-35	5.89427e-34	69.6732
RAB13	1.23721	1.15112	12.7296	1.77469e-35	6.67696e-34	69.5479
SNRNP40	1.46693	1.69846	12.7232	1.9128e-35	7.18513e-34	69.4736
TRIM33	0.951863	1.04457	12.7212	1.95587e-35	7.33529e-34	69.4515
EPPIN	0.739805	1.88169	12.7206	1.97059e-35	7.37879e-34	69.4441
HLA-B	-1.65212	3.1072	-12.712	2.17755e-35	8.14086e-34	69.345
ZKSCAN8	1.38522	2.16855	12.7036	2.40225e-35	8.96677e-34	69.2476
SOX5	0.923587	0.76843	12.6973	2.58637e-35	9.63882e-34	69.1744
TMED5	1.22779	1.5324	12.6827	3.06284e-35	1.13966e-33	69.0067
RPL7	0.678972	7.86529	12.6724	3.45304e-35	1.28283e-33	68.8878
LOC202181	0.637166	0.310942	12.6694	3.57399e-35	1.32568e-33	68.8537
VPS51	1.56679	3.22991	12.6607	3.95567e-35	1.46496e-33	68.753
ANTXR1	1.3297	2.43011	12.6546	4.24555e-35	1.56986e-33	68.6829
TMEM108	-1.1796	1.91925	-12.6506	4.44744e-35	1.64195e-33	68.6368
ENO1	1.33349	5.25639	12.6458	4.70385e-35	1.73391e-33	68.5812
ZNF260	1.0692	1.85666	12.6336	5.41539e-35	1.99308e-33	68.4415
PPP1R12A	1.20283	3.32603	12.6319	5.52217e-35	2.02923e-33	68.4222
LINC00665	0.996561	2.2497	12.6314	5.55474e-35	2.03803e-33	68.4164
LOC441081	1.16771	2.45142	12.6258	5.92817e-35	2.17167e-33	68.3518
EFCAB14	1.2968	2.08788	12.6076	7.31778e-35	2.67659e-33	68.143
MPRIP	0.930851	1.96092	12.6065	7.41114e-35	2.70655e-33	68.1304
GSE1	0.949282	1.05999	12.5924	8.7273e-35	3.1823e-33	67.9683
MAML2	1.10004	3.2882	12.5918	8.78439e-35	3.19819e-33	67.9619
USP33	0.948018	3.46541	12.582	9.84861e-35	3.58014e-33	67.8485
ODC1	1.40132	1.81366	12.5783	1.02694e-34	3.72739e-33	67.807
NT5E	-1.40239	1.95161	-12.5706	1.12339e-34	4.07122e-33	67.718
SUN2	0.952972	0.941174	12.5539	1.36081e-34	4.9241e-33	67.5278
MTSS1L	0.972394	1.85053	12.5523	1.38718e-34	5.01184e-33	67.5088
FLJ14186	0.86198	1.05695	12.5394	1.60924e-34	5.80528e-33	67.3616
RPL6	1.17016	6.5271	12.5348	1.69591e-34	6.10864e-33	67.3095
TEX9	0.925107	0.664637	12.5316	1.76111e-34	6.33384e-33	67.2721
ANP32B	1.41486	1.94594	12.5297	1.79868e-34	6.45915e-33	67.2512
KIAA0319L	1.10464	2.1516	12.5262	1.87422e-34	6.72022e-33	67.2104
MIER1	1.12936	1.40695	12.5191	2.03368e-34	7.28096e-33	67.1295
EVI5	0.873929	1.33024	12.5117	2.21319e-34	7.91164e-33	67.0456
RPRM	1.01822	0.867103	12.5108	2.23745e-34	7.97862e-33	67.0348
LOC91948	0.884865	2.29104	12.5107	2.23867e-34	7.97862e-33	67.0342
C11orf96	1.2076	1.23566	12.5019	2.47773e-34	8.81737e-33	66.9336
TPP2	1.2373	2.24619	12.4909	2.81178e-34	9.99112e-33	66.8082
HIAT1	1.36376	1.58331	12.4905	2.82427e-34	1.00204e-32	66.8038
HBB	-1.03922	1.32171	-12.4897	2.85002e-34	1.00967e-32	66.7948
GRID2	0.996467	1.16589	12.4813	3.13964e-34	1.11061e-32	66.6989
GLT25D2	-1.37129	2.83792	-12.4728	3.46125e-34	1.22255e-32	66.6022
HNRNPC	0.960613	5.51021	12.4711	3.52727e-34	1.24401e-32	66.5834
SCOC	1.66509	2.86252	12.4694	3.59592e-34	1.26633e-32	66.5643
GRSF1	1.18097	1.92409	12.4625	3.89342e-34	1.36906e-32	66.4855
PABPC4	0.984678	0.885852	12.462	3.91811e-34	1.3757e-32	66.4792
TUBA1A	0.782329	7.8381	12.4583	4.08749e-34	1.43304e-32	66.4373
CD27-AS1	1.13249	1.28647	12.4537	4.30525e-34	1.50716e-32	66.3858
CYHR1	1.38522	1.60485	12.4499	4.49754e-34	1.57215e-32	66.3425
LOC100271836	1.31863	1.88599	12.4432	4.85863e-34	1.69586e-32	66.2659
KIAA1109	1.02992	1.58477	12.4416	4.94809e-34	1.72455e-32	66.2478
MIDN	0.875494	1.31532	12.4404	5.01659e-34	1.74585e-32	66.2342
SRSF9	1.26026	1.41661	12.4399	5.04695e-34	1.75384e-32	66.2282
CRYAB	-2.03692	4.84418	-12.4387	5.11601e-34	1.77522e-32	66.2147
MAP1LC3A	-1.12341	0.910311	-12.4361	5.26988e-34	1.82594e-32	66.1854
RFC1	1.16513	1.74222	12.4349	5.34165e-34	1.8481e-32	66.172
C1orf123	1.48514	2.0395	12.4345	5.36291e-34	1.85275e-32	66.168
LOC150622	-1.02279	1.48817	-12.434	5.39485e-34	1.86106e-32	66.1621
CREBZF	1.22084	2.65241	12.4311	5.57852e-34	1.92162e-32	66.1289
WDR3	1.05713	0.951049	12.4303	5.63149e-34	1.93705e-32	66.1196
SRP72	1.3368	2.56679	12.4286	5.73733e-34	1.9706e-32	66.1011
AFAP1	1.11882	1.5042	12.4187	6.42931e-34	2.20507e-32	65.9882
FEZ1	-1.33223	5.27852	-12.4133	6.8415e-34	2.34304e-32	65.9266
RIN2	1.36092	2.68127	12.4106	7.05175e-34	2.41155e-32	65.8966
WHSC1	1.00006	1.32776	12.3996	7.99269e-34	2.72939e-32	65.7724
FTL	1.40585	5.47934	12.3969	8.25083e-34	2.81349e-32	65.7409
ZDHHC2	0.926222	0.981187	12.3878	9.1508e-34	3.11588e-32	65.6382
GNAI3	1.32607	2.02207	12.3818	9.79881e-34	3.33174e-32	65.5704
CLCC1	0.941289	2.9503	12.3778	1.02573e-33	3.48261e-32	65.5251
PPP1CC	1.53683	2.32547	12.3762	1.04409e-33	3.53988e-32	65.5075
ATP1A1	1.28948	1.92549	12.3684	1.14119e-33	3.86356e-32	65.4193
PODN	0.933873	0.713724	12.3681	1.14543e-33	3.87236e-32	65.4156
CXXC4	1.10237	1.80545	12.3672	1.15757e-33	3.90784e-32	65.4052
TET2	1.14785	2.03633	12.3524	1.36909e-33	4.61531e-32	65.2388
YEATS2	1.12481	2.26219	12.3481	1.43849e-33	4.84238e-32	65.1898
YLPM1	0.995828	2.26596	12.3325	1.71656e-33	5.77024e-32	65.0146
COL20A1	0.899602	0.707278	12.3281	1.80526e-33	6.05977e-32	64.9646
TUBB	1.42833	5.10443	12.3093	2.23605e-33	7.48917e-32	64.7525
MATR3	1.00235	5.06142	12.3092	2.23742e-33	7.48917e-32	64.7519
SLC30A7	0.888634	1.18962	12.3015	2.44063e-33	8.15784e-32	64.6657
EGLN2	1.33222	1.83682	12.3007	2.46395e-33	8.22417e-32	64.6563
SEPW1	1.44863	4.15566	12.2953	2.619e-33	8.72939e-32	64.5958
ANKRD13C	1.12708	1.43049	12.285	2.94309e-33	9.79583e-32	64.4801
SHANK2	-0.786538	0.796631	-12.2832	3.00573e-33	9.99024e-32	64.4592
LRP1B	1.00525	2.47442	12.281	3.08025e-33	1.02236e-31	64.4349
CHST3	1.01287	1.10718	12.2692	3.51856e-33	1.1662e-31	64.3031
RPL19	0.779767	7.40552	12.2647	3.70455e-33	1.22613e-31	64.252
NOC2L	1.35373	1.74191	12.262	3.82115e-33	1.26296e-31	64.2213
SPCS3	1.11027	1.68758	12.2581	3.99066e-33	1.31714e-31	64.1783
NLGN1	1.2751	3.56207	12.2213	6.0477e-33	1.9933e-31	63.7662
DNTTIP2	1.34974	1.8175	12.211	6.79346e-33	2.23598e-31	63.6509
KCNQ1OT1	0.375973	3.99325	12.1919	8.42222e-33	2.76822e-31	63.4379
CAP1	1.39654	2.46265	12.1884	8.76422e-33	2.87663e-31	63.3984
DRAM2	1.18716	1.10698	12.1882	8.78678e-33	2.88004e-31	63.3958
PARK7	1.49225	4.84372	12.1765	1.0023e-32	3.28069e-31	63.2654
DLL1	1.45112	1.98978	12.1719	1.05462e-32	3.44719e-31	63.2149
ARL2BP	1.60355	2.61833	12.1694	1.08543e-32	3.543e-31	63.1864
FLVCR2	-0.880873	0.551359	-12.1493	1.35993e-32	4.43289e-31	62.9629
CAPZA1	1.43784	2.96877	12.1456	1.41711e-32	4.61293e-31	62.9221
MRFAP1	1.1183	5.68286	12.1305	1.67973e-32	5.46028e-31	62.7536
PHACTR3	1.40312	2.73565	12.1264	1.75946e-32	5.7116e-31	62.7076
TFDP2	0.722009	2.38481	12.1193	1.90351e-32	6.17077e-31	62.6296
KHDRBS1	1.18985	1.78575	12.1188	1.91541e-32	6.20083e-31	62.6234
SMARCAD1	1.12155	1.40717	12.1161	1.97316e-32	6.37908e-31	62.594
MLLT10	0.839713	0.779163	12.1114	2.08146e-32	6.72002e-31	62.541
MTMR9LP	0.911416	0.725291	12.1092	2.13188e-32	6.87342e-31	62.5173
ZMIZ1	1.10341	2.83056	12.1065	2.19798e-32	7.0769e-31	62.487
FIP1L1	1.43659	2.56223	12.0965	2.45867e-32	7.90548e-31	62.376
KAT2B	1.21493	1.91487	12.0962	2.46712e-32	7.9219e-31	62.3726
CAMK2N1	1.02339	1.28219	12.0904	2.63255e-32	8.44164e-31	62.3082
RAD21	1.15657	2.81936	12.088	2.70272e-32	8.65492e-31	62.2822
TACR1	-1.29022	1.37027	-12.0781	3.01824e-32	9.65223e-31	62.1727
RPAIN	1.32614	3.10529	12.0756	3.10426e-32	9.91395e-31	62.1449
LRRC1	1.14072	1.32109	12.0688	3.34926e-32	1.0682e-30	62.0696
CLSTN2	0.806634	0.561232	12.0682	3.37178e-32	1.07393e-30	62.0629
RPSAP58	1.06915	3.20862	12.058	3.77744e-32	1.20152e-30	61.9503
SPTAN1	1.05996	3.55049	12.0574	3.80586e-32	1.20894e-30	61.9429
SH3BP5-AS1	0.823526	0.682777	12.0554	3.89145e-32	1.23447e-30	61.9209
GALNT15	-1.09349	1.43227	-12.0547	3.92071e-32	1.24208e-30	61.9134
SVOP	-1.02081	1.27385	-12.054	3.95212e-32	1.25036e-30	61.9055
NAA25	1.19945	1.72047	12.0432	4.45806e-32	1.40855e-30	61.7861
MEIS3	1.13624	1.51926	12.0364	4.80882e-32	1.51734e-30	61.7111
AMY2B	0.948086	0.869293	12.0353	4.86818e-32	1.53403e-30	61.6989
HS3ST2	-0.795939	0.468562	-12.0341	4.93017e-32	1.5515e-30	61.6864
CDK11A	0.873488	0.963268	12.0269	5.34636e-32	1.68024e-30	61.6061
KANSL1L	0.769685	0.725929	12.0256	5.42448e-32	1.70253e-30	61.5917
GDAP2	1.05207	1.5556	12.025	5.45835e-32	1.71089e-30	61.5855
NXPE3	0.748668	1.24163	12.0212	5.69635e-32	1.78312e-30	61.5432
ZYG11B	0.804924	1.8775	12.0138	6.17992e-32	1.93194e-30	61.4625
SEPT4	-1.41495	1.57006	-12.0132	6.22571e-32	1.94369e-30	61.4552
FAM215A	0.920821	0.911484	12.0058	6.76163e-32	2.10822e-30	61.3733
CACNA2D1	0.966368	0.961122	12.0051	6.80927e-32	2.12028e-30	61.3664
PSMA5	1.26081	1.92192	12.0029	6.98075e-32	2.17082e-30	61.3417
MEGF8	0.871882	1.50366	12.0008	7.14407e-32	2.21869e-30	61.3188
GRAMD1A	0.97448	0.913543	11.9827	8.73449e-32	2.70907e-30	61.1196
NELFCD	1.46648	2.73839	11.9796	9.03814e-32	2.79958e-30	61.0857
ZNF606	1.03984	1.09607	11.9751	9.50642e-32	2.94078e-30	61.0357
URI1	0.849612	0.708895	11.9721	9.82584e-32	3.03562e-30	61.0029
ABHD2	-1.08242	3.1025	-11.9675	1.03345e-31	3.18859e-30	60.9529
AGO4	0.761117	0.716234	11.9592	1.13357e-31	3.49296e-30	60.8613
ATXN7L3B	1.45809	3.41364	11.9529	1.2156e-31	3.74085e-30	60.792
SMIM14	1.14203	2.58964	11.9487	1.27354e-31	3.91408e-30	60.7459
C1orf198	-1.4487	3.05432	-11.9428	1.35958e-31	4.17307e-30	60.6811
PPCS	0.70253	0.346585	11.9411	1.38504e-31	4.24572e-30	60.6627
FGFBP3	-1.17724	1.63908	-11.9384	1.42802e-31	4.37183e-30	60.6324
MTRNR2L1	-0.352058	8.23036	-11.9369	1.45099e-31	4.43639e-30	60.6166
CHST15	-1.12836	1.23919	-11.929	1.58425e-31	4.83758e-30	60.5295
SNX7	1.18127	1.17307	11.9253	1.64995e-31	5.03172e-30	60.4893
RNF19A	1.31444	1.88165	11.921	1.73066e-31	5.27106e-30	60.442
THAP9-AS1	1.14677	1.30442	11.9168	1.8118e-31	5.51109e-30	60.3965
RB1CC1	1.16819	2.48099	11.9148	1.85221e-31	5.62679e-30	60.3747
GBE1	1.13916	1.15595	11.911	1.93278e-31	5.86401e-30	60.3325
ILDR2	1.03767	1.32297	11.9081	1.99514e-31	6.04546e-30	60.301
BAIAP2	1.0926	1.21768	11.9047	2.07121e-31	6.26791e-30	60.264
ZNF577	1.188	1.22876	11.9042	2.08184e-31	6.29204e-30	60.2589
MARCH8	0.899392	0.720049	11.9023	2.12779e-31	6.42273e-30	60.2372
ING4	1.58874	3.00018	11.8997	2.18865e-31	6.59802e-30	60.2093
ARRDC3-AS1	0.693256	2.51006	11.896	2.28022e-31	6.86532e-30	60.1687
GPC6	-0.812345	0.695582	-11.8944	2.31985e-31	6.97575e-30	60.1516
MAP2	0.801746	5.10594	11.8844	2.59107e-31	7.78142e-30	60.042
DPYSL4	1.271	1.75074	11.8756	2.85547e-31	8.56461e-30	59.9458
CCT2	1.52146	3.33669	11.8673	3.13004e-31	9.37626e-30	59.8548
DPY19L3	1.0784	1.351	11.8671	3.13497e-31	9.37914e-30	59.8532
RBM39	0.932904	5.09942	11.8654	3.1932e-31	9.54131e-30	59.835
BPTF	0.883628	3.24791	11.8594	3.4133e-31	1.01861e-29	59.7689
ADD3	1.32237	3.3355	11.8573	3.49195e-31	1.04077e-29	59.7464
RRP7B	1.09149	2.12269	11.8556	3.56011e-31	1.05975e-29	59.7272
N4BP2	0.785465	0.88548	11.8454	3.98198e-31	1.18384e-29	59.6163
CDKN1B	1.37554	2.47789	11.8374	4.3448e-31	1.29008e-29	59.5298
FBXO11	1.2528	2.06497	11.8333	4.5461e-31	1.34816e-29	59.485
IVNS1ABP	1.37097	3.02792	11.8288	4.77865e-31	1.41535e-29	59.4355
PHACTR4	0.604669	2.73295	11.8231	5.08748e-31	1.50494e-29	59.3735
SLC16A1	1.15955	1.44609	11.8217	5.1631e-31	1.5254e-29	59.3589
MNAT1	1.33121	1.94703	11.8187	5.33956e-31	1.57557e-29	59.3256
PUM2	1.1547	1.85331	11.8182	5.36761e-31	1.58187e-29	59.3204
ARHGEF1	1.04056	1.3135	11.8093	5.91949e-31	1.7403e-29	59.2234
ZBTB40	0.858514	0.920097	11.8093	5.9199e-31	1.7403e-29	59.2233
TRMT13	0.958086	0.909964	11.8076	6.02879e-31	1.77012e-29	59.2053
PBXIP1	1.05696	0.913483	11.7946	6.95451e-31	2.03939e-29	59.0637
EDA2R	-0.785645	0.452664	-11.791	7.23117e-31	2.11789e-29	59.0251
IFITM10	0.966874	1.02581	11.7799	8.16802e-31	2.38932e-29	58.9044
CYR61	0.739398	0.384035	11.7781	8.32641e-31	2.43265e-29	58.8854
TMCC1	1.24752	2.30355	11.7776	8.37377e-31	2.44347e-29	58.8797
PLK1S1	1.50248	3.13144	11.7744	8.67065e-31	2.52698e-29	58.8452
LOC643837	0.68335	0.497789	11.7735	8.7605e-31	2.55003e-29	58.835
CCSER2	1.15411	2.29065	11.7727	8.83457e-31	2.56843e-29	58.8267
ETNK1	1.25414	3.09879	11.7632	9.7985e-31	2.84517e-29	58.7241
HSD17B6	-1.10374	0.739425	-11.7586	1.03076e-30	2.98932e-29	58.6739
NDRG4	-1.42172	3.89458	-11.7521	1.10609e-30	3.20386e-29	58.604
ATP6V0B	1.64056	3.08132	11.7454	1.19015e-30	3.44314e-29	58.5314
SRP14	0.963587	6.00767	11.7385	1.28351e-30	3.70811e-29	58.4566
LOC100507346	0.59965	0.329832	11.7384	1.28487e-30	3.70811e-29	58.4555
ATP5SL	1.22493	1.19084	11.7367	1.3099e-30	3.77574e-29	58.4364
PEX5	1.0045	1.02125	11.7243	1.49911e-30	4.31587e-29	58.3028
PLEKHB1	-1.58728	3.61476	-11.7189	1.59002e-30	4.57203e-29	58.2444
MEAF6	0.98904	2.32004	11.7142	1.67264e-30	4.80375e-29	58.1943
CDK11B	0.908898	1.18834	11.7046	1.85754e-30	5.32831e-29	58.0904
UGT8	0.703781	4.15707	11.7036	1.87798e-30	5.38043e-29	58.0795
CNPY2	1.4255	3.26225	11.7035	1.88078e-30	5.38196e-29	58.0781
LINC00670	0.642	1.95207	11.7007	1.93855e-30	5.54055e-29	58.0481
ADD1	1.27821	2.99354	11.7001	1.95031e-30	5.56743e-29	58.0421
ZNF566	0.868301	1.40194	11.6979	1.99761e-30	5.69559e-29	58.0183
MAP4K4	1.10316	2.3939	11.6926	2.11596e-30	6.02033e-29	57.9613
AZIN1	1.35733	2.78252	11.6926	2.11659e-30	6.02033e-29	57.961
SLC38A2	1.23279	3.3628	11.6864	2.26365e-30	6.43088e-29	57.8945
OSTC	1.39985	1.76338	11.6857	2.28128e-30	6.47319e-29	57.8868
ZNF804A	0.649929	0.48997	11.6778	2.48728e-30	7.04928e-29	57.8012
SCAF11	1.04688	2.60438	11.673	2.62e-30	7.41655e-29	57.7497
HSPB1	-1.39095	1.87102	-11.6726	2.63189e-30	7.4413e-29	57.7452
VEZF1	1.18868	3.22286	11.6687	2.74357e-30	7.74779e-29	57.704
UBTF	1.09318	1.70057	11.6662	2.81885e-30	7.95091e-29	57.6772
RPS15A	1.1784	6.13051	11.6621	2.94685e-30	8.30205e-29	57.6332
NOG	-1.03459	1.10542	-11.6523	3.28053e-30	9.23113e-29	57.5269
STAG1	1.06086	1.61419	11.6506	3.33944e-30	9.38572e-29	57.5093
RBM4	1.34504	4.36218	11.6482	3.42883e-30	9.62553e-29	57.4831
GAS2L1	-0.999537	1.40053	-11.6459	3.5153e-30	9.85658e-29	57.4584
GLTP	0.947973	3.03734	11.6426	3.64164e-30	1.01887e-28	57.4235
HDGFRP3	1.13342	1.78631	11.6426	3.64237e-30	1.01887e-28	57.4233
SESN3	1.00421	1.32599	11.6342	3.98909e-30	1.11454e-28	57.3332
RNF4	1.29127	2.10096	11.6329	4.04809e-30	1.12969e-28	57.3186
LOC100132247	1.07157	2.34382	11.6322	4.07729e-30	1.1365e-28	57.3115
ZNF300P1	0.885978	0.618837	11.6264	4.34193e-30	1.20885e-28	57.2492
EFCAB7	0.993756	0.910065	11.6252	4.40003e-30	1.22358e-28	57.2361
ZKSCAN1	1.08695	3.26843	11.6205	4.62546e-30	1.28476e-28	57.1866
TBC1D14	1.28587	1.6612	11.619	4.70141e-30	1.30432e-28	57.1704
PPIE	1.21167	1.97545	11.6147	4.92604e-30	1.36504e-28	57.1242
PDE8B	-1.0924	1.90059	-11.6117	5.08792e-30	1.40825e-28	57.0922
MCM7	1.34279	2.1654	11.6082	5.28674e-30	1.46157e-28	57.0542
USP1	1.09072	1.16083	11.6054	5.44594e-30	1.50383e-28	57.0248
TCTN1	1.16874	1.37946	11.601	5.7154e-30	1.5764e-28	56.977
PTCHD3P1	1.22611	1.6875	11.5942	6.15204e-30	1.69485e-28	56.904
RPL26	1.21871	5.98072	11.5939	6.16876e-30	1.69748e-28	56.9014
ZHX2	1.19719	2.38677	11.5874	6.61646e-30	1.81857e-28	56.8319
MAN1A2	0.879642	0.908685	11.5871	6.6382e-30	1.82243e-28	56.8287
TTC3	0.695735	4.91899	11.5794	7.21198e-30	1.97765e-28	56.7466
ZNF649	1.05313	1.01834	11.5778	7.33615e-30	2.00938e-28	56.7297
RASAL2	0.881139	1.01315	11.5773	7.38168e-30	2.01951e-28	56.7235
COX6B1	1.49565	3.33377	11.5757	7.50963e-30	2.05214e-28	56.7065
LRIF1	1.17892	1.40544	11.5755	7.52809e-30	2.05481e-28	56.7041
GNL2	0.972316	0.810398	11.574	7.64699e-30	2.08486e-28	56.6886
ACER3	1.06967	1.20192	11.5737	7.67244e-30	2.08939e-28	56.6853
ZNF507	0.893313	1.06454	11.5716	7.85043e-30	2.13541e-28	56.6626
UCHL1	1.44415	1.92388	11.5492	9.98724e-30	2.71352e-28	56.4241
GABARAPL1	1.36783	2.22063	11.5485	1.00614e-29	2.73054e-28	56.4168
CSPG5	-1.20418	2.66694	-11.5445	1.05107e-29	2.84919e-28	56.3735
PPHLN1	1.36158	2.08774	11.5435	1.0616e-29	2.87258e-28	56.3636
PIK3R3	0.892376	0.798162	11.5435	1.06212e-29	2.87258e-28	56.3631
ZNF84	1.15904	1.84136	11.537	1.13856e-29	3.0758e-28	56.2943
ZBTB16	1.35953	4.42076	11.5367	1.14308e-29	3.08449e-28	56.2904
ERBB3	0.974105	1.03642	11.5293	1.23789e-29	3.33652e-28	56.2114
SOX6	1.02046	2.96866	11.5241	1.30856e-29	3.52299e-28	56.1565
PCDHGB6	0.7441	0.44106	11.5217	1.34319e-29	3.61212e-28	56.1306
TPI1	1.29672	5.41224	11.5191	1.38124e-29	3.71023e-28	56.1029
TIMM50	1.21797	2.0747	11.5181	1.39513e-29	3.74327e-28	56.093
METAP1	1.06038	1.18371	11.5175	1.40501e-29	3.76552e-28	56.086
GCFC2	0.986509	1.10193	11.5018	1.66211e-29	4.44952e-28	55.9196
VWC2L	-0.850172	0.530486	-11.5004	1.68716e-29	4.5115e-28	55.9047
ZNF274	1.08397	1.05979	11.4982	1.72756e-29	4.61429e-28	55.8813
PDE8A	0.648651	0.371961	11.4978	1.73459e-29	4.62785e-28	55.8773
STRAP	1.51761	3.82822	11.4914	1.85854e-29	4.95296e-28	55.8089
MED13L	0.97074	1.99195	11.4853	1.98378e-29	5.28079e-28	55.7443
NBPF3	0.744714	0.951341	11.4834	2.02537e-29	5.38545e-28	55.7238
RBM12	1.05808	2.21063	11.4727	2.27116e-29	6.0322e-28	55.6103
C1orf52	1.11475	1.43123	11.4723	2.27975e-29	6.04825e-28	55.6066
MAP3K2	0.9474	1.28133	11.4717	2.29579e-29	6.08396e-28	55.5997
MAPK6	1.28608	2.01935	11.4703	2.33058e-29	6.16927e-28	55.5848
CSPG4	1.08715	1.38926	11.4645	2.47828e-29	6.55291e-28	55.5239
ZNF121	1.06131	0.977776	11.4548	2.75e-29	7.26324e-28	55.4209
CDC42SE1	1.3493	2.79402	11.4497	2.90415e-29	7.66184e-28	55.3668
DBT	0.744978	1.55423	11.4377	3.30287e-29	8.70406e-28	55.2394
LHFPL3-AS1	0.95819	0.858917	11.4304	3.56758e-29	9.39119e-28	55.1631
DVL1	0.822634	0.760068	11.43	3.58438e-29	9.42493e-28	55.1584
SCARA5	-0.715921	0.407632	-11.429	3.62332e-29	9.51675e-28	55.1477
NUDT16	0.705255	0.490767	11.4261	3.73822e-29	9.80765e-28	55.1168
CCDC88C	0.51707	0.291183	11.4199	3.99308e-29	1.04647e-27	55.0515
RASSF4	-1.26549	4.93106	-11.4133	4.28252e-29	1.12108e-27	54.9822
LRRC16A	-0.821446	0.650847	-11.4125	4.31967e-29	1.12956e-27	54.9736
ZFYVE16	1.13125	2.10348	11.411	4.38932e-29	1.1465e-27	54.9578
ZNF181	1.14394	1.27501	11.4056	4.65135e-29	1.21361e-27	54.9004
RBM33	0.920108	1.60631	11.4028	4.78755e-29	1.24777e-27	54.8718
C4orf48	1.26975	1.93289	11.392	5.37201e-29	1.39855e-27	54.7577
ARID2	1.03279	2.00322	11.3871	5.66197e-29	1.47242e-27	54.7056
RPL38	1.37253	5.13475	11.3774	6.27697e-29	1.63056e-27	54.6035
CHGA	-1.22658	1.43161	-11.3745	6.47606e-29	1.68044e-27	54.5726
ZNF362	0.875614	1.01491	11.3702	6.77618e-29	1.75639e-27	54.5277
ANXA5	1.55466	3.00162	11.3691	6.85682e-29	1.77535e-27	54.516
ANKRD20A1	0.741158	0.703627	11.3687	6.88615e-29	1.78099e-27	54.5118
NF1	0.957885	2.32572	11.3559	7.88763e-29	2.03778e-27	54.3773
HDGF	1.20719	1.80036	11.3554	7.93175e-29	2.04695e-27	54.3718
SMIM12	0.831948	1.70838	11.3548	7.9797e-29	2.05708e-27	54.3658
CCDC144C	0.898663	1.24013	11.3488	8.50532e-29	2.19019e-27	54.3027
LOC100507433	0.827041	0.672871	11.3393	9.40217e-29	2.4185e-27	54.2034
PKD2	0.86661	0.962358	11.3376	9.57581e-29	2.46049e-27	54.1853
MFSD10	1.18972	1.44787	11.337	9.63706e-29	2.47355e-27	54.179
S1PR2	0.819818	2.6643	11.3343	9.91183e-29	2.54132e-27	54.1511
HNRNPM	1.21879	4.38816	11.3327	1.0089e-28	2.58395e-27	54.1336
YARS	1.23538	1.61194	11.3302	1.03583e-28	2.65005e-27	54.1075
LOC389791	0.864234	1.76517	11.327	1.07169e-28	2.73883e-27	54.0738
SAMD4B	0.801971	0.864819	11.3212	1.1393e-28	2.90848e-27	54.0132
POU2F1	0.895555	2.0882	11.3211	1.14067e-28	2.90882e-27	54.012
NET1	0.733292	0.532352	11.3196	1.15867e-28	2.95154e-27	53.9965
MARCH5	1.23287	1.83551	11.3156	1.20944e-28	3.07756e-27	53.9541
C17orf76-AS1	1.12907	4.17048	11.3061	1.3361e-28	3.39623e-27	53.8554
NPM1	1.30895	5.21941	11.3026	1.38688e-28	3.52153e-27	53.8185
CCAR1	1.21568	2.59008	11.3023	1.39091e-28	3.52797e-27	53.8156
LOC374443	0.948895	0.837407	11.3	1.42558e-28	3.61203e-27	53.7912
H3F3C	0.69264	0.861259	11.2948	1.50655e-28	3.8131e-27	53.7365
POLR2B	1.27674	2.17823	11.2784	1.79193e-28	4.53056e-27	53.5648
KLF6	1.2375	2.23177	11.2716	1.92511e-28	4.86208e-27	53.4938
MRPS35	1.41572	2.10786	11.2699	1.95859e-28	4.94136e-27	53.4767
PLD5	-0.759553	0.49812	-11.2693	1.9724e-28	4.97091e-27	53.4697
RIMS2	-0.99288	1.38551	-11.2681	1.99729e-28	5.02828e-27	53.4573
PDXDC2P	1.03531	3.28144	11.2655	2.05171e-28	5.15981e-27	53.4307
PPM1K	0.648137	2.82475	11.2607	2.15768e-28	5.42054e-27	53.3808
MFGE8	-1.148	1.75246	-11.2576	2.22955e-28	5.59516e-27	53.3484
ZNF488	0.773307	0.487414	11.2571	2.2425e-28	5.62168e-27	53.3427
BRWD1	1.14832	2.98101	11.2549	2.29411e-28	5.74498e-27	53.3201
GNB2L1	0.922818	6.98536	11.2539	2.31788e-28	5.79838e-27	53.3099
LRRC8D	0.97075	0.92046	11.2534	2.33092e-28	5.82484e-27	53.3044
PDCD4	1.21833	2.59623	11.2463	2.51159e-28	6.26971e-27	53.2305
ZNF780B	0.661631	1.29522	11.2374	2.75791e-28	6.87733e-27	53.1378
GRM5	-0.669078	0.496589	-11.2369	2.77466e-28	6.91182e-27	53.1318
CPNE4	-0.726668	0.429931	-11.2356	2.81266e-28	6.99912e-27	53.1184
SMAD3	0.811361	0.81202	11.2345	2.84417e-28	7.07009e-27	53.1073
ARMCX2	1.21707	1.33198	11.2192	3.34041e-28	8.29494e-27	52.9481
ZNF280D	1.19349	2.01528	11.2155	3.47122e-28	8.61074e-27	52.9101
SCYL2	1.06114	1.39183	11.2142	3.51939e-28	8.72108e-27	52.8964
SLC35D1	0.774588	0.755949	11.2106	3.65634e-28	9.05097e-27	52.8586
KLHL42	0.978791	1.63752	11.205	3.87953e-28	9.59344e-27	52.8
LDOC1L	1.15682	2.0478	11.2045	3.89926e-28	9.63216e-27	52.7949
NECAP2	1.11774	1.42268	11.2034	3.94479e-28	9.73446e-27	52.7834
ESRRG	-0.597856	0.465333	-11.1985	4.15027e-28	1.02309e-26	52.7332
SDF4	1.23784	1.85912	11.1957	4.27317e-28	1.05228e-26	52.7043
MKLN1	0.897926	3.09951	11.1938	4.36299e-28	1.07329e-26	52.6837
LRCH3	1.30823	2.44213	11.1896	4.55817e-28	1.12014e-26	52.6403
KLRK1	0.898871	0.715673	11.1764	5.23127e-28	1.28421e-26	52.504
NFKBIA	-1.23732	5.32027	-11.1697	5.61461e-28	1.37689e-26	52.434
RABAC1	1.50107	3.64762	11.1683	5.69422e-28	1.39497e-26	52.42
RAMP1	-1.45047	4.82804	-11.1628	6.034e-28	1.47668e-26	52.3626
MAP4	1.00811	3.54326	11.1544	6.5914e-28	1.61142e-26	52.2752
ZNF776	0.899718	0.928504	11.1433	7.3979e-28	1.80672e-26	52.1609
CELF5	0.653765	0.593863	11.1427	7.44334e-28	1.81595e-26	52.1548
GABPB1-AS1	1.02113	2.2539	11.1424	7.46725e-28	1.8199e-26	52.1517
CRHR1-IT1	0.955795	1.63809	11.1358	8.00207e-28	1.94824e-26	52.0832
MBIP	1.34987	2.06661	11.1297	8.53114e-28	2.07492e-26	52.0198
PTPN13	0.662777	0.527224	11.1235	9.09902e-28	2.21076e-26	51.956
ZEB2	1.07509	2.99359	11.1122	1.02358e-27	2.48442e-26	51.8394
PGM1	1.27643	1.64328	11.1059	1.09295e-27	2.65006e-26	51.7745
MAP7D1	0.73782	0.685721	11.1031	1.12576e-27	2.72683e-26	51.7453
CACUL1	0.995845	2.88842	11.1018	1.14092e-27	2.76073e-26	51.732
SCARA3	-1.19273	1.52116	-11.0978	1.189e-27	2.87412e-26	51.6911
SCARB2	1.11111	3.69085	11.0963	1.20828e-27	2.91776e-26	51.6752
KIAA1161	-1.09639	1.42518	-11.0957	1.21552e-27	2.93224e-26	51.6693
PPP2R1A	1.27968	4.33502	11.0882	1.31438e-27	3.16749e-26	51.5919
LZIC	1.20314	1.44744	11.0861	1.34267e-27	3.23239e-26	51.5708
FRS2	1.03813	1.55093	11.0833	1.38264e-27	3.32523e-26	51.5418
CTH	0.966922	0.927489	11.0798	1.43408e-27	3.44543e-26	51.5056
RPS14	0.845172	6.9236	11.071	1.5705e-27	3.76935e-26	51.4157
SYMPK	0.926557	1.32954	11.0683	1.61608e-27	3.87483e-26	51.3873
RPL17	0.862261	7.09253	11.0626	1.71477e-27	4.1073e-26	51.3287
TMEM167B	1.04347	1.02025	11.0621	1.72254e-27	4.11774e-26	51.3242
SMARCA4	1.03673	2.77243	11.0621	1.72261e-27	4.11774e-26	51.3242
REC8	1.19973	1.999	11.0615	1.73383e-27	4.14037e-26	51.3177
PELI1	1.07749	1.26608	11.0588	1.78273e-27	4.25154e-26	51.2902
EEF1D	1.08173	5.33641	11.0588	1.78398e-27	4.25154e-26	51.2895
FAT1	0.652394	0.511187	11.0581	1.79651e-27	4.27711e-26	51.2826
HIST1H1E	1.28095	2.24796	11.0555	1.84605e-27	4.39064e-26	51.2556
RPL36	1.24818	4.98222	11.0439	2.08252e-27	4.94807e-26	51.1363
WHSC1L1	1.08937	3.10538	11.0384	2.20334e-27	5.2299e-26	51.0805
NOVA1	0.905658	4.55128	11.0383	2.20678e-27	5.23281e-26	51.079
TMEM123	1.29158	1.89441	11.0337	2.31241e-27	5.47781e-26	51.0327
RHOC	1.38124	2.37879	11.0314	2.36969e-27	5.60788e-26	51.0085
ACTL6B	-1.32476	1.98667	-11.0229	2.58837e-27	6.11927e-26	50.9211
TGIF1	0.795216	0.514174	11.022	2.61179e-27	6.16847e-26	50.9122
LIPA	-1.44805	2.31879	-11.0191	2.69081e-27	6.34876e-26	50.8827
PHGDH	1.54226	3.57182	11.0168	2.75454e-27	6.49264e-26	50.8595
TUBA1B	1.15508	5.4192	11.0167	2.76e-27	6.49905e-26	50.8575
ZNF436	0.833539	0.637186	11.006	3.08255e-27	7.25134e-26	50.7481
CDK2AP1	1.29494	4.55399	10.9978	3.35229e-27	7.87806e-26	50.6651
CA10	-1.33812	1.88462	-10.9938	3.49392e-27	8.20274e-26	50.6241
DDR1	-0.721908	5.18998	-10.988	3.71005e-27	8.70153e-26	50.5647
CAND1	1.1497	2.03035	10.9803	4.01891e-27	9.41659e-26	50.4856
LYPLA1	1.07924	1.19144	10.9744	4.26911e-27	9.99292e-26	50.4258
HELZ	0.908118	2.20224	10.9724	4.3574e-27	1.01895e-25	50.4055
LOC100507217	1.08383	2.89507	10.964	4.75362e-27	1.11051e-25	50.3194
DDHD1	0.846582	1.43625	10.9625	4.82922e-27	1.12706e-25	50.3038
KIAA0195	-1.07494	3.16893	-10.9605	4.92981e-27	1.1494e-25	50.2834
TRIM28	0.989271	1.23747	10.9577	5.07091e-27	1.18113e-25	50.2555
RBP1	-0.974462	1.01393	-10.9502	5.47961e-27	1.27507e-25	50.1787
NEDD4	0.751779	0.600823	10.9482	5.59126e-27	1.29978e-25	50.1588
AMZ1	-1.14128	1.76695	-10.9471	5.65586e-27	1.3135e-25	50.1474
SHD	1.23575	2.10587	10.9437	5.8596e-27	1.35949e-25	50.1124
MASP1	-1.39367	3.07142	-10.942	5.96042e-27	1.38152e-25	50.0955
DSCAM-IT1	0.61642	0.479156	10.9413	6.0071e-27	1.39098e-25	50.0878
CTTNBP2	1.11131	3.03017	10.9354	6.37982e-27	1.47584e-25	50.0282
RP1-177G6.2	1.27622	2.4206	10.9324	6.57931e-27	1.5205e-25	49.9977
SETD2	1.03333	2.12059	10.9272	6.94438e-27	1.60331e-25	49.9443
IGSF9B	0.768265	0.889638	10.9235	7.20911e-27	1.6628e-25	49.9072
LOC100505687	1.19724	1.51535	10.9233	7.22259e-27	1.66335e-25	49.9054
LRP3	0.650432	0.539092	10.9233	7.22556e-27	1.66335e-25	49.905
IL11RA	-1.34197	1.77563	-10.9132	8.01486e-27	1.84326e-25	49.8024
FSTL4	0.499253	0.269767	10.9115	8.15309e-27	1.87323e-25	49.7855
ZFHX4	0.931327	2.5147	10.9108	8.21283e-27	1.88513e-25	49.7782
FSD1	1.19765	1.5466	10.9098	8.29642e-27	1.90247e-25	49.7682
TTC19	1.11763	1.82581	10.9093	8.34026e-27	1.91067e-25	49.763
CD99	1.03175	0.785355	10.9064	8.59683e-27	1.96754e-25	49.733
SCLT1	0.784306	0.721267	10.9027	8.92435e-27	2.03986e-25	49.696
MECR	0.921287	1.09344	10.9027	8.93003e-27	2.03986e-25	49.6954
PFN1	1.12332	3.78475	10.9025	8.94504e-27	2.04132e-25	49.6937
CAPNS1	0.962856	1.03197	10.8999	9.18688e-27	2.09448e-25	49.6673
RC3H2	1.16998	2.18284	10.893	9.85558e-27	2.24478e-25	49.5978
ADCK4	0.90529	0.815964	10.8914	1.00221e-26	2.28051e-25	49.5812
HAUS5	0.810078	1.37089	10.8888	1.02965e-26	2.33874e-25	49.5545
CMBL	-0.898896	2.56168	-10.8888	1.02978e-26	2.33874e-25	49.5543
ZNF324	0.934417	0.875274	10.8751	1.18441e-26	2.68736e-25	49.4159
ZNF226	1.18735	1.52657	10.8736	1.20233e-26	2.72539e-25	49.401
KIAA0754	0.609808	1.04785	10.8639	1.32832e-26	3.00811e-25	49.3024
LCAT	-1.29184	1.83643	-10.8569	1.42702e-26	3.22853e-25	49.2315
POGK	1.20836	2.01163	10.8542	1.4659e-26	3.31332e-25	49.2049
ENOPH1	1.52217	3.01185	10.8538	1.47299e-26	3.32616e-25	49.2001
THRA	1.08234	3.65687	10.8456	1.60062e-26	3.61094e-25	49.1179
NADKD1	0.941781	1.40775	10.8455	1.60268e-26	3.61214e-25	49.1166
SMG1P1	1.12979	2.51071	10.84	1.69469e-26	3.81588e-25	49.0613
C2CD5	1.05106	1.45392	10.8349	1.78619e-26	4.01809e-25	49.0093
RWDD3	1.00307	1.00219	10.8347	1.78949e-26	4.02168e-25	49.0075
DLGAP1-AS3	0.55154	0.274389	10.8333	1.81493e-26	4.07498e-25	48.9935
KIAA1551	0.884537	0.900122	10.8271	1.93431e-26	4.3389e-25	48.9305
CD82	1.14881	3.21016	10.8189	2.10134e-26	4.70912e-25	48.8485
UNC119	-1.38244	1.965	-10.8187	2.10696e-26	4.71724e-25	48.8459
ANKRD20A4	0.666397	0.527097	10.8106	2.28643e-26	5.11421e-25	48.765
MARCH4	-0.536079	0.357939	-10.8088	2.32878e-26	5.20402e-25	48.7468
SRM	0.933744	0.903667	10.8071	2.37055e-26	5.29236e-25	48.7292
ACAT2	-1.50076	2.38572	-10.8059	2.39887e-26	5.35053e-25	48.7175
TNNT1	-0.730115	0.4958	-10.8053	2.41347e-26	5.37804e-25	48.7115
LOC440354	1.09455	2.3581	10.8016	2.50563e-26	5.57815e-25	48.6744
INPP5B	0.797157	1.37294	10.7944	2.69809e-26	6.00097e-25	48.6012
LMO3	-1.16242	1.32979	-10.7918	2.76875e-26	6.15234e-25	48.5756
PPAP2A	-1.28224	1.8134	-10.7896	2.83219e-26	6.28741e-25	48.5532
ZNHIT6	0.789433	0.839647	10.7888	2.85608e-26	6.33449e-25	48.5449
SKA2	1.13742	3.14426	10.7836	3.01125e-26	6.67241e-25	48.4925
FOXN2	1.02236	1.65151	10.7825	3.04409e-26	6.73887e-25	48.4818
ARHGEF7	1.07207	3.3385	10.7807	3.10166e-26	6.85989e-25	48.4632
JARID2	0.887829	1.31977	10.7769	3.22082e-26	7.11678e-25	48.4259
SIPA1L3	0.63493	0.636312	10.7756	3.26655e-26	7.21109e-25	48.412
PTOV1	1.01041	1.92105	10.7726	3.36748e-26	7.42697e-25	48.3819
FAM127B	1.2857	2.06655	10.7715	3.40225e-26	7.49666e-25	48.3717
PPM1A	0.940868	1.52042	10.7695	3.47447e-26	7.64868e-25	48.3509
BTBD17	-1.32964	2.21481	-10.7521	4.14468e-26	9.11559e-25	48.1764
IQCK	-0.993134	2.06454	-10.7473	4.35097e-26	9.56041e-25	48.1283
KIF26B	-0.600856	0.463183	-10.746	4.40932e-26	9.67964e-25	48.1151
RNF130	1.26781	2.49114	10.7354	4.90849e-26	1.07655e-24	48.009
PPP1R8	0.747372	0.606001	10.732	5.07906e-26	1.11293e-24	47.9752
TBCB	1.28707	3.57279	10.7316	5.10185e-26	1.11688e-24	47.9708
TRMT5	0.942956	1.31094	10.7277	5.30584e-26	1.16047e-24	47.932
RPL29	0.942702	6.57711	10.7273	5.32889e-26	1.16443e-24	47.9277
OAZ2	1.38587	3.17246	10.7266	5.36421e-26	1.17107e-24	47.9212
MAGOH	0.926896	0.861381	10.7246	5.47544e-26	1.19425e-24	47.9009
ELF2	0.926856	1.2256	10.7179	5.85644e-26	1.27618e-24	47.8343
HEPN1	-0.753276	6.83859	-10.7142	6.08239e-26	1.32419e-24	47.7969
RER1	1.17781	2.26625	10.7137	6.1141e-26	1.32987e-24	47.7917
NUP62	1.01527	1.70039	10.7073	6.52228e-26	1.41735e-24	47.7278
IKZF2	0.532028	0.427848	10.7011	6.94007e-26	1.50676e-24	47.6664
MSI2	1.17682	2.51193	10.6958	7.31885e-26	1.58754e-24	47.6138
NETO1	0.740114	0.694813	10.6955	7.34612e-26	1.592e-24	47.6101
IFNAR2	1.08298	1.4657	10.6934	7.49871e-26	1.62358e-24	47.5898
IQSEC1	-0.849737	1.2594	-10.6868	8.02188e-26	1.73526e-24	47.523
SYCE1	-0.722793	0.474594	-10.6848	8.17765e-26	1.76734e-24	47.504
DCAF7	1.00021	3.26815	10.6794	8.63807e-26	1.86515e-24	47.4498
GULP1	0.458515	0.216877	10.6788	8.68751e-26	1.87411e-24	47.4442
EIF3H	1.12305	5.27513	10.6762	8.9261e-26	1.92383e-24	47.4174
EXOSC5	1.08917	1.06542	10.6754	8.99693e-26	1.93733e-24	47.4095
ZFP69B	0.698665	0.447024	10.6733	9.18657e-26	1.97636e-24	47.3889
XPO7	1.07528	1.83862	10.67	9.50028e-26	2.042e-24	47.3557
LOC728190	1.00455	1.6374	10.6641	1.00746e-25	2.16348e-24	47.2976
PLD3	1.22756	2.40448	10.6591	1.05923e-25	2.2726e-24	47.248
CCBL2	0.905475	0.82546	10.6524	1.1331e-25	2.42887e-24	47.1814
SGIP1	0.731481	0.825217	10.6474	1.19196e-25	2.55275e-24	47.1312
UBE2D3	1.28886	3.91378	10.6468	1.19895e-25	2.56538e-24	47.1255
USP32P2	0.806502	0.955437	10.6467	1.20026e-25	2.56587e-24	47.1244
UQCRFS1	1.43245	3.25289	10.6444	1.22905e-25	2.62503e-24	47.1009
FRYL	0.839729	1.20258	10.6395	1.29083e-25	2.75451e-24	47.0524
ATXN7L2	0.915945	1.0461	10.639	1.29642e-25	2.76155e-24	47.0481
LRRC8A	-1.10701	3.36105	-10.639	1.29646e-25	2.76155e-24	47.0481
GPATCH4	1.00414	1.32031	10.6378	1.31253e-25	2.79326e-24	47.0359
LOC100190986	1.14463	4.35006	10.6374	1.31816e-25	2.80271e-24	47.0317
MLL2	0.6242	1.26663	10.6344	1.35784e-25	2.8845e-24	47.0023
MYC	1.1652	1.47398	10.6327	1.38157e-25	2.93227e-24	46.9852
DOCK7	0.932995	1.13278	10.6256	1.48396e-25	3.14678e-24	46.9145
PLLP	0.794769	0.528713	10.6198	1.57228e-25	3.33106e-24	46.8573
SIKE1	0.914755	1.50414	10.6175	1.60986e-25	3.40763e-24	46.8339
EYA3	0.774852	1.83316	10.6132	1.68061e-25	3.55421e-24	46.7914
CCDC28B	1.18803	1.46275	10.6126	1.68974e-25	3.57034e-24	46.786
PCGF3	0.986476	1.57245	10.6048	1.82778e-25	3.85855e-24	46.7083
SASH1	-0.871073	1.6665	-10.6037	1.84808e-25	3.89793e-24	46.6974
PHTF1	0.634611	0.440814	10.5973	1.97021e-25	4.15183e-24	46.6341
MBNL2	1.05806	1.71326	10.5944	2.0291e-25	4.27212e-24	46.605
NADK	0.69758	0.575638	10.5917	2.0845e-25	4.38486e-24	46.5783
MPST	1.24867	1.87052	10.5882	2.15825e-25	4.53598e-24	46.5439
IFT172	0.920356	1.20417	10.5833	2.26615e-25	4.75851e-24	46.4957
WDR91	-1.01199	2.09293	-10.5775	2.40194e-25	5.03917e-24	46.4381
PEBP1	1.05645	5.76307	10.5769	2.41624e-25	5.06468e-24	46.4322
ODF2L	0.370795	4.414	10.574	2.48778e-25	5.21004e-24	46.4034
RAB11A	1.10005	2.65188	10.5682	2.63652e-25	5.51665e-24	46.3459
ZNF462	0.967431	2.91618	10.5674	2.65541e-25	5.55127e-24	46.3389
RPF1	0.951351	0.918926	10.5647	2.73025e-25	5.70269e-24	46.3114
ZNF814	0.65118	2.04927	10.5596	2.87297e-25	5.99549e-24	46.261
LARP1B	0.829497	0.784787	10.554	3.03588e-25	6.32988e-24	46.2064
ZNF780A	0.742657	1.33116	10.5513	3.1197e-25	6.49891e-24	46.1795
RPL37A	0.866992	6.56605	10.5478	3.23011e-25	6.723e-24	46.1451
LOC100272216	1.03876	1.45247	10.5322	3.77335e-25	7.84679e-24	45.9913
LOC100379224	0.583676	0.516374	10.5305	3.83646e-25	7.9675e-24	45.9749
ILF3	0.879483	4.41188	10.5305	3.83814e-25	7.9675e-24	45.9745
CORO6	-0.804077	0.719117	-10.5303	3.84648e-25	7.97783e-24	45.9723
GSG1L	0.579332	0.397086	10.5249	4.05831e-25	8.4098e-24	45.9193
STAG3	0.42226	0.402979	10.5175	4.36596e-25	9.0394e-24	45.847
ANK3	-0.787026	0.924434	-10.5162	4.42484e-25	9.1533e-24	45.8338
METAP2	1.1835	2.49347	10.5146	4.49361e-25	9.28745e-24	45.8185
RGS2	1.30061	1.61731	10.5093	4.73748e-25	9.78294e-24	45.7663
HKDC1	-0.65843	0.383855	-10.5055	4.92181e-25	1.01547e-23	45.7285
LRP2BP	0.831374	1.27209	10.5015	5.12156e-25	1.05576e-23	45.6892
LOC100128252	1.20601	1.71127	10.5013	5.13038e-25	1.05666e-23	45.6875
C16orf45	1.26389	3.17429	10.4953	5.44638e-25	1.12077e-23	45.6283
EFEMP1	-1.35431	1.98399	-10.4942	5.50614e-25	1.13208e-23	45.6175
ANKRD20A12P	0.697083	0.691776	10.4909	5.68764e-25	1.16838e-23	45.5855
CHD6	0.854008	2.15493	10.4907	5.70099e-25	1.17011e-23	45.5831
AIG1	-1.30093	1.96425	-10.4874	5.89062e-25	1.20799e-23	45.5508
CASP9	1.12018	1.4774	10.4854	6.00698e-25	1.23078e-23	45.5314
LIG3	0.926768	1.07486	10.4832	6.14178e-25	1.25731e-23	45.5095
LOC100507577	0.89057	1.00962	10.4803	6.32027e-25	1.29273e-23	45.4812
RPL27	1.03372	5.87812	10.4717	6.88167e-25	1.40634e-23	45.397
PCDHA6	-0.717602	0.487762	-10.4707	6.94986e-25	1.41905e-23	45.3872
ARG1	0.764432	0.47967	10.4703	6.97861e-25	1.4237e-23	45.3832
PA2G4	1.20954	3.11262	10.4641	7.42275e-25	1.513e-23	45.3221
CD46	1.23377	2.58709	10.4568	7.97697e-25	1.62457e-23	45.2509
STK33	0.869245	0.914766	10.456	8.03739e-25	1.63547e-23	45.2434
CLASP2	0.862854	4.06472	10.4462	8.85374e-25	1.80003e-23	45.1478
CDK4	1.25714	3.39724	10.4446	9.00325e-25	1.82886e-23	45.1312
POLR2I	1.20456	1.89401	10.4405	9.37189e-25	1.90211e-23	45.0915
AMPD2	1.1659	1.8021	10.4377	9.63258e-25	1.95334e-23	45.0644
PTPN2	0.834774	2.03777	10.4373	9.67149e-25	1.95955e-23	45.0604
PCNXL4	1.15321	2.25263	10.4358	9.81199e-25	1.98632e-23	45.0461
SLC30A9	1.25896	2.44256	10.4318	1.02098e-24	2.06508e-23	45.0068
ST7L	0.874115	1.06105	10.4296	1.04405e-24	2.10995e-23	44.9847
GAPDH	0.412878	7.8895	10.4287	1.05295e-24	2.12611e-23	44.9764
INPPL1	0.826424	1.15871	10.4274	1.06626e-24	2.15115e-23	44.9639
OMG	1.46902	3.08293	10.421	1.1364e-24	2.29071e-23	44.9009
ZNF518B	0.399758	0.184422	10.4208	1.13796e-24	2.29189e-23	44.8996
CROCC	0.533889	0.519976	10.418	1.16974e-24	2.35391e-23	44.8723
KIAA1456	-0.607939	1.21681	-10.4166	1.1862e-24	2.38499e-23	44.8585
SIX1	0.621811	0.406214	10.4162	1.19126e-24	2.39314e-23	44.8543
HNRNPU-AS1	0.946444	1.40492	10.4138	1.22008e-24	2.44895e-23	44.8307
GUF1	0.885964	1.16079	10.4112	1.25156e-24	2.51001e-23	44.8055
DDX24	1.18241	3.11998	10.4064	1.31221e-24	2.62943e-23	44.7587
FAM5C	-1.20047	1.85873	-10.4057	1.32096e-24	2.64471e-23	44.7521
TBC1D10A	-1.13026	1.29197	-10.4036	1.34828e-24	2.69714e-23	44.7318
ZNF330	1.13428	1.44853	10.4027	1.36035e-24	2.71898e-23	44.723
TAF13	0.760891	0.516304	10.4008	1.38701e-24	2.76992e-23	44.7038
ZSWIM5	0.694659	0.64168	10.3978	1.42849e-24	2.85036e-23	44.6747
PLRG1	1.19945	1.7992	10.3975	1.43252e-24	2.85598e-23	44.6719
SPOCK2	-1.02555	2.49614	-10.3959	1.45498e-24	2.89833e-23	44.6565
HSPBP1	1.074	1.36302	10.3945	1.47483e-24	2.93539e-23	44.6431
MRTO4	0.840946	1.61612	10.3935	1.48983e-24	2.96276e-23	44.6331
C2orf88	0.827611	0.778383	10.3925	1.5048e-24	2.99001e-23	44.6232
KLF13	0.596028	0.709012	10.3882	1.56922e-24	3.11541e-23	44.5818
EML4	0.796026	1.03921	10.3877	1.57799e-24	3.13018e-23	44.5763
CLOCK	0.71314	0.833305	10.3857	1.60793e-24	3.18691e-23	44.5577
LINC00609	0.639649	0.470981	10.384	1.63578e-24	3.2394e-23	44.5407
RPL37	0.978821	3.3962	10.3821	1.6672e-24	3.29885e-23	44.5219
TLK2	0.722126	1.10202	10.3769	1.7545e-24	3.4687e-23	44.4714
NCDN	0.908053	1.41497	10.3766	1.75889e-24	3.47448e-23	44.4689
FLNB	0.63095	0.590059	10.3754	1.77921e-24	3.51168e-23	44.4576
BOD1L1	0.750298	1.06426	10.3751	1.78585e-24	3.52185e-23	44.4539
ERGIC3	1.28743	4.46282	10.3727	1.82869e-24	3.60332e-23	44.4305
RPL4	0.501261	7.68585	10.3684	1.90745e-24	3.75539e-23	44.3888
BACH1	0.859971	0.934965	10.3669	1.93567e-24	3.80778e-23	44.3742
LUST	1.10986	2.07318	10.3662	1.94814e-24	3.82913e-23	44.3679
IFI44L	0.62049	0.356249	10.3606	2.05928e-24	4.04423e-23	44.313
CTBP1	0.981259	2.44305	10.3574	2.12425e-24	4.16836e-23	44.2823
ZEB1	1.10021	3.41752	10.3542	2.19157e-24	4.2969e-23	44.2515
WAC-AS1	0.82706	2.08956	10.3513	2.25524e-24	4.41808e-23	44.2231
PPM1B	1.07298	2.13702	10.3491	2.30494e-24	4.51169e-23	44.2016
ARHGAP24	0.874496	1.12333	10.3467	2.35839e-24	4.61251e-23	44.1789
STK38L	0.814608	0.771293	10.3388	2.54874e-24	4.98067e-23	44.1022
MSH6	1.00907	1.52398	10.3343	2.66415e-24	5.20191e-23	44.0584
LINC00649	0.63236	2.36826	10.3333	2.68977e-24	5.24761e-23	44.0489
TBC1D3F	0.946836	1.01487	10.3303	2.77038e-24	5.40041e-23	44.0197
RAN	1.35266	4.76321	10.3284	2.82174e-24	5.49601e-23	44.0016
UGDH-AS1	0.355163	6.8835	10.3231	2.97296e-24	5.78579e-23	43.9499
PIGY	1.32916	2.9867	10.3213	3.02684e-24	5.88581e-23	43.9322
SOS1	0.866099	1.46213	10.3206	3.04638e-24	5.91894e-23	43.9258
KIAA0355	0.675514	1.7422	10.3197	3.07335e-24	5.96643e-23	43.9171
CRIM1	0.830307	1.19377	10.3157	3.19641e-24	6.20025e-23	43.8783
CPAMD8	-0.485708	0.278894	-10.3154	3.20493e-24	6.21168e-23	43.8757
USF2	0.92116	1.12355	10.3131	3.27989e-24	6.35177e-23	43.8528
SOGA1	0.921747	1.93032	10.3112	3.34095e-24	6.46472e-23	43.8346
LINC00639	-0.61544	0.415188	-10.3068	3.48815e-24	6.74404e-23	43.7919
SMA4	1.08342	2.50833	10.3056	3.52809e-24	6.81568e-23	43.7807
CHD2	0.99726	2.63106	10.2982	3.79353e-24	7.3225e-23	43.7089
MYL6B	1.17014	2.31137	10.295	3.91444e-24	7.54974e-23	43.6779
SNHG16	1.18725	2.72008	10.2938	3.95784e-24	7.62721e-23	43.667
RPS4X	0.788622	7.30838	10.2906	4.08341e-24	7.8628e-23	43.6361
MTRNR2L6	-0.331905	6.68494	-10.2849	4.31774e-24	8.30727e-23	43.581
RPS20	0.755959	6.16653	10.283	4.39799e-24	8.45479e-23	43.5628
SLC1A1	0.825905	0.782834	10.282	4.44269e-24	8.53379e-23	43.5528
FNIP2	0.631256	0.561223	10.2793	4.55899e-24	8.75007e-23	43.5272
BCL2L1	1.06453	1.90907	10.2728	4.86113e-24	9.32242e-23	43.4638
MTRNR2L10	-0.312386	7.57589	-10.2707	4.95719e-24	9.49893e-23	43.4444
PAF1	1.12478	2.12179	10.2689	5.04813e-24	9.66537e-23	43.4264
ADORA1	-0.669345	0.545193	-10.2683	5.07695e-24	9.7127e-23	43.4208
ZNF605	0.777078	0.830202	10.2658	5.20059e-24	9.94119e-23	43.397
OPHN1	0.353806	5.2406	10.2639	5.29904e-24	1.01212e-22	43.3785
AMOTL1	0.68163	0.741973	10.2619	5.40507e-24	1.03154e-22	43.3589
UBE3A	1.03162	2.5427	10.2598	5.51353e-24	1.05139e-22	43.3393
ASXL1	0.827889	1.30422	10.2568	5.67829e-24	1.08194e-22	43.3101
TMEM243	0.931726	0.877368	10.2495	6.09899e-24	1.16116e-22	43.2395
SNCB	-0.709442	0.586779	-10.2466	6.27052e-24	1.19286e-22	43.2121
TNPO3	1.03448	1.9063	10.2439	6.43841e-24	1.22382e-22	43.1859
VPS54	0.723966	0.855485	10.2422	6.54739e-24	1.24353e-22	43.1693
ARHGEF2	1.02237	2.07944	10.2408	6.6313e-24	1.25846e-22	43.1568
ZFYVE21	-1.41234	2.55318	-10.2397	6.70546e-24	1.27151e-22	43.1458
USP32P1	0.868689	1.38737	10.2381	6.81067e-24	1.29043e-22	43.1304
RICTOR	0.985941	2.30759	10.2367	6.90262e-24	1.3068e-22	43.1171
SMAD1	0.885974	1.04781	10.2339	7.09326e-24	1.34167e-22	43.0902
ENOSF1	0.597122	0.709033	10.2338	7.09815e-24	1.34167e-22	43.0895
RPL35A	1.0602	5.51271	10.2331	7.15255e-24	1.35088e-22	43.082
TMEM128	1.20143	1.94905	10.2314	7.26642e-24	1.37129e-22	43.0663
ZDHHC22	-1.06729	4.08721	-10.2257	7.68118e-24	1.44841e-22	43.0115
CEPT1	1.061	1.37828	10.2201	8.11069e-24	1.52818e-22	42.9577
GOLIM4	1.17091	3.44814	10.2177	8.30107e-24	1.56281e-22	42.9347
MRPL42	1.12845	1.852	10.2145	8.56408e-24	1.61104e-22	42.9039
LRRC40	0.985559	1.18605	10.2088	9.05062e-24	1.70121e-22	42.8493
PHYH	0.598819	0.330416	10.2055	9.34611e-24	1.75536e-22	42.8175
FLJ46906	-0.978156	0.96357	-10.2038	9.50298e-24	1.78341e-22	42.8011
LOC595101	0.887009	1.0997	10.2031	9.56851e-24	1.79429e-22	42.7943
RPL18A	0.686775	6.94485	10.1983	1.00184e-23	1.87716e-22	42.7488
CLK1	1.23123	4.56916	10.194	1.04456e-23	1.95565e-22	42.7076
RPS27A	0.62987	6.72843	10.1939	1.04552e-23	1.95592e-22	42.7066
POLR2F	1.10359	3.51642	10.1935	1.04969e-23	1.96215e-22	42.7027
ASAP3	0.666399	0.46861	10.1928	1.05643e-23	1.97319e-22	42.6964
GPR75	-1.2365	2.43661	-10.1906	1.07963e-23	2.01495e-22	42.6749
RNF220	0.736216	0.914501	10.1874	1.11332e-23	2.07617e-22	42.6445
NDST4	0.595758	0.372773	10.1855	1.13466e-23	2.1143e-22	42.6258
APBB2	0.989693	2.18566	10.1831	1.16064e-23	2.16101e-22	42.6034
KIAA0232	0.786581	0.975481	10.1754	1.25085e-23	2.32716e-22	42.5294
MON2	0.87669	2.06497	10.1698	1.3202e-23	2.45424e-22	42.4761
CCND2	1.10927	2.6765	10.1688	1.33307e-23	2.47622e-22	42.4665
ZNF92	1.15664	1.85442	10.1687	1.33422e-23	2.47642e-22	42.4656
LSAMP	0.766235	4.02452	10.1683	1.33866e-23	2.48159e-22	42.4623
MRPS15	0.886137	0.808362	10.1683	1.3391e-23	2.48159e-22	42.462
CHMP3	1.19309	2.81722	10.1661	1.36751e-23	2.53224e-22	42.4413
MOV10	0.732733	0.73938	10.1617	1.42772e-23	2.64168e-22	42.3987
RMDN1	0.955954	1.25814	10.1574	1.48818e-23	2.75138e-22	42.3577
PLA2G12A	0.895192	1.40411	10.156	1.50803e-23	2.7859e-22	42.3446
KIAA0922	0.626356	0.462487	10.153	1.55296e-23	2.86668e-22	42.3155
BCAS2	1.26759	2.00329	10.147	1.64539e-23	3.03425e-22	42.2584
PDE2A	-1.17965	1.86902	-10.1469	1.6463e-23	3.03425e-22	42.2578
C12orf57	1.26514	3.87777	10.1398	1.76399e-23	3.24862e-22	42.1896
EIF1B	1.15102	4.71231	10.1379	1.79643e-23	3.30579e-22	42.1716
SPRNP1	-0.595661	0.429654	-10.1324	1.89405e-23	3.48273e-22	42.1193
FKBP4	1.04069	1.70587	10.1255	2.02364e-23	3.71812e-22	42.0539
RPL35	1.17366	4.88826	10.1189	2.1569e-23	3.95989e-22	41.9908
THAP3	1.08018	1.48136	10.1162	2.21277e-23	4.05931e-22	41.9656
HMGN1	0.999735	5.26624	10.1136	2.26796e-23	4.15735e-22	41.9412
DUSP10	0.711264	0.523718	10.1112	2.323e-23	4.25494e-22	41.9175
HAS2-AS1	0.454503	0.28201	10.1073	2.41045e-23	4.41171e-22	41.881
H1FX	0.9325	1.36191	10.1042	2.48395e-23	4.54271e-22	41.8513
LAP3	1.18599	1.84339	10.0967	2.66795e-23	4.87545e-22	41.7807
LOC100505875	0.76948	0.473656	10.0965	2.67519e-23	4.8849e-22	41.778
ZNF560	0.481952	0.241856	10.0949	2.7152e-23	4.95414e-22	41.7633
TOMM20	1.18686	4.09113	10.0945	2.72477e-23	4.96778e-22	41.7598
GPM6A	0.465078	7.29717	10.0907	2.82628e-23	5.14889e-22	41.7237
TOP2B	0.992731	1.96051	10.0893	2.86527e-23	5.21589e-22	41.7101
TFAP2A	-0.633172	0.62111	-10.0859	2.96005e-23	5.38429e-22	41.678
MTHFR	0.604685	0.888293	10.0857	2.96579e-23	5.39058e-22	41.6761
LOC96610	0.876946	1.62344	10.0846	2.99639e-23	5.44202e-22	41.6659
VEZT	0.990091	1.61427	10.0842	3.01019e-23	5.46289e-22	41.6614
PAK1	-0.693842	0.51074	-10.0833	3.03522e-23	5.50409e-22	41.6532
GPN2	0.794702	0.682073	10.0819	3.07689e-23	5.57538e-22	41.6397
PRLHR	-1.19206	1.64081	-10.0776	3.20598e-23	5.80486e-22	41.5991
TPR	0.897253	2.30952	10.077	3.22357e-23	5.83225e-22	41.5937
CBX3	1.14084	4.11016	10.0735	3.3333e-23	6.02616e-22	41.5606
RPL27A	0.602502	4.00372	10.0704	3.4343e-23	6.20402e-22	41.5311
FLJ42627	0.751574	1.2024	10.0677	3.52348e-23	6.36026e-22	41.5058
CSGALNACT1	-1.12457	1.78467	-10.0517	4.10693e-23	7.40781e-22	41.3543
GNAS	0.959361	5.04341	10.0465	4.31818e-23	7.78292e-22	41.3047
ZMAT3	-0.729302	2.49242	-10.0445	4.40102e-23	7.92619e-22	41.286
MIIP	1.04734	1.41722	10.0425	4.4871e-23	8.07088e-22	41.2668
LOC646329	0.767205	0.879267	10.0424	4.48818e-23	8.07088e-22	41.2666
EXTL2	0.888493	0.959001	10.0416	4.52602e-23	8.13275e-22	41.2583
XPO1	1.00322	2.14981	10.0406	4.56975e-23	8.20509e-22	41.2488
LTBP4	0.930517	1.20318	10.0403	4.58162e-23	8.22017e-22	41.2462
SMPD4	0.990555	1.83991	10.0393	4.62535e-23	8.29235e-22	41.2368
ATRAID	1.42365	3.07212	10.0312	4.99787e-23	8.95341e-22	41.1603
MTMR2	1.0554	1.85608	10.0292	5.09345e-23	9.11773e-22	41.1416
EIF4A2	0.956363	6.00075	10.0263	5.23738e-23	9.36829e-22	41.114
SOX2	0.895627	3.54004	10.0216	5.47862e-23	9.79241e-22	41.0695
LOC400027	1.20233	1.82194	10.0204	5.53731e-23	9.88984e-22	41.059
RPL14	1.06288	5.25876	10.0153	5.81555e-23	1.0379e-21	41.0105
RPL32	0.762352	5.12915	10.0145	5.86163e-23	1.04533e-21	41.0027
WDR77	0.921726	1.03113	10.0093	6.15909e-23	1.09755e-21	40.9538
NFYC	1.10186	1.71307	10.0042	6.46482e-23	1.15117e-21	40.9059
WBP11	1.0472	1.98937	9.99836	6.83378e-23	1.21595e-21	40.8511
TPT1	0.802615	7.1266	9.99533	7.03353e-23	1.25055e-21	40.8226
EEPD1	-1.04942	1.46458	-9.98236	7.9574e-23	1.41375e-21	40.7007
CASQ1	-0.992126	0.997896	-9.97954	8.17329e-23	1.45102e-21	40.6742
FAM19A1	-0.651182	0.441415	-9.97714	8.36173e-23	1.48336e-21	40.6517
MAGED1	0.911367	5.40164	9.97558	8.48694e-23	1.50444e-21	40.637
HNRNPAB	0.965957	1.89244	9.97164	8.81033e-23	1.5606e-21	40.6001
HMGA1	0.881766	1.2174	9.96991	8.95679e-23	1.58536e-21	40.5838
CDC42SE2	1.14296	2.70422	9.96561	9.32937e-23	1.65007e-21	40.5435
GADD45A	0.897444	0.930701	9.96531	9.35657e-23	1.65365e-21	40.5406
UNC79	-0.913364	2.21252	-9.96137	9.71288e-23	1.71534e-21	40.5037
ABI2	0.871062	3.50592	9.953	1.05151e-22	1.85562e-21	40.4253
ABCE1	1.0509	1.67159	9.94757	1.10707e-22	1.95221e-21	40.3744
PLEKHO1	0.76401	0.834672	9.94583	1.12552e-22	1.98328e-21	40.3581
CALCOCO1	1.14507	3.18517	9.94371	1.14837e-22	2.02203e-21	40.3382
GRIK4	0.855071	1.37883	9.94166	1.17085e-22	2.06009e-21	40.319
TMEM69	0.932937	1.01605	9.93323	1.2682e-22	2.22972e-21	40.2401
MIB2	0.720112	0.790942	9.93106	1.29451e-22	2.27427e-21	40.2198
MSI1	0.707152	1.20349	9.92723	1.34224e-22	2.35638e-21	40.1841
CDKN2B	0.777863	0.730246	9.92518	1.3685e-22	2.4007e-21	40.1649
DMTF1	1.11673	2.88658	9.92369	1.38795e-22	2.43303e-21	40.151
FAM84B	0.907794	3.99978	9.92248	1.40397e-22	2.45928e-21	40.1396
OTUD4	0.663195	0.651808	9.92058	1.42934e-22	2.50188e-21	40.1219
GABRA3	-1.12836	1.75279	-9.91932	1.44654e-22	2.53011e-21	40.1101
ZNF397	1.04646	1.36017	9.90455	1.66314e-22	2.90681e-21	39.9723
USP43	0.566111	0.420078	9.90225	1.69966e-22	2.96844e-21	39.9508
SF3A3	1.18191	2.22956	9.89937	1.74649e-22	3.04798e-21	39.9239
RSF1	0.931208	3.14359	9.89799	1.76937e-22	3.08564e-21	39.9111
HNRNPA3	0.915137	3.33142	9.89673	1.7905e-22	3.1202e-21	39.8993
ZNF281	1.02557	1.52966	9.89624	1.79893e-22	3.13257e-21	39.8947
ERF	0.599594	0.693952	9.89532	1.81459e-22	3.15752e-21	39.8861
SNHG3	1.05316	1.78021	9.89487	1.82219e-22	3.16841e-21	39.882
GUSBP2	0.850734	1.40546	9.89438	1.8307e-22	3.18088e-21	39.8774
TPCN1	-0.967869	2.03694	-9.89127	1.88524e-22	3.27324e-21	39.8484
FAM171B	1.12899	2.4061	9.89046	1.89971e-22	3.29594e-21	39.8409
DPF3	-0.797652	0.813301	-9.88657	1.97071e-22	3.41661e-21	39.8046
ZNF568	0.940591	1.26122	9.8835	2.02855e-22	3.51433e-21	39.776
ARID4B	0.959779	2.57674	9.88299	2.03826e-22	3.52855e-21	39.7713
HIPK3	0.895957	1.28761	9.88129	2.07109e-22	3.58277e-21	39.7555
IPO9	0.774328	2.75084	9.88096	2.07771e-22	3.59161e-21	39.7524
AEBP2	0.87424	1.2265	9.87824	2.13153e-22	3.68194e-21	39.7271
SMNDC1	0.913039	1.60102	9.8757	2.18309e-22	3.76825e-21	39.7035
LAMP5	-0.850616	0.759999	-9.87481	2.20158e-22	3.7974e-21	39.6951
EMC2	1.27961	2.14535	9.8579	2.58142e-22	4.44933e-21	39.5379
PREX2	-0.906989	1.1714	-9.85525	2.64633e-22	4.5579e-21	39.5134
NRN1	-0.848557	0.734923	-9.85398	2.67835e-22	4.60968e-21	39.5015
AGO2	0.756028	0.887485	9.85112	2.75109e-22	4.73144e-21	39.475
DENR	0.967377	2.8384	9.8432	2.96362e-22	5.09325e-21	39.4015
ZHX3	0.781673	2.41697	9.8394	3.07129e-22	5.27447e-21	39.3662
VAT1L	-1.05476	1.41922	-9.83627	3.16307e-22	5.42814e-21	39.3372
ZNRF3	0.635599	1.13365	9.83526	3.19297e-22	5.47549e-21	39.3279
PDE4B	-1.1095	2.69202	-9.82341	3.56838e-22	6.11483e-21	39.218
EBNA1BP2	1.1292	1.71186	9.8211	3.64667e-22	6.24446e-21	39.1966
CERS5	1.24087	2.44993	9.82026	3.67542e-22	6.28915e-21	39.1888
SNRPD2	1.32047	2.7383	9.82017	3.67842e-22	6.28973e-21	39.188
CNOT6L	0.736792	0.947433	9.81807	3.75181e-22	6.41058e-21	39.1685
NPEPPS	0.964523	3.29585	9.81761	3.76785e-22	6.43335e-21	39.1643
WBP4	0.963976	1.81222	9.81699	3.78995e-22	6.46641e-21	39.1585
MLC1	-1.25248	3.40846	-9.81032	4.0342e-22	6.8782e-21	39.0968
DICER1	0.866566	1.67384	9.80997	4.04745e-22	6.89582e-21	39.0936
C19orf66	-0.856314	0.802526	-9.80989	4.05043e-22	6.89594e-21	39.0929
TMEM50A	1.17525	2.31595	9.80956	4.06295e-22	6.91227e-21	39.0898
SLC2A1	0.805348	0.83989	9.80393	4.2829e-22	7.28123e-21	39.0377
ALKBH2	1.17971	1.75921	9.80102	4.40089e-22	7.47645e-21	39.0109
GDI2	1.17596	3.95761	9.79885	4.49151e-22	7.62493e-21	38.9908
KCNC2	-0.498158	0.287605	-9.79529	4.64354e-22	7.87737e-21	38.9579
ROCK1	0.898781	1.75447	9.78421	5.14997e-22	8.73023e-21	38.8556
LEPROT	0.887598	2.56028	9.78198	5.25846e-22	8.90776e-21	38.835
UBE2K	0.915257	1.68373	9.7728	5.72925e-22	9.69834e-21	38.7503
STRN4	0.710448	0.750127	9.77041	5.85806e-22	9.90929e-21	38.7284
EIF4E	1.14064	2.24385	9.77024	5.86767e-22	9.91845e-21	38.7268
ZNF451	0.888272	2.43537	9.76972	5.89623e-22	9.95961e-21	38.722
SLC9B2	0.679432	0.650627	9.76955	5.90547e-22	9.96812e-21	38.7204
RAP1A	0.762305	0.662841	9.76465	6.18143e-22	1.04265e-20	38.6753
LRRC37A2	0.88091	1.70998	9.76277	6.29112e-22	1.06039e-20	38.6579
SLC44A2	1.13467	2.87942	9.75992	6.46071e-22	1.0882e-20	38.6317
NID1	-0.735114	0.694602	-9.75665	6.66041e-22	1.12104e-20	38.6016
SLC39A11	-1.0087	1.28504	-9.75415	6.81749e-22	1.14667e-20	38.5786
IP6K2	1.2597	3.73894	9.75351	6.85785e-22	1.15264e-20	38.5727
LRPAP1	0.669423	2.62524	9.75193	6.9597e-22	1.16892e-20	38.5582
BOC	0.864828	1.1317	9.74554	7.38683e-22	1.23978e-20	38.4993
HSPB6	0.328628	0.155607	9.7453	7.40317e-22	1.24164e-20	38.4972
NDRG1	0.692477	0.710113	9.73843	7.8917e-22	1.32264e-20	38.434
ANKRD20A8P	0.575964	0.56787	9.73623	8.05509e-22	1.34907e-20	38.4138
ARL6IP4	1.16591	2.35086	9.73412	8.21491e-22	1.3742e-20	38.3944
GATAD2B	0.822764	2.47471	9.73409	8.21673e-22	1.3742e-20	38.3942
UPF3A	1.04236	3.57032	9.73233	8.35259e-22	1.39593e-20	38.378
EEF1B2	1.19455	5.14398	9.73075	8.47651e-22	1.41564e-20	38.3634
ZNF587	0.665046	1.83068	9.73042	8.50245e-22	1.41897e-20	38.3604
NISCH	1.01603	2.82339	9.73004	8.53206e-22	1.42291e-20	38.357
GOLM1	1.05486	3.05141	9.72404	9.02217e-22	1.50359e-20	38.3018
SSBP3	0.59361	0.643894	9.72219	9.17799e-22	1.52848e-20	38.2849
SMARCD1	0.900651	1.62412	9.72175	9.21578e-22	1.5337e-20	38.2808
FAM73A	0.575955	2.03897	9.7211	9.27172e-22	1.54192e-20	38.2749
GPR56	-0.704695	5.44506	-9.71898	9.45587e-22	1.57144e-20	38.2554
MAD2L1	0.794723	0.623377	9.71747	9.58994e-22	1.5926e-20	38.2415
CC2D1B	0.593786	1.11676	9.7157	9.74841e-22	1.61778e-20	38.2253
DLGAP1-AS1	0.724039	0.647272	9.71217	1.00733e-21	1.67054e-20	38.193
IQSEC3	-0.430469	0.308719	-9.70773	1.04967e-21	1.73952e-20	38.1523
MLLT11	1.25424	3.47899	9.70108	1.11652e-21	1.84901e-20	38.0913
UBAP2L	1.06345	3.42257	9.69829	1.14571e-21	1.89603e-20	38.0658
FAM49B	1.04512	1.66749	9.69637	1.16634e-21	1.92882e-20	38.0482
ZNF154	0.881099	0.954268	9.69207	1.21371e-21	2.00576e-20	38.0089
FLNA	0.855647	1.53322	9.69185	1.21624e-21	2.00725e-20	38.0068
WDR19	0.742964	0.722241	9.69184	1.21631e-21	2.00725e-20	38.0068
NEDD4L	-0.558712	0.566767	-9.69173	1.21755e-21	2.00789e-20	38.0058
EFNA1	1.04018	1.16189	9.69065	1.22978e-21	2.02666e-20	37.9959
MYT1	0.860451	1.42676	9.68995	1.23784e-21	2.03852e-20	37.9895
TMED2	1.21954	3.79406	9.67988	1.35875e-21	2.23608e-20	37.8974
PTTG1IP	1.13861	4.22014	9.67706	1.39477e-21	2.29376e-20	37.8716
KDM3B	0.86453	1.37848	9.67661	1.40062e-21	2.30178e-20	37.8674
ERBB2IP	0.814288	1.24147	9.66766	1.52148e-21	2.49867e-20	37.7857
MGEA5	0.974938	3.12617	9.66156	1.60966e-21	2.64165e-20	37.7301
CAMSAP2	0.868432	1.62028	9.66142	1.61182e-21	2.64312e-20	37.7287
SH3BGRL	1.27143	3.80888	9.66135	1.61279e-21	2.64312e-20	37.7281
C3orf70	0.837346	1.70252	9.66037	1.62749e-21	2.66536e-20	37.7192
MORC3	1.02784	1.79157	9.65826	1.65955e-21	2.71599e-20	37.6999
ZNF74	0.871051	1.15997	9.65327	1.7377e-21	2.84193e-20	37.6545
NEDD9	0.911363	1.16423	9.65274	1.74635e-21	2.8541e-20	37.6496
PLTP	-1.29238	2.64527	-9.65066	1.7801e-21	2.90726e-20	37.6307
RCC1	0.67796	0.551411	9.64778	1.82809e-21	2.98357e-20	37.6044
HIST1H1C	1.06942	1.50957	9.6349	2.05863e-21	3.35751e-20	37.4871
MTA1	0.666388	1.13143	9.6328	2.09888e-21	3.42079e-20	37.468
PRKRIR	0.813009	0.907879	9.63171	2.12009e-21	3.453e-20	37.4581
RBM15	0.768325	1.01212	9.62813	2.19134e-21	3.56657e-20	37.4254
LOC401074	0.764337	0.872972	9.62784	2.19705e-21	3.57341e-20	37.4229
ANKRD13A	0.759889	0.800161	9.6274	2.2061e-21	3.58567e-20	37.4188
PMP2	0.71145	6.77701	9.62717	2.21077e-21	3.59079e-20	37.4167
DENND4A	0.823937	1.36238	9.62577	2.23951e-21	3.63497e-20	37.404
ALDOC	-1.35166	5.85624	-9.62094	2.34126e-21	3.79753e-20	37.3601
DNALI1	0.669951	0.561861	9.61952	2.37212e-21	3.84495e-20	37.3471
MN1	-0.8507	1.30367	-9.61502	2.47229e-21	4.00456e-20	37.3063
RPL31	0.971627	6.2583	9.61162	2.55091e-21	4.12909e-20	37.2754
KIAA1958	0.746298	0.877781	9.60608	2.68424e-21	4.34194e-20	37.2251
PFKFB3	-1.07061	2.23945	-9.60551	2.69846e-21	4.35919e-20	37.2199
LOC148413	0.760192	0.669754	9.6055	2.69859e-21	4.35919e-20	37.2198
GPATCH2L	0.923093	1.26215	9.60391	2.73846e-21	4.42057e-20	37.2053
RTCA	0.748926	2.43159	9.60014	2.83487e-21	4.57308e-20	37.1712
LRRC37A3	0.726823	1.17498	9.59886	2.86846e-21	4.62413e-20	37.1595
CERS4	1.00558	1.38828	9.59192	3.05724e-21	4.92509e-20	37.0966
UBXN4	0.94871	3.55343	9.59183	3.05988e-21	4.92599e-20	37.0958
SORT1	0.819073	1.18039	9.58998	3.11209e-21	5.00664e-20	37.079
ZNF395	0.668246	0.815641	9.57918	3.43628e-21	5.52442e-20	36.9812
H1F0	1.03087	3.91437	9.57792	3.47633e-21	5.58502e-20	36.9698
HN1	1.23382	2.96516	9.57661	3.51835e-21	5.64869e-20	36.9579
GMFB	1.1593	2.52504	9.5739	3.60697e-21	5.78705e-20	36.9333
UBE2E3	1.31697	3.03121	9.573	3.63683e-21	5.83101e-20	36.9252
ACOX3	0.826953	1.00129	9.56936	3.75998e-21	6.02437e-20	36.8923
NSUN4	0.71491	1.1229	9.56381	3.95636e-21	6.33473e-20	36.842
PTPN5	-0.545569	0.336018	-9.5622	4.01501e-21	6.42428e-20	36.8275
KIAA1430	0.934598	1.63137	9.55884	4.14058e-21	6.62073e-20	36.7971
PLEKHA5	0.68155	1.9938	9.55842	4.15651e-21	6.64172e-20	36.7933
MED8	0.94529	1.15034	9.55271	4.37953e-21	6.99336e-20	36.7417
PSAP	-0.415856	7.16695	-9.54965	4.50362e-21	7.18666e-20	36.7141
MLF2	1.01938	4.99546	9.54693	4.61712e-21	7.36282e-20	36.6896
PSMC4	1.15543	2.01742	9.54535	4.6844e-21	7.46507e-20	36.6753
SNRPA	0.889664	1.22123	9.54044	4.89912e-21	7.802e-20	36.631
EFCAB13	0.4911	0.401676	9.5399	4.92341e-21	7.8354e-20	36.6261
GATSL3	-1.09794	1.37759	-9.53855	4.98462e-21	7.92749e-20	36.6139
SLC22A5	-0.785802	1.14985	-9.53616	5.09464e-21	8.09702e-20	36.5924
KDELR1	1.00539	1.61288	9.53574	5.11436e-21	8.12291e-20	36.5886
RBM12B	0.87871	1.28647	9.52554	5.61375e-21	8.91009e-20	36.4966
CRYZ	0.755332	0.636668	9.52148	5.82565e-21	9.24021e-20	36.46
GPR17	0.849921	0.835124	9.52057	5.87394e-21	9.31057e-20	36.4519
USP22	0.835315	3.55597	9.51612	6.11713e-21	9.68956e-20	36.4118
RASGEF1B	0.558739	0.357197	9.51538	6.15868e-21	9.74884e-20	36.4051
HMGCL	0.862099	0.821191	9.51495	6.18302e-21	9.78083e-20	36.4012
CLASP1	0.911719	2.57108	9.51486	6.18781e-21	9.78186e-20	36.4005
CECR2	0.745165	1.14039	9.51382	6.24665e-21	9.86829e-20	36.3911
SPRY4	-0.560857	0.443406	-9.51101	6.40896e-21	1.01179e-19	36.3658
BRWD3	0.559732	0.678679	9.51062	6.43185e-21	1.01411e-19	36.3623
CELSR3	-0.820856	1.66248	-9.51061	6.43217e-21	1.01411e-19	36.3622
ZNF419	0.75385	0.686477	9.50655	6.67503e-21	1.05169e-19	36.3256
ST3GAL3	0.698823	0.798008	9.50155	6.98578e-21	1.09992e-19	36.2807
MEST	1.23592	3.67974	9.50127	7.00352e-21	1.10198e-19	36.2782
TRAF4	0.734763	1.04176	9.49672	7.30013e-21	1.14789e-19	36.2373
ATG14	0.776721	1.60696	9.49639	7.32156e-21	1.1505e-19	36.2344
MDM4	0.565265	3.67483	9.49373	7.50155e-21	1.17761e-19	36.2104
NFIX	0.786524	3.20573	9.49369	7.50405e-21	1.17761e-19	36.2101
ASH1L	0.845003	2.71214	9.48926	7.81257e-21	1.22521e-19	36.1703
DMXL2	0.894396	1.94428	9.48801	7.90197e-21	1.23841e-19	36.1591
GSTM2	1.15229	2.61195	9.48761	7.93044e-21	1.24205e-19	36.1555
ERCC6L2	0.954853	1.69404	9.48464	8.14813e-21	1.2753e-19	36.1288
NELL1	-0.57699	0.361134	-9.48433	8.17123e-21	1.27807e-19	36.126
ADNP	0.897704	1.35094	9.48105	8.4185e-21	1.31588e-19	36.0966
CRYBG3	0.560731	0.470271	9.48056	8.4556e-21	1.3208e-19	36.0922
CALR	-0.651479	5.68943	-9.47952	8.53641e-21	1.33255e-19	36.0828
TUSC1	0.441346	0.278089	9.4759	8.82151e-21	1.37614e-19	36.0504
NTN4	0.562798	0.392626	9.47399	8.97617e-21	1.39935e-19	36.0332
KCTD12	-0.784443	1.22361	-9.47355	9.0118e-21	1.40398e-19	36.0293
ZNF276	0.820346	1.87941	9.46975	9.32837e-21	1.45234e-19	35.9953
ZNF529	0.842643	1.95954	9.46499	9.74051e-21	1.51551e-19	35.9526
SIAE	-0.884231	1.00663	-9.46241	9.97071e-21	1.55031e-19	35.9295
NUDC	0.986427	3.90923	9.45637	1.05326e-20	1.6366e-19	35.8754
AMER1	0.454307	0.36907	9.45573	1.05937e-20	1.64501e-19	35.8697
NUDT14	0.477848	0.228281	9.45564	1.06023e-20	1.64527e-19	35.8689
PUF60	1.03656	5.24611	9.45549	1.06171e-20	1.64648e-19	35.8675
FLJ31662	0.511031	1.70448	9.44826	1.13364e-20	1.75687e-19	35.8028
RPS7	0.937807	5.41717	9.44617	1.1553e-20	1.78929e-19	35.7841
PAK2	0.858594	2.11696	9.44473	1.17048e-20	1.81161e-19	35.7712
CCDC178	0.645533	0.607823	9.44154	1.20473e-20	1.8634e-19	35.7428
KCNJ6	-0.51954	0.313496	-9.43752	1.24939e-20	1.93121e-19	35.7068
SCN3A	0.910061	2.46242	9.43314	1.29998e-20	2.00809e-19	35.6677
HPR	0.793517	0.595607	9.43107	1.32452e-20	2.04467e-19	35.6492
MSL1	0.843582	1.78929	9.42921	1.34698e-20	2.07799e-19	35.6326
LOC150776	0.873953	1.40217	9.42475	1.40244e-20	2.16213e-19	35.5928
SCMH1	0.771612	0.87924	9.42275	1.42797e-20	2.20006e-19	35.575
SNRPB	1.23448	2.86228	9.4226	1.4299e-20	2.2016e-19	35.5736
SAPCD2	-0.978148	2.10383	-9.4198	1.46658e-20	2.25661e-19	35.5486
GOLGB1	0.851755	2.22785	9.41871	1.48111e-20	2.27748e-19	35.5389
LOC100505715	0.787558	0.930584	9.41528	1.52771e-20	2.34762e-19	35.5083
UBE2G1	0.959326	1.66466	9.41333	1.55497e-20	2.38795e-19	35.4909
HIST2H2BE	1.16391	1.73173	9.41311	1.55802e-20	2.39108e-19	35.4889
FAM213B	0.771022	0.754911	9.41164	1.57883e-20	2.42145e-19	35.4758
P2RX7	1.03559	2.06214	9.41111	1.58632e-20	2.43137e-19	35.4712
HMGCS1	-0.978936	2.90866	-9.40704	1.64573e-20	2.5208e-19	35.4349
YAF2	0.82775	2.2526	9.40624	1.65766e-20	2.5359e-19	35.4278
NSMAF	0.954525	1.7102	9.40624	1.65774e-20	2.5359e-19	35.4277
AADAT	0.693952	0.633615	9.40577	1.6648e-20	2.54506e-19	35.4235
FBXW7	0.747176	0.792345	9.39557	1.82521e-20	2.78849e-19	35.3327
TMEM165	0.9447	1.33606	9.39287	1.87016e-20	2.85445e-19	35.3087
ZIM2	0.317586	0.150055	9.39283	1.8708e-20	2.85445e-19	35.3084
GPR125	0.620547	0.592648	9.38949	1.92803e-20	2.93987e-19	35.2786
BDH2	0.50697	0.311764	9.38884	1.93939e-20	2.9553e-19	35.2728
ATP5B	1.0277	5.48047	9.38774	1.95863e-20	2.98268e-19	35.2631
GALNT18	-0.849341	0.842961	-9.3832	2.04049e-20	3.10534e-19	35.2227
SIRPB1	-0.384104	0.298993	-9.37787	2.1407e-20	3.25576e-19	35.1754
MBTPS1	1.03394	2.35012	9.37324	2.23189e-20	3.39228e-19	35.1342
ARFGEF1	0.729838	1.08509	9.37213	2.25434e-20	3.42419e-19	35.1243
CDON	0.536854	0.627741	9.36744	2.35141e-20	3.56935e-19	35.0827
CPSF1	0.918881	1.79914	9.36681	2.36484e-20	3.58744e-19	35.0771
DPH5	0.934455	1.13962	9.36548	2.39332e-20	3.62831e-19	35.0653
PVR	0.723999	0.844871	9.36461	2.41198e-20	3.65426e-19	35.0576
ZNF428	0.899634	1.7148	9.36197	2.47004e-20	3.73982e-19	35.0341
COPG2	0.882106	1.60665	9.35724	2.57728e-20	3.8997e-19	34.9922
MTRNR2L3	-0.299158	5.87479	-9.35681	2.5871e-20	3.91206e-19	34.9884
ACAD11	0.950484	1.45501	9.35486	2.63291e-20	3.97879e-19	34.9711
ACOT11	0.459941	0.250594	9.35243	2.69098e-20	4.06259e-19	34.9496
MTRNR2L8	-0.270263	9.88556	-9.3524	2.6918e-20	4.06259e-19	34.9493
LOC254559	1.09584	2.94057	9.34588	2.85415e-20	4.30487e-19	34.8915
IRGQ	0.487785	2.77692	9.34204	2.95408e-20	4.45276e-19	34.8575
ZNF8	0.763302	0.751987	9.33556	3.13088e-20	4.71626e-19	34.8002
WDR26	0.850194	1.52594	9.33531	3.13791e-20	4.72383e-19	34.7979
ZFAND4	0.401577	0.21319	9.33349	3.18948e-20	4.79841e-19	34.7819
TSSK3	0.555851	0.383851	9.33292	3.20581e-20	4.81992e-19	34.7768
CREB3L1	-0.498551	0.333458	-9.32501	3.44148e-20	5.17097e-19	34.7068
H6PD	0.60382	1.17013	9.31829	3.65477e-20	5.48795e-19	34.6475
DMWD	0.61501	0.58702	9.3159	3.7339e-20	5.60321e-19	34.6263
KCND3	0.533601	0.456377	9.31421	3.79089e-20	5.68514e-19	34.6114
LINC00643	0.565953	0.67985	9.3134	3.8185e-20	5.72291e-19	34.6042
WDR33	1.06457	2.76761	9.31276	3.84013e-20	5.75169e-19	34.5987
DFFA	0.624561	3.48538	9.31062	3.91439e-20	5.8592e-19	34.5798
SRRM3	-0.743392	1.01712	-9.30482	4.12283e-20	6.1673e-19	34.5286
NPIP	0.694603	5.34941	9.30069	4.27813e-20	6.39558e-19	34.4921
LOC441204	1.02074	1.36496	9.30021	4.29647e-20	6.41893e-19	34.4879
EZR	-1.2836	2.59614	-9.28953	4.72654e-20	7.057e-19	34.3937
OSBPL8	0.888638	2.00112	9.28868	4.76254e-20	7.10627e-19	34.3862
SEPP1	0.642149	0.369999	9.28858	4.76681e-20	7.10816e-19	34.3853
SMEK2	1.00473	2.49165	9.28422	4.95575e-20	7.38525e-19	34.347
NFXL1	0.824982	0.996651	9.27746	5.26407e-20	7.83979e-19	34.2874
EPB41L5	0.828701	1.39888	9.27614	5.32615e-20	7.92726e-19	34.2759
PEG3-AS1	0.369875	0.165457	9.27455	5.40216e-20	8.03533e-19	34.2619
CD81	-1.15172	3.48587	-9.27414	5.42198e-20	8.05975e-19	34.2583
PRMT6	0.839813	0.872041	9.27353	5.45172e-20	8.09887e-19	34.2529
GAS5	1.22878	4.5755	9.2665	5.80383e-20	8.61655e-19	34.1911
PTPRF	0.801035	1.43987	9.26618	5.82045e-20	8.6358e-19	34.1883
HYI	0.895599	1.23609	9.26513	5.87516e-20	8.71151e-19	34.1791
SSTR1	0.559942	0.43399	9.25488	6.43653e-20	9.53792e-19	34.089
STXBP3	1.06998	1.73151	9.24966	6.74242e-20	9.98494e-19	34.0432
RBM8A	0.941041	3.15024	9.24624	6.95084e-20	1.02872e-18	34.0132
EPB41L3	-0.574554	0.436615	-9.24361	7.11541e-20	1.05241e-18	33.9901
LOC645513	0.943855	1.3753	9.2417	7.23695e-20	1.06972e-18	33.9734
CLCN6	0.938283	1.98697	9.24091	7.28814e-20	1.07662e-18	33.9664
EIF2B3	0.924942	1.12528	9.23867	7.43447e-20	1.09755e-18	33.9468
KIAA1429	0.899851	1.41531	9.23495	7.68449e-20	1.13375e-18	33.9142
GABPB1	0.75729	0.715061	9.23431	7.72843e-20	1.13952e-18	33.9086
C8orf59	0.969707	1.60473	9.23329	7.7989e-20	1.1492e-18	33.8996
NAA40	0.904845	1.99624	9.23313	7.80937e-20	1.15002e-18	33.8983
UBA6	0.769508	1.13146	9.23175	7.90628e-20	1.16357e-18	33.8861
SCAND2P	0.67771	1.27659	9.23043	7.99888e-20	1.17647e-18	33.8746
PELI2	0.807783	1.14933	9.22349	8.50725e-20	1.25046e-18	33.8138
TM2D1	1.08287	2.20947	9.22292	8.55059e-20	1.25605e-18	33.8088
ZNF431	0.748206	1.464	9.2228	8.55983e-20	1.25663e-18	33.8078
ERCC5	0.863525	1.30369	9.22155	8.65473e-20	1.26977e-18	33.7969
C1QTNF5	-0.572912	0.793288	-9.21932	8.82784e-20	1.29357e-18	33.7773
MFRP	-0.572912	0.793288	-9.21932	8.82784e-20	1.29357e-18	33.7773
FOXP2	0.520808	0.427564	9.21925	8.83372e-20	1.29363e-18	33.7767
PALLD	0.875155	1.79311	9.2162	9.07556e-20	1.32822e-18	33.75
CADM4	0.659756	0.930174	9.21535	9.14399e-20	1.33741e-18	33.7426
PPIP5K2	0.892711	1.63334	9.21261	9.36899e-20	1.36947e-18	33.7186
RPS18	0.794242	7.07156	9.21223	9.40099e-20	1.3733e-18	33.7153
RGCC	1.20959	2.30073	9.20544	9.98362e-20	1.45751e-18	33.656
RCOR3	0.979605	2.57137	9.2048	1.00406e-19	1.46493e-18	33.6503
ALG14	0.725995	0.616669	9.20348	1.01583e-19	1.48118e-18	33.6388
STC2	-0.644631	0.563734	-9.19596	1.08579e-19	1.58221e-18	33.5731
PFDN2	1.08202	1.92204	9.19447	1.10021e-19	1.60225e-18	33.5601
NUP107	0.990384	1.58329	9.19252	1.11933e-19	1.62909e-18	33.5431
TUBB2A	-1.3024	3.32298	-9.19032	1.14136e-19	1.66013e-18	33.5239
ZNF614	0.786307	0.887983	9.18867	1.15808e-19	1.68341e-18	33.5096
HPCA	-0.438323	0.315556	-9.18654	1.18015e-19	1.71444e-18	33.4909
GNL3	1.1311	2.5589	9.1838	1.20908e-19	1.75539e-18	33.467
PAFAH1B3	1.25194	2.42497	9.18088	1.24066e-19	1.80014e-18	33.4416
LOC399744	0.604175	1.4588	9.18043	1.24564e-19	1.80625e-18	33.4377
PAK4	0.474811	0.417037	9.18014	1.24874e-19	1.80964e-18	33.4352
HRSP12	1.32657	2.32853	9.17167	1.34579e-19	1.94909e-18	33.3614
PRCP	1.24247	3.75123	9.17145	1.34843e-19	1.95172e-18	33.3594
RELN	0.386534	0.227173	9.17033	1.36182e-19	1.9699e-18	33.3497
ITGB8	0.721606	4.22279	9.16777	1.39295e-19	2.0137e-18	33.3274
SEC24B	0.890717	1.56725	9.16495	1.42798e-19	2.06307e-18	33.3029
BAZ2A	0.764092	1.74382	9.16274	1.45609e-19	2.1024e-18	33.2837
CRISPLD2	-0.74723	0.937065	-9.16073	1.48215e-19	2.13873e-18	33.2662
TSG1	0.388954	1.18618	9.15922	1.50205e-19	2.16612e-18	33.253
GCN1L1	0.844688	1.79262	9.15528	1.55508e-19	2.24122e-18	33.2188
SECISBP2L	0.863107	2.16814	9.15385	1.57491e-19	2.26842e-18	33.2063
BAALC	-1.10686	3.42522	-9.15033	1.62452e-19	2.33846e-18	33.1757
TPCN2	0.633606	0.709691	9.14711	1.67114e-19	2.40411e-18	33.1478
PRRC2C	0.613759	3.466	9.14543	1.69606e-19	2.43847e-18	33.1332
GRIA3	0.991277	3.13299	9.14273	1.73696e-19	2.49576e-18	33.1097
ZNF585B	0.722483	0.999998	9.14248	1.74076e-19	2.4997e-18	33.1075
ZNF516	0.68164	0.898757	9.14063	1.76925e-19	2.53907e-18	33.0915
PEPD	1.08703	1.72768	9.13587	1.84495e-19	2.64611e-18	33.0502
ZNF790-AS1	0.676396	0.677979	9.13552	1.8507e-19	2.65275e-18	33.0471
ZNF337	0.969658	1.43119	9.13541	1.85244e-19	2.65362e-18	33.0462
MYL6	0.905519	5.73332	9.13125	1.92149e-19	2.75088e-18	33.0101
HNRPLL	0.954394	1.72641	9.1294	1.953e-19	2.79431e-18	32.994
PIP4K2C	0.779883	0.769708	9.12832	1.97162e-19	2.81923e-18	32.9847
CTNNB1	0.839975	4.31021	9.11859	2.14769e-19	3.06915e-18	32.9003
LOC100133331	0.758303	1.61884	9.11777	2.16325e-19	3.08952e-18	32.8932
CHN2	-0.531106	0.344265	-9.11104	2.29495e-19	3.27563e-18	32.8349
ANP32E	1.04456	1.80874	9.10817	2.35347e-19	3.35713e-18	32.8101
RALA	1.05303	2.26691	9.10662	2.38569e-19	3.40105e-18	32.7966
POLR1A	0.773245	1.34178	9.10644	2.38948e-19	3.4044e-18	32.7951
DND1	0.86516	1.48204	9.10594	2.39987e-19	3.41714e-18	32.7908
RNF144A	0.703891	1.05044	9.1054	2.41124e-19	3.43127e-18	32.7861
DDR2	0.350081	0.165617	9.10504	2.41883e-19	3.44e-18	32.783
FLJ37453	0.696375	1.09926	9.10489	2.42219e-19	3.44271e-18	32.7817
BMP8A	0.519246	0.915293	9.09762	2.58149e-19	3.66533e-18	32.7189
MIR133A1	-0.644103	0.423393	-9.0976	2.58191e-19	3.66533e-18	32.7187
WIF1	0.533399	0.246872	9.09377	2.6701e-19	3.78825e-18	32.6856
NOL9	0.456902	2.35543	9.08787	2.81177e-19	3.98685e-18	32.6346
PTPRS	0.520604	4.67822	9.08525	2.8771e-19	4.07704e-18	32.6119
BIVM	0.919255	2.0334	9.08459	2.89379e-19	4.09823e-18	32.6062
CYBRD1	0.51666	0.332432	9.08445	2.89728e-19	4.10073e-18	32.605
DENND5A	0.970515	2.54703	9.0827	2.94192e-19	4.16141e-18	32.59
KCTD15	0.778035	0.943581	9.08257	2.94531e-19	4.16372e-18	32.5888
C14orf166	1.2101	2.69618	9.08045	3.00034e-19	4.23899e-18	32.5706
ZNF574	0.899893	1.12555	9.06264	3.50593e-19	4.95035e-18	32.417
NPM2	0.353004	0.184986	9.06221	3.51926e-19	4.96621e-18	32.4132
DHX9	1.02873	3.26523	9.05905	3.61773e-19	5.10212e-18	32.386
CCNG2	0.632206	0.730567	9.05596	3.71657e-19	5.23839e-18	32.3594
TMEM161B-AS1	0.941825	1.23172	9.05107	3.87872e-19	5.46369e-18	32.3173
NIN	0.836455	1.75515	9.05041	3.90107e-19	5.49189e-18	32.3117
LOC728392	0.78324	0.888572	9.04986	3.91989e-19	5.51512e-18	32.3069
RSL24D1	1.21836	3.46902	9.04841	3.96992e-19	5.58218e-18	32.2944
DPP6	-0.72364	4.78675	-9.04772	3.9937e-19	5.61228e-18	32.2885
PITHD1	0.992834	1.73147	9.04499	4.09014e-19	5.7444e-18	32.265
IFT140	0.784382	1.03456	9.04321	4.1538e-19	5.83035e-18	32.2498
AGL	0.624098	0.693691	9.0379	4.35074e-19	6.10316e-18	32.2041
USP38	0.847863	1.21105	9.03052	4.63951e-19	6.50439e-18	32.1407
ALDH18A1	0.920645	1.29865	9.03027	4.64963e-19	6.51471e-18	32.1385
VWF	0.224618	0.125305	9.02689	4.78869e-19	6.70558e-18	32.1095
PRH1-PRR4	0.86288	1.58121	9.02478	4.87728e-19	6.8256e-18	32.0914
MLL4	0.448429	0.474931	9.02426	4.89969e-19	6.8529e-18	32.0869
MEF2D	0.642506	1.1325	9.0232	4.94511e-19	6.91234e-18	32.0778
SUDS3	0.857958	1.57987	9.02293	4.95638e-19	6.924e-18	32.0756
RPS15	0.719634	6.59757	9.01882	5.1369e-19	7.17196e-18	32.0403
ERC1	0.710504	1.17073	9.01868	5.14309e-19	7.17636e-18	32.0391
SNX4	1.08614	1.95795	9.01682	5.22704e-19	7.28922e-18	32.0231
RPL41	0.463263	7.55571	9.01589	5.26975e-19	7.34444e-18	32.0151
AGRN	0.582469	0.866068	9.01337	5.38643e-19	7.50264e-18	31.9935
SNHG12	0.840359	1.16209	9.01203	5.44957e-19	7.58612e-18	31.982
CMKLR1	-0.521497	0.361768	-9.01148	5.47542e-19	7.61763e-18	31.9773
CKAP4	0.667771	0.794408	9.009	5.59484e-19	7.77919e-18	31.9561
ZNF124	0.717279	1.67917	9.00884	5.60283e-19	7.78573e-18	31.9547
ZBTB33	0.931505	1.50189	9.0015	5.97164e-19	8.29335e-18	31.8918
LOC100506421	0.808927	1.62388	9.00018	6.04012e-19	8.38354e-18	31.8806
NKAIN1	0.391661	0.236563	8.99712	6.20296e-19	8.60451e-18	31.8543
PSPC1	1.06877	2.55004	8.99598	6.2649e-19	8.68534e-18	31.8445
SKIL	0.8811	2.64462	8.99239	6.46274e-19	8.95437e-18	31.8139
KCNK4	-0.559327	0.451377	-8.99046	6.57199e-19	9.10042e-18	31.7973
TMEM248	0.840982	1.53451	8.98945	6.62995e-19	9.17531e-18	31.7887
CEP170	0.93597	2.91617	8.989	6.65598e-19	9.20594e-18	31.7848
ANAPC5	1.1393	3.36543	8.98769	6.73193e-19	9.30555e-18	31.7736
LOC646471	0.538127	0.996557	8.98077	7.14798e-19	9.8749e-18	31.7145
ATP8A1	0.720464	1.04913	8.98037	7.17273e-19	9.9033e-18	31.7111
XPO6	0.886895	1.70987	8.96849	7.94978e-19	1.09698e-17	31.6097
FOXN3	0.754547	1.76568	8.96075	8.50049e-19	1.17228e-17	31.5436
ATXN8OS	-0.587168	0.56348	-8.96017	8.54318e-19	1.17749e-17	31.5387
ZBTB10	0.591119	0.61692	8.95869	8.65378e-19	1.19204e-17	31.526
ZNF548	0.751566	1.8518	8.95779	8.72114e-19	1.20062e-17	31.5184
MLL3	0.642322	2.95315	8.95728	8.75943e-19	1.20519e-17	31.5141
ABCA1	-0.899517	3.4173	-8.95571	8.87943e-19	1.22099e-17	31.5006
GRIK5	0.501215	0.54892	8.95275	9.10924e-19	1.25186e-17	31.4754
LAPTM4B	0.998049	2.51368	8.95212	9.15886e-19	1.25795e-17	31.4701
R3HDM2	0.77555	2.78449	8.95171	9.19194e-19	1.26176e-17	31.4665
DISP2	-0.61962	0.636303	-8.95102	9.24707e-19	1.26859e-17	31.4606
PCDHGA7	0.721181	0.778143	8.94777	9.50974e-19	1.30387e-17	31.433
LOC646719	0.758825	1.74781	8.947	9.57348e-19	1.31185e-17	31.4264
ANGPTL2	0.986064	2.15252	8.94592	9.66337e-19	1.3234e-17	31.4172
NELFE	1.14406	3.68648	8.9421	9.98759e-19	1.36701e-17	31.3847
MRPL20	1.12891	2.56598	8.94089	1.00923e-18	1.38055e-17	31.3744
C16orf80	1.17903	2.2349	8.94066	1.0112e-18	1.38244e-17	31.3725
SETD5-AS1	0.958628	1.69312	8.9317	1.09252e-18	1.49276e-17	31.2962
DIRAS2	0.691629	0.665919	8.93112	1.09792e-18	1.49927e-17	31.2914
OSBPL3	-0.572464	0.561036	-8.93013	1.10738e-18	1.51131e-17	31.2829
GLB1L2	0.460623	0.311414	8.92988	1.1098e-18	1.51374e-17	31.2808
PHLPP1	0.841331	2.08132	8.92648	1.14278e-18	1.55783e-17	31.2519
ADAMTS19	0.320204	0.177964	8.92433	1.16411e-18	1.58492e-17	31.2337
THOC2	0.917808	2.5555	8.92431	1.16436e-18	1.58492e-17	31.2334
RPL36A	0.914337	4.13502	8.92428	1.16466e-18	1.58492e-17	31.2332
AMMECR1L	0.758186	1.00226	8.92171	1.19071e-18	1.61943e-17	31.2114
RALY	0.855163	1.75915	8.92143	1.19356e-18	1.62238e-17	31.209
ZNF609	0.666006	1.17319	8.91681	1.24212e-18	1.68742e-17	31.1697
FLG	0.300923	0.16156	8.91076	1.30847e-18	1.77653e-17	31.1184
GABBR2	-0.59922	0.56747	-8.91055	1.31084e-18	1.77873e-17	31.1166
SUPT20HL1	-0.685111	0.673819	-8.91039	1.31268e-18	1.78021e-17	31.1152
ZC2HC1A	0.89219	1.66879	8.91011	1.31577e-18	1.78338e-17	31.1129
MPZL1	1.00933	2.08338	8.90512	1.37356e-18	1.86063e-17	31.0706
MAVS	0.562607	3.04673	8.90123	1.42021e-18	1.92273e-17	31.0376
TEK	0.398457	0.214807	8.89817	1.45811e-18	1.97291e-17	31.0117
GRPEL1	0.974925	1.33162	8.89159	1.54289e-18	2.08642e-17	30.956
TRAPPC11	0.813738	1.28775	8.884	1.64684e-18	2.22572e-17	30.8917
ADPRHL2	0.937484	1.25061	8.88234	1.67043e-18	2.25529e-17	30.8777
FAF1	0.494806	0.453477	8.88233	1.67062e-18	2.25529e-17	30.8776
LOC283761	0.585607	0.469388	8.88155	1.68186e-18	2.26917e-17	30.8709
BBOX1	-1.16072	1.94018	-8.88004	1.7037e-18	2.29733e-17	30.8582
PDIK1L	0.690615	0.692538	8.8793	1.71456e-18	2.31065e-17	30.852
BAZ1B	0.771062	1.54731	8.87369	1.79922e-18	2.42336e-17	30.8045
TEKT4P2	1.07788	2.23652	8.87287	1.81187e-18	2.43901e-17	30.7975
AKAP8L	0.892048	1.26889	8.87143	1.83435e-18	2.46787e-17	30.7854
CENPC1	0.823352	1.33246	8.87012	1.85502e-18	2.49427e-17	30.7743
PIP5K1A	0.995892	2.34066	8.86791	1.8905e-18	2.54053e-17	30.7557
ZNF254	0.974562	2.10355	8.86591	1.92325e-18	2.58308e-17	30.7387
LOC338817	0.476847	0.689066	8.86486	1.94059e-18	2.60488e-17	30.7299
SRPK1	0.845593	1.33375	8.86413	1.95274e-18	2.61971e-17	30.7237
ANAPC4	0.857097	1.1898	8.86399	1.95506e-18	2.62134e-17	30.7226
ADAMTS5	-0.578482	0.654997	-8.86392	1.95635e-18	2.62158e-17	30.7219
METRN	0.919892	2.06658	8.86336	1.96565e-18	2.63255e-17	30.7172
ATG4C	0.667773	0.597871	8.86297	1.97223e-18	2.63986e-17	30.714
RPL24	0.848596	5.83856	8.86187	1.99091e-18	2.66337e-17	30.7047
SP1	0.667376	1.06267	8.86153	1.99679e-18	2.66972e-17	30.7018
PRDX6	1.09949	2.24357	8.86146	1.99793e-18	2.66974e-17	30.7012
PLXNA4	-0.687803	0.999437	-8.86082	2.009e-18	2.68301e-17	30.6957
PPIH	0.865277	1.11671	8.8604	2.01611e-18	2.69099e-17	30.6923
KAT6B	0.831707	2.27829	8.85822	2.05417e-18	2.74025e-17	30.6738
CERS2	0.826096	0.987476	8.85742	2.06825e-18	2.75747e-17	30.6671
FLJ35946	0.540653	0.463908	8.85497	2.11207e-18	2.81431e-17	30.6464
RPL8	0.679313	6.85386	8.8536	2.13694e-18	2.84584e-17	30.6349
CEACAM19	0.345622	0.200174	8.85079	2.18892e-18	2.91343e-17	30.6112
MAFB	-0.804449	0.996785	-8.84777	2.24631e-18	2.98814e-17	30.5857
ATG2B	0.698884	1.24631	8.84474	2.3053e-18	3.06488e-17	30.5601
PTPRN2	-0.977896	2.69566	-8.84454	2.30911e-18	3.06823e-17	30.5585
PHC1	0.866072	1.81939	8.84225	2.35487e-18	3.12727e-17	30.5392
DYRK2	0.622817	0.667767	8.83558	2.49293e-18	3.30876e-17	30.483
TCF7L2	0.836654	2.11445	8.83492	2.50697e-18	3.32553e-17	30.4775
KLF12	0.791025	1.94261	8.82862	2.64556e-18	3.5074e-17	30.4244
KCND2	0.969055	2.41586	8.82519	2.72418e-18	3.60961e-17	30.3956
LRRC49	0.867165	1.45608	8.82424	2.74626e-18	3.63684e-17	30.3876
STX16	0.925716	2.95536	8.82189	2.80187e-18	3.70841e-17	30.3679
CPD	0.629236	0.835159	8.8182	2.89156e-18	3.82497e-17	30.3368
MINOS1	0.628703	1.73408	8.81798	2.89712e-18	3.83018e-17	30.3349
ZSCAN16	0.767951	0.786887	8.81508	2.96952e-18	3.92371e-17	30.3106
S100B	-0.974499	5.40511	-8.81489	2.97433e-18	3.92787e-17	30.309
LOC349196	0.730414	1.85294	8.81381	3.00186e-18	3.96202e-17	30.2999
ELL2	0.634796	0.82219	8.81121	3.06907e-18	4.04847e-17	30.2781
DOCK9	-0.544459	0.462053	-8.80562	3.2189e-18	4.24155e-17	30.2311
PPP1R15A	0.937055	1.27537	8.80561	3.21902e-18	4.24155e-17	30.2311
TCF3	0.681414	1.17581	8.79987	3.38014e-18	4.45137e-17	30.183
EIF4G1	0.87047	2.38414	8.7993	3.3966e-18	4.47055e-17	30.1782
TPM2	-0.738921	0.882159	-8.79922	3.399e-18	4.47122e-17	30.1775
GAK	0.84364	1.57274	8.79778	3.44094e-18	4.52389e-17	30.1654
ZBTB48	0.752578	0.90409	8.79735	3.45357e-18	4.53796e-17	30.1618
DNAJB4	0.957387	1.44437	8.79604	3.49226e-18	4.58625e-17	30.1508
KANSL2	0.964729	1.52647	8.79569	3.5027e-18	4.59741e-17	30.1479
DDX47	1.07948	2.0446	8.79561	3.50495e-18	4.59782e-17	30.1472
C19orf43	1.02857	3.45491	8.79031	3.6666e-18	4.80721e-17	30.1028
TSEN34	0.873814	1.43501	8.78773	3.74814e-18	4.91139e-17	30.0811
KIAA1598	0.635039	0.687296	8.78673	3.77994e-18	4.95031e-17	30.0728
CERKL	-0.675432	0.602378	-8.78629	3.79411e-18	4.96613e-17	30.0691
NFYB	0.808378	1.23025	8.78621	3.79678e-18	4.96687e-17	30.0684
UPK3BL	-0.992158	4.01339	-8.7842	3.86228e-18	5.04977e-17	30.0515
ERGIC2	1.11582	2.4259	8.7819	3.9383e-18	5.14631e-17	30.0323
CREB1	0.721259	1.506	8.78144	3.95379e-18	5.16371e-17	30.0285
SEMA5B	0.819461	1.41428	8.7809	3.97187e-18	5.18446e-17	30.024
TVP23C	0.473709	1.90554	8.7771	4.10239e-18	5.35188e-17	29.9921
FDXR	-0.779301	0.779288	-8.77474	4.1854e-18	5.45716e-17	29.9724
MLL5	0.675315	4.13728	8.77408	4.20893e-18	5.48482e-17	29.9668
SLC25A33	0.588751	0.533207	8.76957	4.37323e-18	5.69578e-17	29.9291
TTYH1	1.14068	4.33572	8.76908	4.39136e-18	5.71515e-17	29.925
ABCD4	0.934343	2.39751	8.76904	4.39292e-18	5.71515e-17	29.9247
DPYSL3	0.904583	3.62358	8.76888	4.3987e-18	5.71951e-17	29.9234
EXOC1	0.962434	1.97999	8.76778	4.43986e-18	5.76986e-17	29.9142
SLAIN1	-0.894594	3.4249	-8.76581	4.51478e-18	5.86401e-17	29.8977
NAV2-AS5	0.568554	0.542568	8.76545	4.52845e-18	5.87854e-17	29.8947
FKBP10	0.715162	0.812424	8.76437	4.57033e-18	5.92965e-17	29.8857
GAP43	-0.951429	1.32608	-8.76304	4.62198e-18	5.99337e-17	29.8746
MED30	0.912319	1.24427	8.76206	4.66053e-18	6.04006e-17	29.8664
DISP1	0.541926	0.49692	8.76107	4.70003e-18	6.08792e-17	29.8581
GPX3	0.679255	0.425613	8.76021	4.73437e-18	6.12904e-17	29.8509
ZNF275	0.82431	1.65507	8.75745	4.84662e-18	6.27092e-17	29.8278
EGFR	0.762098	4.74761	8.75427	4.97891e-18	6.43858e-17	29.8013
ELFN1	-0.441616	0.391972	-8.75365	5.00523e-18	6.46907e-17	29.7961
ACIN1	0.835518	2.42437	8.75227	5.06383e-18	6.54125e-17	29.7846
TMEM196	0.554724	0.43343	8.74804	5.24849e-18	6.77607e-17	29.7493
HECTD3	0.786227	1.03337	8.74413	5.425e-18	7.00014e-17	29.7167
RSRC2	0.996014	3.07284	8.74116	5.56336e-18	7.17476e-17	29.6919
ACAP3	0.817366	1.52168	8.74075	5.58261e-18	7.19567e-17	29.6885
CYTH1	0.901363	1.65727	8.73972	5.63161e-18	7.25488e-17	29.6799
EHBP1	0.787484	1.40125	8.73645	5.78942e-18	7.45411e-17	29.6527
NBPF24	0.704122	2.9291	8.7285	6.19191e-18	7.96801e-17	29.5864
UBR2	0.873707	2.63905	8.72756	6.24148e-18	8.02742e-17	29.5786
LOC643355	0.387105	0.253461	8.72679	6.28209e-18	8.07413e-17	29.5722
LINC00623	0.744982	0.931584	8.72674	6.28462e-18	8.07413e-17	29.5718
KIF13A	0.755801	1.34107	8.72561	6.34516e-18	8.14749e-17	29.5624
CNBP	0.504752	5.92012	8.71977	6.66571e-18	8.55445e-17	29.5138
NEMF	0.927583	2.8694	8.71888	6.71598e-18	8.61429e-17	29.5064
RHCG	0.415048	0.448972	8.71849	6.73801e-18	8.63787e-17	29.5032
C19orf55	0.462139	0.391525	8.71742	6.79924e-18	8.71165e-17	29.4943
TNFRSF10B	-0.771584	1.32527	-8.71722	6.81073e-18	8.72164e-17	29.4926
NUMA1	0.836654	3.57099	8.71134	7.15696e-18	9.16005e-17	29.4437
MYO9B	0.555936	0.812271	8.71122	7.16465e-18	9.16494e-17	29.4427
RBL2	0.931913	2.35898	8.70947	7.27084e-18	9.29575e-17	29.4282
HP	0.330832	0.198357	8.7088	7.31185e-18	9.34314e-17	29.4226
MAPKAPK5-AS1	0.906518	1.37415	8.70558	7.51334e-18	9.59542e-17	29.3959
IMPDH2	1.09169	4.50489	8.70546	7.5213e-18	9.6004e-17	29.3948
PFN1P2	0.74975	1.08441	8.70397	7.61606e-18	9.71424e-17	29.3825
LPCAT1	-0.712729	0.819068	-8.70393	7.61869e-18	9.71424e-17	29.3821
RND3	-1.00566	1.53224	-8.70373	7.63162e-18	9.72549e-17	29.3805
SPDYE5	-0.595166	3.23329	-8.70286	7.6878e-18	9.79181e-17	29.3732
CEP57	0.951566	2.08368	8.70205	7.74007e-18	9.85308e-17	29.3666
CHPT1	0.752482	0.879837	8.70024	7.85923e-18	9.99939e-17	29.3515
HERC1	0.723807	2.11315	8.69963	7.89987e-18	1.00457e-16	29.3464
AKR7A2	0.953618	2.0195	8.69808	8.00384e-18	1.01724e-16	29.3335
EPHX2	0.414501	0.221862	8.69774	8.0265e-18	1.01958e-16	29.3308
RAD54L	0.257859	0.149929	8.69493	8.21896e-18	1.04346e-16	29.3074
WRAP73	0.814522	1.0868	8.69454	8.24554e-18	1.04628e-16	29.3042
ZNF497	0.438531	0.384492	8.6942	8.26915e-18	1.04871e-16	29.3014
PCDHGA10	-1.08094	1.88598	-8.69305	8.34991e-18	1.05839e-16	29.2918
SERPINA3	-0.733368	0.518611	-8.68939	8.61147e-18	1.09095e-16	29.2615
LOC100288069	0.873565	2.56228	8.6892	8.62491e-18	1.09207e-16	29.2599
KAT6A	0.704259	1.79022	8.68911	8.63135e-18	1.0923e-16	29.2592
TMEM258	1.17745	2.55185	8.68322	9.07022e-18	1.14723e-16	29.2103
NAB1	0.831498	1.20272	8.68269	9.11059e-18	1.15172e-16	29.2059
SPTBN2	0.477024	0.626007	8.68217	9.15077e-18	1.15618e-16	29.2016
DENND6A	0.5648	1.72017	8.68199	9.16461e-18	1.15731e-16	29.2001
CPLX2	-0.608144	0.805401	-8.68099	9.24167e-18	1.16642e-16	29.1919
SLBP	1.00205	1.49914	8.68078	9.25827e-18	1.16789e-16	29.1901
RAPGEF5	-0.473147	0.391669	-8.67792	9.48373e-18	1.1957e-16	29.1664
LRRC4C	-0.964323	3.14181	-8.67745	9.52107e-18	1.19977e-16	29.1625
C14orf37	0.882958	1.28307	8.67656	9.59223e-18	1.20809e-16	29.1552
NFASC	-0.901305	2.1721	-8.67528	9.69614e-18	1.22053e-16	29.1446
ASIC4	-0.927852	3.7423	-8.67123	1.00315e-17	1.26207e-16	29.1111
EFR3B	-0.865332	2.21828	-8.66322	1.07299e-17	1.34922e-16	29.0448
GADD45GIP1	-1.0546	3.99372	-8.66182	1.08569e-17	1.36447e-16	29.0332
LRRC47	0.807878	2.53117	8.6606	1.09684e-17	1.37774e-16	29.0231
FBXO7	1.12451	2.67277	8.65367	1.16253e-17	1.45949e-16	28.9658
ORC4	0.2892	5.34835	8.65245	1.17442e-17	1.47363e-16	28.9558
ZFHX4-AS1	0.633497	0.521896	8.6523	1.17588e-17	1.47469e-16	28.9546
ZNF573	0.800065	0.870609	8.65029	1.19594e-17	1.49904e-16	28.9379
RABGAP1	0.844763	2.02015	8.64751	1.22407e-17	1.53349e-16	28.915
ZNF227	0.77002	0.843283	8.64578	1.24197e-17	1.55509e-16	28.9007
GPR37L1	0.90727	3.55674	8.64479	1.2523e-17	1.5672e-16	28.8925
HEBP1	0.441512	0.222295	8.64405	1.26012e-17	1.57615e-16	28.8864
RPL13AP5	1.06362	5.95387	8.64397	1.26095e-17	1.57635e-16	28.8858
SUPT20H	0.911454	1.57543	8.642	1.28199e-17	1.60181e-16	28.8695
UBA52	0.609641	4.38513	8.64185	1.28351e-17	1.60287e-16	28.8683
SLC6A9	0.792368	1.01039	8.64142	1.28818e-17	1.60784e-16	28.8647
CMAS	0.924664	1.26706	8.63764	1.32958e-17	1.65865e-16	28.8336
NID2	0.3653	0.261454	8.63728	1.33364e-17	1.66283e-16	28.8306
CDC34	0.672096	0.835314	8.63514	1.35773e-17	1.69198e-16	28.8129
IPO13	0.723907	0.988854	8.63455	1.36443e-17	1.69943e-16	28.8081
BBX	0.828515	2.11721	8.63318	1.38013e-17	1.71809e-16	28.7968
POU3F4	0.611633	0.589342	8.6304	1.41269e-17	1.75769e-16	28.7738
SPICE1	0.699156	0.897924	8.62752	1.44714e-17	1.79961e-16	28.7501
MRPS5	1.04794	2.48146	8.6272	1.45105e-17	1.80352e-16	28.7474
IL17RD	0.48476	2.01732	8.62516	1.47601e-17	1.83324e-16	28.7306
LOC644172	0.3868	0.264395	8.62512	1.4765e-17	1.83324e-16	28.7303
SIN3A	0.714447	1.34024	8.62478	1.48062e-17	1.83738e-16	28.7276
TRIP4	-0.563468	0.39005	-8.62461	1.48279e-17	1.83911e-16	28.7261
SPDYE2	-0.660726	2.61254	-8.62357	1.4957e-17	1.85415e-16	28.7176
TWF1	1.09546	2.50376	8.61661	1.58531e-17	1.96421e-16	28.6603
TUBB4B	1.0805	4.13816	8.61545	1.60076e-17	1.98231e-16	28.6507
MTAP	0.684766	1.5532	8.61234	1.64287e-17	2.0334e-16	28.6251
PMP22	-1.08813	1.69118	-8.61156	1.65353e-17	2.04552e-16	28.6188
EIF3K	1.17049	3.3104	8.61079	1.66428e-17	2.05774e-16	28.6124
C12orf23	1.03075	2.08282	8.6092	1.68647e-17	2.08409e-16	28.5993
CNKSR1	0.309649	0.168383	8.6067	1.72208e-17	2.12699e-16	28.5788
GRWD1	0.695017	0.981763	8.60619	1.7294e-17	2.13491e-16	28.5746
HSBP1	0.918879	4.50646	8.60509	1.74537e-17	2.1535e-16	28.5655
SLC4A11	-0.485249	0.323484	-8.59978	1.82435e-17	2.24978e-16	28.5219
DNAJC16	0.680954	1.15042	8.59654	1.87439e-17	2.31028e-16	28.4953
ZFP14	0.469735	1.67733	8.59634	1.87745e-17	2.31285e-16	28.4937
IKZF4	0.540484	0.574708	8.59617	1.88014e-17	2.31496e-16	28.4923
YWHAQ	0.883265	5.42335	8.59295	1.93133e-17	2.37675e-16	28.4658
TNIP2	0.801611	0.973608	8.59284	1.93298e-17	2.37755e-16	28.465
ZNF706	1.00618	3.12417	8.58991	1.98086e-17	2.43517e-16	28.4409
ILK	-1.137	2.48085	-8.5819	2.11737e-17	2.60163e-16	28.3752
MTRNR2L2	-0.256429	11.0214	-8.58007	2.14997e-17	2.64033e-16	28.3602
PRTG	0.514795	0.626174	8.57831	2.18159e-17	2.67777e-16	28.3458
SEMA6D	-0.774538	1.07066	-8.57426	2.25645e-17	2.76821e-16	28.3126
EXOC7	0.818227	3.47501	8.5738	2.26512e-17	2.77742e-16	28.3088
PEG10	-0.896044	2.8813	-8.56503	2.43635e-17	2.98582e-16	28.237
NME1	1.18701	3.82953	8.56445	2.44814e-17	2.99871e-16	28.2323
PTCSC3	0.61999	1.5703	8.56438	2.44964e-17	2.999e-16	28.2317
PILRB	-0.955598	3.96352	-8.56356	2.4664e-17	3.01796e-16	28.2249
TMEM201	0.516192	0.449687	8.56209	2.49658e-17	3.05331e-16	28.213
KCNK3	-0.556086	0.591727	-8.55762	2.59112e-17	3.16729e-16	28.1764
KDM4B	0.542561	0.881077	8.55669	2.61109e-17	3.19006e-16	28.1688
LINC00657	0.827523	3.00191	8.55388	2.67277e-17	3.26373e-16	28.1458
MTMR4	0.828808	1.72667	8.55287	2.69517e-17	3.28939e-16	28.1376
TRIM62	0.521765	0.485851	8.54915	2.77973e-17	3.39085e-16	28.1072
TSC22D2	0.841991	1.84443	8.54509	2.87496e-17	3.5052e-16	28.074
TET3	0.604689	1.05574	8.54415	2.89754e-17	3.53091e-16	28.0663
SERPINB8	0.417567	0.259543	8.54042	2.9884e-17	3.63976e-16	28.0359
ANXA2	0.719029	0.735659	8.53926	3.01738e-17	3.67316e-16	28.0264
TSPAN6	1.09956	2.29162	8.53871	3.03119e-17	3.68808e-16	28.0219
UQCRB	0.660214	3.23803	8.53587	3.10318e-17	3.77373e-16	27.9988
ANAPC10	0.763099	0.932155	8.53474	3.13253e-17	3.80746e-16	27.9895
EPHA4	0.36363	0.195354	8.53341	3.16707e-17	3.84747e-16	27.9787
RUVBL2	1.06417	2.0202	8.53226	3.19752e-17	3.88247e-16	27.9693
LONRF3	0.366595	0.19831	8.52987	3.26147e-17	3.95808e-16	27.9498
SMG6	0.761829	1.31233	8.52979	3.26341e-17	3.95841e-16	27.9492
PSMB4	1.05913	4.77364	8.52719	3.3344e-17	4.04245e-16	27.928
MAB21L1	-0.53365	0.556317	-8.52632	3.35852e-17	4.0696e-16	27.9209
RPL13	0.378033	5.66639	8.52614	3.3636e-17	4.07368e-16	27.9194
KIAA1217	-0.456771	0.357312	-8.52441	3.41206e-17	4.13026e-16	27.9053
SNRPC	1.04536	2.21298	8.52402	3.42323e-17	4.14165e-16	27.9021
AKT3	0.848542	2.33846	8.5237	3.43234e-17	4.15056e-16	27.8995
UNG	0.875634	1.18231	8.52255	3.465e-17	4.1879e-16	27.8902
DPF1	0.654392	0.803583	8.52182	3.48587e-17	4.21098e-16	27.8842
SH3RF1	0.750255	1.14132	8.51828	3.58965e-17	4.33414e-16	27.8554
TAPT1	0.630352	0.82838	8.51819	3.59232e-17	4.33515e-16	27.8546
ACVR2B	0.637434	0.950485	8.5177	3.60692e-17	4.35055e-16	27.8506
SLAIN2	0.611995	0.762599	8.51682	3.6333e-17	4.38013e-16	27.8435
MTF1	0.537026	1.09257	8.51428	3.71032e-17	4.4707e-16	27.8228
CNTN1	1.08913	3.12559	8.5127	3.75897e-17	4.52702e-16	27.81
IREB2	0.765878	1.77348	8.51216	3.7757e-17	4.54486e-16	27.8056
STAG2	0.870281	2.26941	8.50724	3.93261e-17	4.73133e-16	27.7655
HNRNPU	0.743816	3.34227	8.50715	3.93544e-17	4.73233e-16	27.7648
PTAR1	0.623981	0.921834	8.50389	4.04277e-17	4.85892e-16	27.7383
MUL1	0.858859	1.09011	8.50109	4.13735e-17	4.97007e-16	27.7155
ZFP30	0.620403	1.13214	8.49814	4.23916e-17	5.08978e-16	27.6916
LEPRE1	0.685395	0.749884	8.49485	4.35608e-17	5.22751e-16	27.6648
NLGN3	-0.873091	3.88298	-8.49316	4.41708e-17	5.29803e-16	27.6511
MFN1	0.812978	1.32587	8.49308	4.41986e-17	5.29868e-16	27.6505
LOC730811	-0.284534	0.172533	-8.49167	4.47171e-17	5.35812e-16	27.639
DDX5	0.407333	6.78451	8.48943	4.55515e-17	5.45534e-16	27.6208
PRR26	0.647566	0.736281	8.48912	4.56675e-17	5.46647e-16	27.6183
CD302	0.416568	0.302078	8.48619	4.6785e-17	5.59741e-16	27.5945
ERRFI1	0.812429	1.10336	8.48561	4.7007e-17	5.62113e-16	27.5898
TMC3	-0.410453	0.234811	-8.48484	4.73066e-17	5.65409e-16	27.5836
VPS13C	0.722284	2.58369	8.48058	4.89977e-17	5.85326e-16	27.549
ATP2C1	0.929759	2.08554	8.48015	4.91685e-17	5.8707e-16	27.5456
NARF	1.06525	2.78448	8.4789	4.96788e-17	5.92864e-16	27.5354
WDR35	0.660779	0.92624	8.47769	5.01785e-17	5.98525e-16	27.5255
PHC2	0.725114	1.02514	8.47736	5.03135e-17	5.99833e-16	27.5229
JUN	1.16379	5.18714	8.47561	5.10418e-17	6.0821e-16	27.5088
ANKRD28	0.78733	1.62242	8.47392	5.17566e-17	6.16417e-16	27.4951
ZNF655	0.798241	3.34047	8.46964	5.36159e-17	6.38239e-16	27.4603
TEX40	-0.57102	0.453145	-8.4693	5.3765e-17	6.39693e-16	27.4576
LOC730102	0.403052	0.310426	8.46883	5.39718e-17	6.4183e-16	27.4538
ZNF711	0.93716	2.02499	8.46472	5.58276e-17	6.63567e-16	27.4205
MED25	0.445553	0.506337	8.46422	5.60592e-17	6.65985e-16	27.4164
ADNP2	0.578004	0.675323	8.46367	5.63137e-17	6.68673e-16	27.412
MTHFD2	-1.19507	4.35317	-8.46335	5.64619e-17	6.70096e-16	27.4094
QSER1	0.657802	1.08443	8.46193	5.71253e-17	6.77629e-16	27.3979
WAC	0.656092	3.2909	8.45887	5.85762e-17	6.94492e-16	27.3732
LOC90784	0.484591	0.588282	8.45766	5.91644e-17	7.01115e-16	27.3634
SUV420H1	0.862151	1.79044	8.45617	5.98927e-17	7.0939e-16	27.3513
RAB2A	0.963026	4.12087	8.45434	6.0798e-17	7.19752e-16	27.3365
[truncated: 21,666 more rows]

## Sheet: OC
Gene	logFC	AveExpr	t	P.Value	adj.P.Val	B
ETV5	-3.59242	2.0161	-54.4075	0	0	932.557
SHC3	-3.0144	1.74067	-50.0398	0	0	830.221
PRDX1	4.36012	4.17885	46.2275	0	0	740.44
SCD	-2.8225	5.23888	-42.1544	3.34666e-286	1.97997e-282	644.702
FABP7	-3.74582	2.37599	-41.355	4.67962e-278	2.21486e-274	626.003
LINC00689	3.76113	2.41428	40.4765	3.95404e-269	1.55954e-265	605.509
EGR1	4.15672	4.47558	39.2024	3.09188e-256	1.04527e-252	575.909
CHST9	2.96461	1.77682	38.6059	3.17103e-250	9.38031e-247	562.109
THBS2	-2.70234	1.63451	-38.1721	7.26231e-246	1.90958e-242	552.099
MYT1L	-2.07493	1.12707	-36.9054	3.3937e-233	8.03118e-230	523.011
COL11A1	2.15207	1.10035	36.0252	1.88087e-224	4.04644e-221	502.936
LRIG1	2.84711	2.68697	35.9198	2.07926e-223	4.10047e-220	500.54
JUNB	3.69419	3.39732	35.5717	5.715e-220	1.04035e-216	492.644
RPL5	0.978143	8.0281	35.0634	5.80703e-215	9.81596e-212	481.148
SEP15	3.08286	2.90944	34.2296	8.51308e-207	1.27148e-203	462.399
FOS	4.43804	5.63972	34.2292	8.5965e-207	1.27148e-203	462.389
AGO3	2.32407	1.64832	33.9705	2.85177e-204	3.96983e-201	456.601
PAR-SN	3.12781	3.85013	33.1434	2.98864e-196	3.92923e-193	438.187
PTCH1	2.14907	2.48411	32.7014	5.41894e-192	6.74943e-189	428.409
LOC100131257	1.73511	2.53112	32.4868	6.22915e-190	7.37064e-187	423.679
LOC646214	2.24937	3.35727	32.3763	7.14002e-189	8.04613e-186	421.247
LOC643406	2.30278	3.47867	32.1059	2.75036e-186	2.95851e-183	415.31
JUN	3.30316	3.16728	31.5206	1.02255e-180	1.05212e-177	402.521
TPTEP1	1.99474	1.21367	31.3633	3.16161e-179	3.11748e-176	399.099
PDZD2	-1.94511	1.26582	-31.3599	3.40039e-179	3.21881e-176	399.027
VPS51	2.85258	3.25041	31.1086	8.06347e-177	7.33931e-174	393.574
LOC286437	2.12213	3.18386	31.004	7.82311e-176	6.85682e-173	391.308
CCNL2	2.68823	3.24236	30.6489	1.70486e-172	1.44091e-169	383.644
FLJ45340	1.94255	2.40593	30.402	3.49784e-170	2.85435e-167	378.336
GFPT2	2.33458	1.37025	30.288	4.05687e-169	3.2002e-166	375.892
LOC100506548	2.28053	1.93498	30.1169	1.59825e-167	1.22008e-164	372.229
FGFBP3	-2.29991	2.31735	-30.0551	6.00505e-167	4.44092e-164	370.909
NELFE	2.8644	3.22412	30.0285	1.06287e-166	7.6221e-164	370.34
LAMTOR5	2.91399	2.71075	29.931	8.55989e-166	5.95794e-163	368.26
PAXBP1	2.22077	1.93954	29.663	2.60985e-163	1.76463e-160	362.557
ACAT2	-3.25984	3.54764	-29.572	1.81217e-162	1.19125e-159	360.625
EMC1	1.96587	1.94368	29.4454	2.6675e-161	1.70612e-158	357.943
SCP2	2.76073	3.73593	29.1679	9.54578e-159	5.94476e-156	352.081
SRSF11	2.18764	3.69514	29.0321	1.68244e-157	1.02089e-154	349.22
LOC283174	2.08526	1.83807	28.3036	7.31391e-151	4.32709e-148	333.98
HMGCS1	-2.09178	3.52842	-28.1806	9.47455e-150	5.42799e-147	331.426
RPH3A	-1.97267	1.24899	-28.1798	9.63346e-150	5.42799e-147	331.41
PKM	2.43941	3.5881	28.1597	1.46542e-149	8.0649e-147	330.992
FGF12	2.22635	3.69773	28.0887	6.41127e-149	3.44825e-146	329.52
ANK3	-1.70402	1.21451	-27.999	4.12643e-148	2.17004e-145	327.664
LOC100190986	2.64185	3.86761	27.9246	1.9309e-147	9.93363e-145	326.125
SLC35F1	-2.08294	2.64996	-27.902	3.08546e-147	1.55356e-144	325.658
LOC100131564	1.98088	1.89127	27.794	2.88419e-146	1.42197e-143	323.43
LINC00673	2.39298	2.65889	27.694	2.27831e-145	1.10033e-142	321.369
SNHG16	2.53525	2.96735	27.6563	4.95924e-145	2.34721e-142	320.594
ATP13A4	2.13538	1.52099	27.5675	3.09126e-144	1.43441e-141	318.769
STRIP1	2.32767	1.93187	27.5432	5.09798e-144	2.32007e-141	318.271
CNTNAP2	-1.82239	1.53616	-27.5344	6.10463e-144	2.72578e-141	318.091
LINC00662	1.66102	1.37874	27.3932	1.11294e-142	4.87735e-140	315.197
RPS8	0.993131	7.58412	27.3669	1.90942e-142	8.21573e-140	314.658
RPL11	1.38702	6.85107	27.3444	3.02929e-142	1.28015e-139	314.198
GAP43	-2.5863	2.43513	-27.2339	2.91784e-141	1.21141e-138	311.94
ZFAS1	2.70325	3.55145	27.2049	5.28034e-141	2.15447e-138	311.349
APMAP	2.73595	3.37047	27.1053	4.04772e-140	1.62355e-137	309.318
EIF4G3	1.79465	2.59148	26.947	1.02079e-138	4.02618e-136	306.1
ZNF662	1.5078	1.56383	26.8256	1.20486e-137	4.67427e-135	303.64
LOC441081	1.93364	2.29892	26.8149	1.49766e-137	5.71646e-135	303.423
ACTB	-0.586256	8.19482	-26.7394	6.94056e-137	2.60712e-134	301.894
PPIEL	1.63058	2.5857	26.7378	7.17228e-137	2.65206e-134	301.861
MTFR1L	2.45926	2.02388	26.7029	1.45522e-136	5.29813e-134	301.156
EPPIN	1.26617	1.53141	26.5727	2.03045e-135	7.28041e-133	298.528
CELF2	1.72887	3.58926	26.5477	3.36041e-135	1.18693e-132	298.026
BLOC1S6	2.13131	2.53704	26.5294	4.86733e-135	1.6939e-132	297.657
TSPO	2.55732	2.00507	26.4272	3.83053e-134	1.31376e-131	295.6
ARRDC3-AS1	1.38305	1.9858	26.4183	4.58169e-134	1.54894e-131	295.422
EFCAB14	1.99705	1.79565	26.2798	7.44328e-133	2.48092e-130	292.643
EVI2A	2.30841	1.94221	26.2262	2.18214e-132	7.17226e-130	291.57
BAALC	-2.40665	3.17403	-26.1955	4.04676e-132	1.31187e-129	290.955
HECTD4	1.49746	1.48388	26.1119	2.16108e-131	6.91107e-129	289.285
MACF1	1.51577	2.38262	25.9755	3.31062e-130	1.04461e-127	286.564
DHCR7	-2.71176	3.14488	-25.8531	3.80892e-129	1.18603e-126	284.129
CACUL1	1.86075	2.38784	25.7662	2.14616e-128	6.59595e-126	282.405
LINC00657	1.97443	2.66729	25.7226	5.10712e-128	1.54949e-125	281.541
MIAT	-2.0131	1.61964	-25.7206	5.31939e-128	1.59346e-125	281.501
SLC35E2	1.55166	2.69987	25.5211	2.77942e-126	8.22186e-124	277.557
GABPB1-AS1	1.9278	2.29587	25.5143	3.17857e-126	9.28653e-124	277.423
LINC00665	1.64844	1.97031	25.343	9.36474e-125	2.70264e-122	274.051
EGR2	2.02615	1.17747	25.3126	1.70626e-124	4.86491e-122	273.453
DMD	1.60119	1.43036	25.1975	1.64014e-123	4.62071e-121	271.197
SPATA6	1.5345	0.973751	25.1612	3.34988e-123	9.32645e-121	270.485
LOC731275	1.68476	2.25198	25.1446	4.63732e-123	1.27607e-120	270.161
DLGAP1-AS5	1.55795	1.01636	25.1386	5.22006e-123	1.41992e-120	270.043
NLGN3	-1.66313	4.56862	-25.1055	9.9863e-123	2.68552e-120	269.396
OSBPL9	1.95936	1.74664	25.0857	1.47158e-122	3.91291e-120	269.01
LINC00670	1.14076	1.49392	24.9977	8.24422e-122	2.16777e-119	267.292
LINC00674	1.4943	2.24617	24.823	2.50032e-120	6.50222e-118	263.891
PDGFC	2.07953	1.87881	24.809	3.28402e-120	8.44742e-118	263.619
LUZP2	1.93482	2.28609	24.7944	4.36622e-120	1.11104e-117	263.335
IER2	2.62314	3.04456	24.7833	5.41689e-120	1.36373e-117	263.121
KIF1B	1.40216	3.69588	24.7807	5.69247e-120	1.41803e-117	263.071
MSTN	1.8549	0.944817	24.6005	1.88959e-118	4.65803e-116	259.58
CCDC41	1.86761	1.80491	24.5943	2.12753e-118	5.19051e-116	259.462
LUST	1.99261	1.90359	24.5753	3.07802e-118	7.4328e-116	259.094
PCDH15	1.49569	4.66761	24.42	6.19867e-117	1.48173e-114	256.101
ZNF644	1.97084	2.53789	24.3403	2.88516e-116	6.82774e-114	254.568
ANKRD62P1-PARP4P3	1.31816	0.703849	24.3039	5.81226e-116	1.36185e-113	253.87
TVP23C	1.0688	1.47207	24.283	8.69894e-116	2.01824e-113	253.468
GRIK3	1.71825	2.14016	24.2371	2.10272e-115	4.83115e-113	252.588
GFAP	2.59527	3.26465	24.2165	3.12122e-115	7.10228e-113	252.195
LINC00263	-2.3292	2.35147	-24.1627	8.77432e-115	1.97756e-112	251.164
FAM127B	2.16759	2.03292	24.106	2.601e-114	5.80686e-112	250.081
NELFCD	2.31387	2.76485	24.0452	8.33906e-114	1.84434e-111	248.92
NRCAM	1.59839	4.81636	24.0055	1.78184e-113	3.90437e-111	248.163
FAM212B	1.89996	2.22628	23.9895	2.41655e-113	5.24656e-111	247.86
LINC00649	1.25646	1.88905	23.988	2.48885e-113	5.35441e-111	247.83
PYURF	2.3306	2.79325	23.9589	4.34081e-113	9.25454e-111	247.276
ERBB4	1.29852	0.827196	23.9354	6.79426e-113	1.43559e-110	246.829
CSDE1	1.85	4.35595	23.916	9.84051e-113	2.06085e-110	246.46
ABHD2	-1.60848	3.66256	-23.8871	1.7057e-112	3.54083e-110	245.912
NOC2L	2.11851	2.43718	23.8583	2.95588e-112	6.08268e-110	245.364
FAM84B	1.76136	3.48199	23.8462	3.72016e-112	7.58944e-110	245.135
COA4	2.35211	2.81326	23.6919	6.98874e-111	1.41358e-108	242.212
CDC42	1.80514	3.72302	23.6689	1.08099e-110	2.16793e-108	241.777
PPAP2B	2.19074	2.78737	23.5607	8.37682e-110	1.66586e-107	239.736
WNT5A	1.31682	0.753747	23.5348	1.36652e-109	2.69489e-107	239.248
STMN1	1.78699	5.34172	23.528	1.55254e-109	3.03643e-107	239.121
NTM	-1.88785	2.27821	-23.527	1.58321e-109	3.07105e-107	239.102
ATRAID	2.52718	2.79219	23.4717	4.49147e-109	8.64152e-107	238.062
SLFNL1-AS1	0.94844	1.38197	23.4707	4.58523e-109	8.75076e-107	238.042
NEGR1	1.69817	1.44567	23.4339	9.16948e-109	1.73597e-106	237.351
LSM14A	1.88741	2.60782	23.3942	1.9359e-108	3.63595e-106	236.606
AGO1	1.55691	1.26225	23.357	3.90073e-108	7.26857e-106	235.908
YTHDF2	2.186	3.18397	23.341	5.26907e-108	9.74161e-106	235.609
THRAP3	1.55991	3.44939	23.3267	6.89015e-108	1.264e-105	235.341
LOC100132247	1.68616	2.13012	23.2926	1.30674e-107	2.37877e-105	234.703
PNRC2	2.30261	3.00872	23.2615	2.34549e-107	4.2371e-105	234.12
ENO1	1.84096	5.07249	23.2601	2.40645e-107	4.31429e-105	234.095
LOC90834	1.23973	1.93615	23.2399	3.51163e-107	6.24833e-105	233.718
HP1BP3	1.51893	3.67085	23.1981	7.68654e-107	1.35748e-104	232.937
CCSER2	2.01379	2.93828	23.1658	1.40901e-106	2.46994e-104	232.333
SMIM12	1.40646	1.53375	23.1078	4.16644e-106	7.24992e-104	231.253
LOC100507217	1.79441	2.68594	23.1037	4.49934e-106	7.77204e-104	231.176
ZCCHC11	1.63266	2.05419	23.0916	5.63158e-106	9.65735e-104	230.953
RPS3A	0.746232	8.13512	23.0761	7.52592e-106	1.2813e-103	230.664
SVOP	-1.72209	1.62748	-23.0679	8.77088e-106	1.48259e-103	230.511
LDLRAD3	2.03829	3.23506	22.9189	1.40653e-104	2.36068e-102	227.746
AHCYL1	1.8504	2.57966	22.8481	5.24076e-104	8.73399e-102	226.435
LOC284023	1.22862	1.91426	22.8307	7.244e-104	1.19881e-101	226.112
NOTCH2	1.73284	2.44731	22.7768	1.9649e-103	3.22913e-101	225.118
GATM	2.31284	2.74442	22.6967	8.64378e-103	1.41072e-100	223.642
LOC91948	1.35328	1.84918	22.6736	1.32541e-102	2.14834e-100	223.216
SMIM14	1.81611	2.24912	22.597	5.44049e-102	8.75845e-100	221.809
LRP1B	1.45136	1.89781	22.5794	7.53342e-102	1.20212e-99	221.484
ROBO1	-1.91599	2.7996	-22.5791	7.56881e-102	1.20212e-99	221.48
SPRY4	-1.22063	0.685157	-22.5646	9.88622e-102	1.55972e-99	221.213
KLHL42	1.61586	1.87338	22.5628	1.02145e-101	1.60083e-99	221.181
SLC44A1	1.82596	3.43555	22.544	1.44531e-101	2.25021e-99	220.835
FUBP1	1.87631	3.26972	22.5345	1.72193e-101	2.66337e-99	220.66
SELT	2.13269	3.27309	22.5182	2.32166e-101	3.56767e-99	220.363
CRHR1-IT1	1.51472	1.51512	22.4741	5.22111e-101	7.97146e-99	219.555
EPN2	-1.21676	4.8753	-22.4714	5.48776e-101	8.32486e-99	219.505
FAT1	1.17599	0.609262	22.4091	1.72163e-100	2.59505e-98	218.366
LOC100271836	1.87121	1.89908	22.3859	2.63175e-100	3.9418e-98	217.943
WDR45B	2.10373	2.63852	22.348	5.27126e-100	7.84556e-98	217.251
EMC4	2.42277	3.69336	22.3415	5.93176e-100	8.77345e-98	217.133
RAMP2-AS1	1.23384	1.90665	22.2231	5.15952e-99	7.58385e-97	214.978
GNB1	1.73595	2.89223	22.2221	5.25621e-99	7.67828e-97	214.959
CNTN3	1.40053	0.937002	22.2094	6.62284e-99	9.61531e-97	214.729
PAR5	1.84913	1.78144	22.1899	9.45317e-99	1.36408e-96	214.375
GABRG2	-1.63094	1.01114	-22.1769	1.19693e-98	1.71669e-96	214.139
CADM2	1.11493	4.7528	22.1336	2.63569e-98	3.75745e-96	213.353
FLJ31306	1.90284	2.68921	22.0823	6.69593e-98	9.48857e-96	212.424
DRG2	-1.65439	1.05322	-22.0748	7.66477e-98	1.07968e-95	212.289
MTF2	1.79598	2.14709	22.0665	8.91064e-98	1.24775e-95	212.139
PCNXL4	1.86921	2.11779	21.9996	2.99815e-97	4.1736e-95	210.93
MSMO1	-2.07434	4.35091	-21.876	2.80549e-96	3.88257e-94	208.702
SERBP1	1.60523	3.26621	21.8667	3.31872e-96	4.56614e-94	208.534
KPNA6	1.37574	2.88772	21.8488	4.58333e-96	6.26962e-94	208.213
CHP1	1.86903	3.52341	21.8124	8.83689e-96	1.20187e-93	207.559
RCC2	1.54732	2.35262	21.7752	1.72437e-95	2.33184e-93	206.893
PRPF38B	1.70431	2.60247	21.7672	1.9947e-95	2.68208e-93	206.747
SNAP25	-2.31978	3.02158	-21.7302	3.87989e-95	5.18744e-93	206.085
BTF3L4	1.66293	3.7768	21.7182	4.81254e-95	6.39825e-93	205.87
SPRED2	-1.43925	1.21287	-21.6344	2.166e-94	2.86359e-92	204.371
LOC254559	1.97096	2.62195	21.6315	2.28178e-94	2.9999e-92	204.319
DDX5	0.5674	6.87455	21.5669	7.24439e-94	9.47174e-92	203.168
FLJ31662	0.960225	1.34283	21.5239	1.56262e-93	2.03184e-91	202.402
SZRD1	1.5578	1.41144	21.4988	2.44923e-93	3.16727e-91	201.954
ID1	2.5141	2.95117	21.4785	3.5146e-93	4.52027e-91	201.595
RPL22	1.32003	5.25096	21.464	4.55248e-93	5.82349e-91	201.337
RPS16	1.21237	6.78742	21.4527	5.56962e-93	7.08629e-91	201.136
ZNF146	1.94269	3.2311	21.4504	5.80519e-93	7.34651e-91	201.095
CHL1	-1.18607	0.641562	-21.4137	1.11591e-92	1.40468e-90	200.444
LRRC41	2.03288	2.93643	21.3814	1.98122e-92	2.48072e-90	199.872
IFNLR1	0.835298	1.26001	21.3227	5.62551e-92	7.00673e-90	198.832
LOC389791	1.27325	1.54172	21.319	6.00507e-92	7.44032e-90	198.767
RTFDC1	2.18555	3.31552	21.3118	6.82658e-92	8.41412e-90	198.639
TUBA1A	0.740842	8.14718	21.3078	7.3252e-92	8.98191e-90	198.569
AIG1	-1.99509	1.86508	-21.1369	1.51053e-90	1.84261e-88	195.554
INA	-2.11059	3.2837	-21.0521	6.73322e-90	8.17137e-88	194.065
DENND6A	1.12051	1.42526	21.0512	6.83189e-90	8.24881e-88	194.05
WAC-AS1	1.35545	1.89679	20.9887	2.05377e-89	2.46713e-87	192.954
PUM1	1.68531	2.97687	20.9747	2.62653e-89	3.13923e-87	192.709
SETD5-AS1	1.71698	1.62411	20.9435	4.53977e-89	5.39867e-87	192.163
MGC21881	2.02069	2.75844	20.9401	4.81656e-89	5.69919e-87	192.104
MGC27345	1.20078	1.5589	20.9299	5.75789e-89	6.77912e-87	191.927
LOC440354	1.69568	2.35724	20.9067	8.64568e-89	1.01287e-86	191.522
ZKSCAN8	1.79755	1.94077	20.8895	1.17008e-88	1.36404e-86	191.22
BCR	1.50109	2.02838	20.8719	1.591e-88	1.84563e-86	190.914
PMP2	1.87937	5.54746	20.8257	3.57201e-88	4.1235e-86	190.108
GATM-AS1	1.23399	1.93487	20.8166	4.18665e-88	4.80956e-86	189.95
RBBP4	1.2577	3.93046	20.7565	1.1959e-87	1.3672e-85	188.904
SMG1P1	1.75305	2.31835	20.7418	1.54351e-87	1.75611e-85	188.65
CMPK1	1.87694	2.5725	20.7302	1.89102e-87	2.1412e-85	188.448
HSPA1B	2.15969	1.60945	20.7198	2.26502e-87	2.55246e-85	188.268
FAM5C	-1.85144	1.81217	-20.6548	7.02682e-87	7.88103e-85	187.14
HS3ST1	1.35387	0.718039	20.5391	5.2316e-86	5.83989e-84	185.14
PTPRN	-1.59323	1.25464	-20.5047	9.48305e-86	1.05294e-83	184.548
CKB	1.01666	7.00179	20.5045	9.52164e-86	1.05294e-83	184.544
LOC100289019	0.951473	1.31156	20.4808	1.43322e-85	1.57755e-83	184.137
LRRC4C	-1.73845	3.38002	-20.4739	1.61373e-85	1.768e-83	184.018
TRIB2	-1.84587	3.23893	-20.4448	2.6704e-85	2.91222e-83	183.517
DLGAP1	1.4574	4.36154	20.4267	3.64947e-85	3.96168e-83	183.205
EEF1G	0.720691	7.7879	20.4144	4.51214e-85	4.87579e-83	182.994
SSU72	1.81932	2.10153	20.398	5.98384e-85	6.43671e-83	182.713
STK17B	1.45943	2.00357	20.3542	1.27134e-84	1.36137e-82	181.962
TXLNA	1.66556	2.41199	20.3335	1.81609e-84	1.93593e-82	181.607
MMD2	-1.51693	1.56396	-20.3285	1.97888e-84	2.10001e-82	181.521
CAPZB	1.57575	3.33846	20.2936	3.60768e-84	3.81142e-82	180.923
NELFA	1.67948	1.86136	20.2822	4.3833e-84	4.61026e-82	180.729
LOC100506990	1.43009	2.10419	20.2655	5.84055e-84	6.11578e-82	180.443
PSMB2	1.31459	3.08844	20.2582	6.61588e-84	6.89713e-82	180.319
SEMA5A	-1.43128	3.73608	-20.2506	7.54684e-84	7.83315e-82	180.188
SEC22B	1.87232	2.85069	20.2459	8.17402e-84	8.44708e-82	180.109
LOC100507173	0.955402	1.30237	20.2257	1.15499e-83	1.18838e-81	179.764
OR4N2	1.34732	0.712076	20.197	1.89042e-83	1.93666e-81	179.273
KDM1A	1.44053	1.33538	20.1771	2.65804e-83	2.71132e-81	178.934
TMEM97	-2.09632	3.01866	-20.173	2.8472e-83	2.8918e-81	178.865
AKIRIN1	1.8629	2.74308	20.1503	4.20092e-83	4.2485e-81	178.478
LDHA	2.07289	2.3047	20.0742	1.54048e-82	1.55129e-80	177.184
PSAT1	-2.05269	4.22785	-20.0354	2.9813e-82	2.98951e-80	176.526
[truncated: 23,429 more rows]

## Sheet: Stem-like
Gene	logFC	AveExpr	t	P.Value	adj.P.Val	B
[truncated: 23,665 more rows]
