# Supplementary material for: ATRX regulates glial identity and the tumor microenvironment in IDH-mutant glioma
Source: Genome Biol. 2021 Nov 11;22:311. doi: 10.1186/s13059-021-02535-4 (PMC8588616; doi:10.1186/s13059-021-02535-4)
Supplement: Supplementary file 4 — Additional file 4:. Table S3: Summary of markers used and associated references for Fig. 1E. [file 13059_2021_2535_MOESM4_ESM.xlsx]

## Sheet: Sheet1
Gene	devel stage	reference
NNAT	eOPC	Perlman Glia 2019, https://onlinelibrary.wiley.com/doi/epdf/10.1002/glia.23777										eOPC - early oligodendrocyte progenitor
IGFBP2	eOPC	Perlman Glia 2019, https://onlinelibrary.wiley.com/doi/epdf/10.1002/glia.23777										lOPC - late oligodendrocyte progenitor
TMSB15A	eOPC	Perlman Glia 2019, https://onlinelibrary.wiley.com/doi/epdf/10.1002/glia.23777										MOL - mature oligodendrocyte lineage
SOX11	eOPC	Perlman Glia 2020, https://onlinelibrary.wiley.com/doi/epdf/10.1002/glia.23777										RG - Radial glia
FABP7	eOPC	Perlman Glia 2020, https://onlinelibrary.wiley.com/doi/epdf/10.1002/glia.23777										iGC - intermediate glial progenitor cell
MYC	eOPC	Perlman Glia 2020, https://onlinelibrary.wiley.com/doi/epdf/10.1002/glia.23777										pri-OPC - primative oligodendrocyte progenitor cell
MYT1L	eOPC	Perlman Glia 2020, https://onlinelibrary.wiley.com/doi/epdf/10.1002/glia.23777										OPC - oligodendrocyte progenitor cell
DLX1	eOPC	Perlman Glia 2020, https://onlinelibrary.wiley.com/doi/epdf/10.1002/glia.23777										iOL - intermediate oligodendrocyte lineage
HES4	eOPC	Perlman Glia 2020, https://onlinelibrary.wiley.com/doi/epdf/10.1002/glia.23777
FOXM1	eOPC	Perlman Glia 2020, https://onlinelibrary.wiley.com/doi/epdf/10.1002/glia.23777
TNR	lOPC	Perlman Glia 2020, https://onlinelibrary.wiley.com/doi/epdf/10.1002/glia.23777
VCAN	lOPC	Perlman Glia 2020, https://onlinelibrary.wiley.com/doi/epdf/10.1002/glia.23777
PTPRZ1	lOPC	Perlman Glia 2020, https://onlinelibrary.wiley.com/doi/epdf/10.1002/glia.23777
FERMT1	lOPC	Perlman Glia 2020, https://onlinelibrary.wiley.com/doi/epdf/10.1002/glia.23777
NEU4	lOPC	Perlman Glia 2020, https://onlinelibrary.wiley.com/doi/epdf/10.1002/glia.23777
HMGA1	lOPC	Perlman Glia 2020, https://onlinelibrary.wiley.com/doi/epdf/10.1002/glia.23777
PRRX1	lOPC	Perlman Glia 2020, https://onlinelibrary.wiley.com/doi/epdf/10.1002/glia.23777
E2F3	lOPC	Perlman Glia 2020, https://onlinelibrary.wiley.com/doi/epdf/10.1002/glia.23777
SOX21	lOPC	Perlman Glia 2020, https://onlinelibrary.wiley.com/doi/epdf/10.1002/glia.23777
HIF3A	lOPC	Perlman Glia 2020, https://onlinelibrary.wiley.com/doi/epdf/10.1002/glia.23777
SOX8	lOPC	Perlman Glia 2020, https://onlinelibrary.wiley.com/doi/epdf/10.1002/glia.23777
CRYAB	MOL	Perlman Glia 2020, https://onlinelibrary.wiley.com/doi/epdf/10.1002/glia.23777
PPP1R14A	MOL	Perlman Glia 2020, https://onlinelibrary.wiley.com/doi/epdf/10.1002/glia.23777
PLP1	MOL	Perlman Glia 2020, https://onlinelibrary.wiley.com/doi/epdf/10.1002/glia.23777
MBP	MOL	Perlman Glia 2020, https://onlinelibrary.wiley.com/doi/epdf/10.1002/glia.23777
PTGDS	MOL	Perlman Glia 2020, https://onlinelibrary.wiley.com/doi/epdf/10.1002/glia.23777
JUND	MOL	Perlman Glia 2020, https://onlinelibrary.wiley.com/doi/epdf/10.1002/glia.23777
NAAA	RG	Weng Cell Stem Cell 2019 https://www.sciencedirect.com/science/article/pii/S1934590919301055
NKAIN4	RG	Weng Cell Stem Cell 2019 https://www.sciencedirect.com/science/article/pii/S1934590919301055
GJA1	RG_Astro	Weng Cell Stem Cell 2019 https://www.sciencedirect.com/science/article/pii/S1934590919301055
SLC1A3	RG_Astro_iGC	Weng Cell Stem Cell 2019 https://www.sciencedirect.com/science/article/pii/S1934590919301055
SLC1A2	RG_Astro_iGC	Weng Cell Stem Cell 2019 https://www.sciencedirect.com/science/article/pii/S1934590919301055
AQP4	Astro_iGC	Weng Cell Stem Cell 2019 https://www.sciencedirect.com/science/article/pii/S1934590919301055
ID3	Astro_iGC	Weng Cell Stem Cell 2019 https://www.sciencedirect.com/science/article/pii/S1934590919301055
HES5	Astro_iGC	Weng Cell Stem Cell 2019 https://www.sciencedirect.com/science/article/pii/S1934590919301055
ALDH1L1	Astro_iGC	Weng Cell Stem Cell 2019 https://www.sciencedirect.com/science/article/pii/S1934590919301055
OLIG2	iGC_pri-OPC_OPC	Weng Cell Stem Cell 2019 https://www.sciencedirect.com/science/article/pii/S1934590919301055
OLIG1	iGC_pri-OPC_OPC	Weng Cell Stem Cell 2019 https://www.sciencedirect.com/science/article/pii/S1934590919301055
ASCL1	pri-OPC	Weng Cell Stem Cell 2019 https://www.sciencedirect.com/science/article/pii/S1934590919301055
BTG2	pri-OPC	Weng Cell Stem Cell 2019 https://www.sciencedirect.com/science/article/pii/S1934590919301055
HES6	pri-OPC	Weng Cell Stem Cell 2019 https://www.sciencedirect.com/science/article/pii/S1934590919301055
DLL1	pri-OPC	Weng Cell Stem Cell 2019 https://www.sciencedirect.com/science/article/pii/S1934590919301055
DLL3	pri-OPC	Weng Cell Stem Cell 2019 https://www.sciencedirect.com/science/article/pii/S1934590919301055
GPR17	OPC	Weng Cell Stem Cell 2019 https://www.sciencedirect.com/science/article/pii/S1934590919301055
PDGFRA	OPC	Weng Cell Stem Cell 2019 https://www.sciencedirect.com/science/article/pii/S1934590919301055
CSPG4	OPC	Weng Cell Stem Cell 2019 https://www.sciencedirect.com/science/article/pii/S1934590919301055
EPN2	OPC	Weng Cell Stem Cell 2019 https://www.sciencedirect.com/science/article/pii/S1934590919301055
EMID1	OPC	Weng Cell Stem Cell 2019 https://www.sciencedirect.com/science/article/pii/S1934590919301055
PLP1	iOL	Weng Cell Stem Cell 2019 https://www.sciencedirect.com/science/article/pii/S1934590919301055
BMP4	iOL	Weng Cell Stem Cell 2019 https://www.sciencedirect.com/science/article/pii/S1934590919301055
ENPP6	iOL	Weng Cell Stem Cell 2019 https://www.sciencedirect.com/science/article/pii/S1934590919301055
EPCAM	iOL	Weng Cell Stem Cell 2019 https://www.sciencedirect.com/science/article/pii/S1934590919301055
NFIA	gliogenic	Laug Nat Rev Neuro 2018 https://www.nature.com/articles/s41583-018-0014-3
NFIB	gliogenic	Deneen Neuron 2006 https://www.sciencedirect.com/science/article/pii/S0896627306009147
SOX9	gliogenic	Laug Nat Rev Neuro 2018 https://www.nature.com/articles/s41583-018-0014-3
HES1	gliogenic	Laug Nat Rev Neuro 2018 https://www.nature.com/articles/s41583-018-0014-3
HES5	gliogenic	Laug Nat Rev Neuro 2018 https://www.nature.com/articles/s41583-018-0014-3
POU3F2	gliogenic	Laug Nat Rev Neuro 2018 https://www.nature.com/articles/s41583-018-0014-3
NEUROD1	proneural	Dennis Brain Res 2019 https://www.sciencedirect.com/science/article/pii/S0006899318301483#s0010
NEUROD2	proneural	Dennis Brain Res 2019 https://www.sciencedirect.com/science/article/pii/S0006899318301483#s0010
NEUROG1	proneural	Dennis Brain Res 2019 https://www.sciencedirect.com/science/article/pii/S0006899318301483#s0010
NEUROG2	proneural	Dennis Brain Res 2019 https://www.sciencedirect.com/science/article/pii/S0006899318301483#s0010
NGN1	proneural	Miller Neuron 2007 https://www.sciencedirect.com/science/article/pii/S089662730700298X
NGN2	proneural	Miller Neuron 2007 https://www.sciencedirect.com/science/article/pii/S089662730700298X
MASH1	proneural	Miller Neuron 2007 https://www.sciencedirect.com/science/article/pii/S089662730700298X
ERBB2	proneural	Miller Neuron 2007 https://www.sciencedirect.com/science/article/pii/S089662730700298X
ERBB4	proneural	Miller Neuron 2007 https://www.sciencedirect.com/science/article/pii/S089662730700298X
PTPN11	proneural	Miller Neuron 2007 https://www.sciencedirect.com/science/article/pii/S089662730700298X
DNMT1	proneural	Miller Neuron 2007 https://www.sciencedirect.com/science/article/pii/S089662730700298X
EGFR	gliogenic	Miller Neuron 2007 https://www.sciencedirect.com/science/article/pii/S089662730700298X
CNTF	gliogenic	Miller Neuron 2007 https://www.sciencedirect.com/science/article/pii/S089662730700298X
CTF1	gliogenic	Miller Neuron 2007 https://www.sciencedirect.com/science/article/pii/S089662730700298X
JAK1	gliogenic	Miller Neuron 2007 https://www.sciencedirect.com/science/article/pii/S089662730700298X
BMP2	gliogenic	Miller Neuron 2007 https://www.sciencedirect.com/science/article/pii/S089662730700298X
BMP4	gliogenic	Miller Neuron 2007 https://www.sciencedirect.com/science/article/pii/S089662730700298X
ID1	gliogenic	Miller Neuron 2007 https://www.sciencedirect.com/science/article/pii/S089662730700298X
ID2	gliogenic	Miller Neuron 2007 https://www.sciencedirect.com/science/article/pii/S089662730700298X
EGF	gliogenic	Miller Neuron 2007 https://www.sciencedirect.com/science/article/pii/S089662730700298X
FGF2	gliogenic	Miller Neuron 2007 https://www.sciencedirect.com/science/article/pii/S089662730700298X
SCL	gliogenic	Miller Neuron 2007 https://www.sciencedirect.com/science/article/pii/S089662730700298X
ASEF	Astro-progenitor	Chaboub J Neurosci 2016 https://doi.org/10.1523/JNEUROSCI.1658-16.2016
GPR37L1	Astro-progenitor	Chaboub J Neurosci 2016 https://doi.org/10.1523/JNEUROSCI.1658-16.2016
MFGE8	Astro-progenitor	Chaboub J Neurosci 2016 https://doi.org/10.1523/JNEUROSCI.1658-16.2016
TOM1L1	Astro-progenitor	Chaboub J Neurosci 2016 https://doi.org/10.1523/JNEUROSCI.1658-16.2016
PAX6	radial glia	Pollen Cell 2015 https://www.sciencedirect.com/science/article/pii/S0092867415011241
VIM	radial glia	Pollen Cell 2015 https://www.sciencedirect.com/science/article/pii/S0092867415011241
TNC	radial glia	Pollen Cell 2015 https://www.sciencedirect.com/science/article/pii/S0092867415011241
SOX2	radial glia	Pollen Cell 2015 https://www.sciencedirect.com/science/article/pii/S0092867415011241
SLC1A3	radial glia	Pollen Cell 2015 https://www.sciencedirect.com/science/article/pii/S0092867415011241
HES1	radial glia	Pollen Cell 2015 https://www.sciencedirect.com/science/article/pii/S0092867415011241
PTPRZ1	radial glia	Pollen Cell 2015 https://www.sciencedirect.com/science/article/pii/S0092867415011241
ITGB5	radial glia	Pollen Cell 2015 https://www.sciencedirect.com/science/article/pii/S0092867415011241
EOMES	proneural	Pollen Cell 2015 https://www.sciencedirect.com/science/article/pii/S0092867415011241
LBX1	proneural	Muller Neuron 2002 https://www.ncbi.nlm.nih.gov/pubmed/12062039
TBR1	proneural	Bulfone Neuron 1995 https://pubmed.ncbi.nlm.nih.gov/7619531/
LHX2	radial glia	Subramanian PNAS 2011 https://www.pnas.org/content/108/27/E265
ZIC1	radial glia	Aruga Dev Biol 2002 https://www.sciencedirect.com/science/article/pii/S0012160602905981
NES	radial glia	Pollen Cell 2015 https://www.sciencedirect.com/science/article/pii/S0092867415011241
TBX1	radial glia	Pollen Cell 2015 https://www.sciencedirect.com/science/article/pii/S0092867415011241
ATOH1	radial glia	Pollen Cell 2015 https://www.sciencedirect.com/science/article/pii/S0092867415011241
