# Supplementary material for: ATRX regulates glial identity and the tumor microenvironment in IDH-mutant glioma
Source: Genome Biol. 2021 Nov 11;22:311. doi: 10.1186/s13059-021-02535-4 (PMC8588616; doi:10.1186/s13059-021-02535-4)
Supplement: Supplementary file 5 — Additional file 5:. Table S4: Differentially enriched motifs and motif enrichment on differential peaks, computed via chromVAR and HOMER respectively, between IDH-A and IDH-O cells by cell type. [file 13059_2021_2535_MOESM5_ESM.xlsx]

## Sheet: astro-chromVAR neoplastic
TF	p-value	q-value
MA0685.1_SP4	1.99287e-116	2.55727e-95
MA0746.1_SP3	1.30401e-97	7.48171e-88
MA0740.1_KLF14	7.63021e-90	4.76476e-85
MA0103.2_ZEB1	7.289e-87	2.71936e-78
MA0747.1_SP8	5.54667e-80	5.67404e-66
MA0073.1_RREB1	1.44666e-67	1.73576e-62
MA0824.1_ID4	5.31064e-64	9.72673e-62
MA0830.1_TCF4	3.47193e-63	4.71629e-56
MA0522.2_TCF3	1.92396e-57	8.10876e-55
MA0741.1_KLF16	3.72137e-56	6.02166e-52
MA0014.2_PAX5	3.07059e-53	5.02336e-50
MA0161.1_NFIC	2.81768e-51	2.75078e-49
MA0698.1_ZBTB18	1.68323e-50	6.66036e-49
MA0745.1_S0.000I2	4.41516e-50	6.00117e-45
MA0738.1_HIC2	4.2842e-46	8.24245e-42
MA0119.1_NFIC..TLX1	6.30454e-43	3.85431e-41
MA0599.1_KLF5	3.14465e-42	5.33083e-39
MA0155.1_INSM1	4.62114e-40	2.08114e-37
MA0820.1_FIGLA	1.9102e-38	9.46582e-36
MA0657.1_KLF13	9.17102e-37	5.58592e-32
MA0056.1_MZF1	5.87363e-33	6.76797e-32
MA0017.2_NR2F1	7.24742e-33	1.23661e-30
MA0801.1_MGA	1.42111e-31	1.55836e-30
MA0597.1_THAP1	1.82768e-31	2.50006e-29
MA0595.1_SREBF1	3.08645e-30	3.90685e-29
MA0861.1_TP73	4.98049e-30	6.85046e-29
MA0805.1_TBX1	9.08236e-30	5.79171e-28
MA0803.1_TBX15	7.97399e-29	1.10972e-27
MA0689.1_TBX20	1.58444e-28	6.77423e-27
MA0732.1_EGR3	1.00176e-27	3.53759e-26
MA0755.1_CUX2	5.4117e-27	2.54898e-24
MA0130.1_ZNF354C	4.1106e-25	3.09257e-24
MA0516.1_SP2	5.04632e-25	7.36856e-24
MA0258.2_ESR2	1.25537e-24	1.01071e-23
MA0813.1_TFAP2B.var.3.	1.77196e-24	1.22065e-23
MA0066.1_PPARG	2.18878e-24	1.43456e-23
MA0163.1_PLAG1	2.63346e-24	2.01628e-23
MA0753.1_ZNF740	3.80415e-24	1.45555e-22
MA0819.1_CLOCK	2.82045e-23	2.66302e-21
MA0596.1_SREBF2	5.33396e-22	5.00069e-21
MA0162.2_EGR1	1.03397e-21	5.79864e-21
MA0751.1_ZIC4	1.21231e-21	9.66756e-21
MA0504.1_NR2C2	2.07048e-21	1.65985e-20
MA0697.1_ZIC3	3.63951e-21	2.44761e-20
MA0076.2_ELK4	5.49162e-21	1.16817e-19
MA0079.3_SP1	2.68054e-20	1.13699e-17
MA0812.1_TFAP2B.var.2.	2.66699e-18	4.45463e-17
MA0106.3_TP53	1.08211e-17	5.15683e-17
MA0814.1_TFAP2C.var.2.	1.2622e-17	9.01955e-17
MA0070.1_PBX1	2.25365e-17	1.18426e-15
MA0733.1_EGR4	3.04691e-16	1.94166e-15
MA0003.3_TFAP2A	5.10042e-16	2.27868e-15
MA0160.1_NR4A2	6.04216e-16	4.59194e-15
MA0484.1_HNF4G	1.25372e-15	5.25268e-15
MA0807.1_TBX5	1.44637e-15	1.26022e-14
MA0105.4_NFKB1	3.53438e-15	4.49317e-14
MA0671.1_NFIX	1.29642e-14	5.79363e-14
MA0090.2_TEAD1	1.69122e-14	7.23713e-14
MA0159.1_RARA..RXRA	2.14042e-14	1.45929e-13
MA0810.1_TFAP2A.var.2.	4.46822e-14	1.53317e-13
MA0690.1_TBX21	4.71113e-14	1.7852e-13
MA0679.1_ONECUT1	5.55293e-14	2.19495e-13
MA0825.1_MNT	6.93939e-14	3.35058e-13
MA0670.1_NFIA	1.08682e-13	3.62093e-13
MA0141.3_ESRRB	1.1817e-13	5.91751e-13
MA0743.1_SCRT1	1.98857e-13	7.06817e-13
MA0058.3_MAX	2.41114e-13	7.97032e-13
MA0845.1_FOXB1	2.75148e-13	8.30281e-13
MA0660.1_MEF2B	2.87899e-13	1.10681e-12
MA0696.1_ZIC1	3.94399e-13	1.12389e-12
MA0783.1_PKNOX2	4.01171e-13	1.35518e-12
MA0730.1_RARA.var.2.	4.90637e-13	2.03347e-12
MA0806.1_TBX4	7.53608e-13	2.1601e-12
MA0872.1_TFAP2A.var.3.	8.04087e-13	3.28984e-12
MA0815.1_TFAP2C.var.3.	1.2414e-12	6.25817e-12
MA0442.1_SOX10	2.3934e-12	9.96269e-12
MA0757.1_ONECUT3	3.86097e-12	2.3517e-11
MA0088.2_ZNF143	9.2363e-12	3.66446e-11
MA0472.2_EGR2	1.45819e-11	5.0944e-11
MA0773.1_MEF2D	2.05675e-11	7.21299e-11
MA0729.1_RARA	2.97633e-11	8.67974e-11
MA0802.1_TBR1	3.63713e-11	9.27038e-11
MA0736.1_GLIS2	3.90905e-11	9.61813e-11
MA0800.1_EOMES	4.07075e-11	1.51091e-10
MA0737.1_GLIS3	6.60999e-11	1.63918e-10
MA0138.2_REST	7.22801e-11	1.73835e-10
MA0684.1_RUNX3	7.71254e-11	1.77226e-10
MA0786.1_POU3F1	7.87959e-11	1.99137e-10
MA0688.1_TBX2	8.97633e-11	2.09849e-10
MA0131.2_HINFP	9.52365e-11	2.84114e-10
MA0754.1_CUX1	1.30389e-10	3.58498e-10
MA0649.1_HEY2	1.66354e-10	5.12142e-10
MA0750.1_ZBTB7A	2.40261e-10	9.125e-10
MA0821.1_HES5	4.32735e-10	1.38867e-09
MA0811.1_TFAP2B	6.6658e-10	1.86962e-09
MA0782.1_PKNOX1	9.08637e-10	2.14727e-09
MA0640.1_ELF3	1.05115e-09	3.02536e-09
MA0823.1_HEY1	1.50845e-09	3.19026e-09
MA0734.1_GLI2	1.59623e-09	3.6091e-09
MA0052.3_MEF2A	1.82196e-09	6.23263e-09
MA0863.1_MTF1	3.23033e-09	6.37965e-09
MA0136.2_ELF5	3.31148e-09	6.5785e-09
MA0667.1_MYF6	3.42163e-09	1.87109e-08
MA0648.1_GSC	9.85709e-09	3.2224e-08
MA0822.1_HES7	1.72226e-08	3.38824e-08
MA0148.3_FOXA1	1.81413e-08	4.68128e-08
MA0122.2_NKX3.2	2.53544e-08	6.17389e-08
MA0891.1_GSC2	3.38911e-08	6.69063e-08
MA0907.1_HOXC13	3.69006e-08	8.50036e-08
MA0009.2_T	4.76674e-08	8.52867e-08
MA0083.3_SRF	4.78387e-08	1.08715e-07
MA0795.1_SMAD3	6.18624e-08	1.1462e-07
MA0513.1_SMAD2..SMAD3..SMAD4	6.54614e-08	1.51857e-07
MA0507.1_POU2F2	8.78693e-08	1.86362e-07
MA0154.3_EBF1	1.09167e-07	1.89396e-07
MA0048.2_NHLH1	1.11064e-07	2.97619e-07
MA0112.3_ESR1	1.76971e-07	3.38759e-07
MA0646.1_GCM1	2.02512e-07	3.8864e-07
MA0756.1_ONECUT2	2.33849e-07	5.26905e-07
MA0760.1_ERF	3.19731e-07	9.47761e-07
MA0695.1_ZBTB7C	5.84612e-07	1.19834e-06
MA0479.1_FOXH1	7.46519e-07	1.29567e-06
MA0855.1_RXRB	8.10281e-07	1.36899e-06
MA0598.2_EHF	8.5864e-07	1.61557e-06
MA0694.1_ZBTB7B	1.02153e-06	2.64467e-06
MA0752.1_ZNF410	1.69967e-06	2.73201e-06
MA0789.1_POU3F4	1.75825e-06	3.48575e-06
MA0030.1_FOXF2	2.27065e-06	3.6085e-06
MA0809.1_TEAD4	2.35528e-06	4.68174e-06
MA0059.1_MAX..MYC	3.10402e-06	5.7687e-06
MA0098.3_ETS1	3.88682e-06	6.07956e-06
MA0481.1_FOXP1	4.11539e-06	6.3005e-06
MA0665.1_MSC	4.27915e-06	7.13137e-06
MA0744.1_SCRT2	4.90486e-06	7.25906e-06
MA0032.2_FOXC1	5.00242e-06	7.49592e-06
MA0712.1_OTX2	5.18442e-06	7.67114e-06
MA0645.1_ETV6	5.31991e-06	9.81531e-06
MA0901.1_HOXB13	6.85694e-06	1.81832e-05
MA0797.1_TGIF2	1.28878e-05	1.93103e-05
MA0028.2_ELK1	1.37136e-05	2.23006e-05
MA0796.1_TGIF1	1.59202e-05	3.81476e-05
MA0524.2_TFAP2C	2.77191e-05	4.23929e-05
MA0778.1_NFKB2	3.09517e-05	4.36369e-05
MA0767.1_GCM2	3.19049e-05	4.74199e-05
MA0714.1_PITX3	3.482e-05	6.894e-05
MA0909.1_HOXD13	5.12003e-05	7.53986e-05
MA0749.1_ZBED1	5.61896e-05	9.85864e-05
MA0787.1_POU3F2	7.43887e-05	0.000109029
MA0115.1_NR1H2..RXRA	8.27345e-05	0.000111358
MA0641.1_ELF4	8.46082e-05	0.000124163
MA0759.1_ELK3	9.49705e-05	0.000283117
MA0818.1_BHLHE22	0.000218711	0.000338565
MA0650.1_HOXA13	0.000262457	0.000515499
MA0761.1_ETV1	0.000404116	0.000747716
MA0525.2_TP63	0.000594951	0.000823301
MA0259.1_ARNT..HIF1A	0.000658307	0.000994133
MA0794.1_PROX1	0.000803815	0.0010307
MA0473.2_ELF1	0.000835388	0.00109842
MA0758.1_E2F7	0.000894255	0.00111817
MA0673.1_NKX2.8	0.000911529	0.00113083
MA0905.1_HOXC10	0.000922618	0.00136432
MA0465.1_CDX2	0.00112008	0.00184699
MA0683.1_POU4F2	0.00152858	0.00210386
MA0069.1_Pax6	0.00174868	0.00252871
MA0808.1_TEAD3	0.0021147	0.00302678
MA0878.1_CDX1	0.00254666	0.00358325
MA0765.1_ETV5	0.00303515	0.00458851
MA0804.1_TBX19	0.00393449	0.00477626
MA0153.2_HNF1B	0.00410492	0.00499651
MA0764.1_ETV4	0.00430585	0.00584571
MA0091.1_TAL1..TCF3	0.00507867	0.0073374
MA0471.1_E2F6	0.00646708	0.00745686
MA0672.1_NKX2.3	0.00658001	0.00867176
MA0846.1_FOXC2	0.00774361	0.00868986
MA0475.2_FLI1	0.00776116	0.00950551
MA0686.1_SPDEF	0.00855841	0.0102846
MA0501.1_MAF..NFE2	0.00933207	0.0103802
MA0680.1_PAX7	0.00942784	0.0104188
MA0839.1_CREB3L1	0.00946661	0.0108735
MA0691.1_TFAP4	0.00992493	0.012407
MA0074.1_RXRA..VDR	0.0114348	0.0126329
MA0635.1_BARHL2	0.0116597	0.0157627
MA0637.1_CENPB	0.0146764	0.0165532
MA0826.1_OLIG1	0.0154468	0.0193411
MA0156.2_FEV	0.0181817	0.0303551
MA0612.1_EMX1	0.0293933	0.0318031
MA0856.1_RXRG	0.0309176	0.0371787
MA0763.1_ETV3	0.0366838	0.0372474
MA0790.1_POU4F1	0.0367587	0.0389889
MA0868.1_SOX8	0.0386646	0.0412705
MA0792.1_POU5F1B	0.04119	0.0439772
MA0474.2_ERG	0.0442282	0.0440979
MA0042.2_FOXI1	0.0443648	0.0440979
MA0033.2_FOXL1	0.0443648	0.0440979
MA0847.1_FOXD2	0.0443648	0.0440979
MA0848.1_FOXO4	0.0443648	0.0440979
MA0849.1_FOXO6	0.0443648	0.0440979
MA0850.1_FOXP3	0.0443648	0.04498
MA0080.4_SPI1	0.0453656	0.0583401
MA0497.1_MEF2C	0.0596751	0.0691923
MA0780.1_PAX3	0.0716008	0.0726805
MA0817.1_BHLHE23	0.0754933	0.0756643
MA0735.1_GLIS1	0.0788464	0.0796056
MA0511.2_RUNX2	0.0833086	0.0800463
MA0762.1_ETV2	0.0838099	0.0808372
MA0610.1_DMRT3	0.0847109	0.0817821
MA0476.1_FOS	0.0857892	0.0840991
MA0593.1_FOXP2	0.0884429	0.0866413
MA0139.1_CTCF	0.09137	0.0896124
MA0908.1_HOXD11	0.0948116	0.0913719
MA0468.1_DUX4	0.0968604	0.0914139
MA0528.1_ZNF263	0.0969095	0.0930228
MA0791.1_POU4F3	0.09879	0.0983522
MA0490.1_JUNB	0.105067	0.111307
MA0491.1_JUND	0.12064	0.114768
MA0149.1_EWSR1.FLI1	0.124877	0.124489
MA0489.1_JUN.var.2.	0.136959	0.125727
MA0495.1_MAFF	0.138517	0.13878
MA0140.2_GATA1..TAL1	0.155214	0.139918
MA0046.2_HNF1A	0.156694	0.140532
MA0785.1_POU2F1	0.157494	0.145996
MA0057.1_MZF1.var.2.	0.164664	0.163046
MA0036.2_GATA2	0.187642	0.170104
MA0081.1_SPIB	0.197429	0.180192
MA0613.1_FOXG1	0.211711	0.189667
MA0887.1_EVX1	0.225449	0.206693
MA0655.1_JDP2	0.25096	0.20785
MA0523.1_TCF7L2	0.252733	0.224377
MA0095.2_YY1	0.278642	0.242265
MA0466.2_CEBPB	0.30796	0.245459
MA0099.2_FOS..JUN	0.313341	0.259362
MA0766.1_GATA5	0.337304	0.276277
MA0719.1_RHOXF1	0.3677	0.276765
MA0102.3_CEBPA	0.368597	0.279717
MA0914.1_ISL2	0.374055	0.280908
MA0900.1_HOXA2	0.37627	0.286829
MA0506.1_NRF1	0.387392	0.292432
MA0478.1_FOSL2	0.398086	0.308767
MA0477.1_FOSL1	0.430255	0.317665
MA0775.1_MEIS3	0.448427	0.319155
MA0784.1_POU1F1	0.451516	0.321777
MA0865.1_E2F8	0.456987	0.335951
MA0462.1_BATF..JUN	0.487299	0.337476
MA0711.1_OTX1	0.490638	0.348325
MA0093.2_USF1	0.514843	0.349979
MA0101.1_REL	0.518603	0.357383
MA0884.1_DUXA	0.535676	0.361531
MA0899.1_HOXA10	0.545413	0.371985
MA0844.1_XBP1	0.570525	0.37304
MA0838.1_CEBPG	0.573106	0.393405
MA0107.1_RELA	0.624686	0.394638
MA0841.1_NFE2	0.627919	0.41546
MA0882.1_DLX6	0.684596	0.42196
MA0777.1_MYBL2	0.703127	0.423088
MA0152.1_NFATC2	0.706386	0.423238
MA0768.1_LEF1	0.70682	0.424318
MA0469.2_E2F3	0.709951	0.424579
MA0084.1_SRY	0.710712	0.426736
MA0669.1_NEUROG2	0.717009	0.443272
MA0496.1_MAFK	0.766915	0.443428
MA0526.1_USF2	0.7674	0.443683
MA0906.1_HOXC12	0.768192	0.447264
MA0498.2_MEIS1	0.779411	0.447473
MA0668.1_NEUROD2	0.780068	0.450966
MA0873.1_HOXD12	0.79116	0.451693
MA0072.1_RORA.var.2.	0.793486	0.453348
MA0827.1_OLIG3	0.798805	0.455633
MA0651.1_HOXC11	0.806202	0.461796
MA0158.1_HOXA5	0.826462	0.463425
MA0781.1_PAX9	0.831898	0.46349
MA0470.1_E2F4	0.832112	0.464987
MA0837.1_CEBPE	0.837138	0.467598
MA0031.1_FOXD1	0.845965	0.467598
MA0157.2_FOXO3	0.845965	0.471734
MA0842.1_NRL	0.860129	0.472008
MA0888.1_EVX2	0.861076	0.476752
MA0862.1_GMEB2	0.877617	0.477063
MA0788.1_POU3F3	0.878713	0.478364
MA0793.1_POU6F2	0.883304	0.47853
MA0666.1_MSX1	0.883893	0.47853
MA0708.1_MSX2	0.883893	0.47853
MA0876.1_BSX	0.883893	0.483092
MA0776.1_MYBL1	0.900194	0.483297
MA0843.1_TEF	0.900936	0.487946
MA0639.1_DBP	0.91786	0.490168
MA0037.2_GATA3	0.926057	0.491916
MA0043.2_HLF	0.932559	0.493994
MA0492.1_JUND.var.2.	0.940341	0.494616
MA0890.1_GBX2	0.942685	0.495306
MA0659.1_MAFG	0.945289	0.497193
MA0661.1_MEOX1	0.952454	0.497587
MA0071.1_RORA	0.953956	0.499287
MA0866.1_SOX21	0.960466	0.499314
MA0771.1_HSF4	0.960569	0.500128
MA0886.1_EMX2	0.963702	0.501977
MA0625.1_NFATC3	0.970856	0.502058
MA0731.1_BCL6B	0.971171	0.50317
MA0137.3_STAT1	0.975499	0.503408
MA0706.1_MEOX2	0.976429	0.503725
MA0145.3_TFCP2	0.977668	0.504362
MA0864.1_E2F2	0.980161	0.504573
MA0895.1_HMBOX1	0.980989	0.504637
MA0638.1_CREB3	0.981239	0.504957
MA0831.1_TFE3	0.982499	0.505305
MA0770.1_HSF2	0.983866	0.505589
MA0636.1_BHLHE41	0.984986	0.505694
MA0718.1_RAX	0.9854	0.506818
MA0144.2_STAT3	0.98984	0.506913
MA0894.1_HESX1	0.990215	0.507139
MA0678.1_OLIG2	0.99111	0.507291
MA0875.1_BARX1	0.991716	0.507372
MA0628.1_POU6F1	0.992037	0.507856
MA0488.1_JUN	0.99396	0.508327
MA0642.1_EN2	0.995834	0.508356
MA0018.2_CREB1	0.995951	0.508389
MA0779.1_PAX1	0.996079	0.50856
MA0725.1_VSX1	0.996762	0.50856
MA0726.1_VSX2	0.996762	0.50858
MA0658.1_LHX6	0.996841	0.508596
MA0508.1_PRDM1	0.996906	0.508663
MA0464.2_BHLHE40	0.997174	0.508762
MA0774.1_MEIS2	0.99757	0.50877
MA0715.1_PROP1	0.997599	0.508842
MA0652.1_IRF8	0.997887	0.508917
MA0836.1_CEBPD	0.998186	0.508929
MA0050.2_IRF1	0.998237	0.508954
MA0687.1_SPIC	0.998334	0.509052
MA0025.1_NFIL3	0.998725	0.509079
MA0486.2_HSF1	0.998836	0.509101
MA0692.1_TFEB	0.998923	0.509219
MA0902.1_HOXB2	0.999395	0.509233
MA0674.1_NKX6.1	0.999451	0.509245
MA0867.1_SOX4	0.999498	0.509263
MA0024.3_E2F1	0.99957	0.509305
MA0889.1_GBX1	0.999738	0.509318
MA0027.2_EN1	0.99979	0.509326
MA0828.1_SREBF2.var.2.	0.999821	0.509334
MA0713.1_PHOX2A	0.999854	0.509337
MA0724.1_VENTX	0.999865	0.509337
MA0132.2_PDX1	0.999868	0.50934
MA0723.1_VAX2	0.999878	0.509349
MA0701.1_LHX9	0.999915	0.509355
MA0647.1_GRHL1	0.999939	0.509357
MA0700.1_LHX2	0.999945	0.509358
MA0748.1_YY2	0.999949	0.509358
MA0722.1_VAX1	0.99995	0.509359
MA0644.1_ESX1	0.999955	0.509368
MA0662.1_MIXL1	0.99999	0.509368
MA0664.1_MLXIPL	0.99999	0.509369
MA0833.1_ATF4	0.999994	0.509369
MA0517.1_STAT1..STAT2	0.999995	0.50937
MA0634.1_ALX3	0.999998	0.50937
MA0871.1_TFEC	0.999999	0.50937
MA0699.1_LBX2	0.999999	0.50937
MA0707.1_MNX1	0.999999	0.50937
MA0903.1_HOXB3	1	0.50937
MA0835.1_BATF3	1	0.50937
MA0703.1_LMX1B	1	0.50937
MA0716.1_PRRX1	1	0.50937
MA0502.1_NFYB	1	0.50937
MA0834.1_ATF7	1	0.50937
MA0653.1_IRF9	1	0.50937
MA0663.1_MLX	1	0.50937
MA0527.1_ZBTB33	1	0.50937
MA0710.1_NOTO	1	0.50937
MA0618.1_LBX1	1	0.50937
MA0721.1_UNCX	1	0.50937
MA0675.1_NKX6.2	1	0.50937
MA0051.1_IRF2	1	0.50937
MA0702.1_LMX1A	1	0.50937
MA0893.1_GSX2	1	0.50937
MA0630.1_SHOX	1	0.50937
MA0654.1_ISX	1	0.50937
MA0717.1_RAX2	1	0.50937
MA0068.2_PAX4	1	0.50937
MA0077.1_SOX9	1	0.50937
MA0772.1_IRF7	1	0.50937
MA0060.2_NFYA	1	0.50937
MA0656.1_JDP2.var.2.	1	0.50937
MA0113.3_NR3C1	1	0.50937
MA0727.1_NR3C2	1	0.50937
MA0600.2_RFX2	1	0.50937
MA0798.1_RFX3	1	0.50937
MA0799.1_RFX4	1	0.50937
MA0510.2_RFX5	1	0.50937
MA0892.1_GSX1	1

## Sheet: oligo-chromVAR neoplastic
TF	p-value	q-value
MA0600.2_RFX2	1.2317e-80	5.4767e-71
MA0798.1_RFX3	1.74281e-73	7.47087e-70
MA0727.1_NR3C2	4.7548e-72	1.07594e-68
MA0510.2_RFX5	1.02717e-70	1.88471e-65
MA0799.1_RFX4	2.39903e-67	3.53415e-52
MA0113.3_NR3C1	5.62324e-54	3.53544e-20
MA0060.2_NFYA	6.75034e-22	4.76289e-16
MA0656.1_JDP2.var.2.	1.12549e-17	6.20158e-16
MA0892.1_GSX1	1.57879e-17	2.2054e-14
MA0772.1_IRF7	6.31628e-16	3.76689e-12
MA0077.1_SOX9	1.19871e-13	7.04634e-12
MA0068.2_PAX4	2.46654e-13	2.65414e-11
MA0630.1_SHOX	1.18245e-12	2.65414e-11
MA0654.1_ISX	1.18245e-12	2.65414e-11
MA0717.1_RAX2	1.18245e-12	1.88045e-10
MA0893.1_GSX2	8.97602e-12	4.03843e-10
MA0702.1_LMX1A	2.07684e-11	5.4154e-10
MA0051.1_IRF2	2.92962e-11	1.16018e-09
MA0675.1_NKX6.2	6.6455e-11	4.43615e-09
MA0721.1_UNCX	2.70441e-10	6.58269e-09
MA0618.1_LBX1	4.18953e-10	1.03163e-08
MA0710.1_NOTO	6.89405e-10	1.81384e-08
MA0527.1_ZBTB33	1.26985e-09	3.40712e-08
MA0663.1_MLX	2.49372e-09	2.35944e-07
MA0653.1_IRF9	1.89975e-08	2.65899e-07
MA0834.1_ATF7	2.17321e-08	3.13192e-07
MA0502.1_NFYB	2.62216e-08	3.62778e-07
MA0716.1_PRRX1	3.117e-08	1.47265e-06
MA0703.1_LMX1B	1.31217e-07	2.98096e-06
MA0835.1_BATF3	2.76016e-07	4.1399e-06
MA0903.1_HOXB3	3.95223e-07	7.9745e-06
MA0707.1_MNX1	8.09834e-07	8.13895e-06
MA0699.1_LBX2	8.288e-07	1.39275e-05
MA0871.1_TFEC	1.46257e-06	2.15084e-05
MA0634.1_ALX3	2.32711e-06	4.68929e-05
MA0517.1_STAT1..STAT2	5.31333e-06	5.4764e-05
MA0833.1_ATF4	6.29746e-06	7.90115e-05
MA0664.1_MLXIPL	9.52187e-06	8.07336e-05
MA0662.1_MIXL1	9.76269e-06	0.000343114
MA0644.1_ESX1	4.52503e-05	0.000375664
MA0722.1_VAX1	5.01061e-05	0.000379148
MA0748.1_YY2	5.06325e-05	0.000408474
MA0700.1_LHX2	5.51139e-05	0.00044797
MA0647.1_GRHL1	6.12983e-05	0.000601642
MA0701.1_LHX9	8.50214e-05	0.000821433
MA0723.1_VAX2	0.000121783	0.000881561
MA0132.2_PDX1	0.000132478	0.000897288
MA0724.1_VENTX	0.000135324	0.000952941
MA0713.1_PHOX2A	0.000145559	0.00114565
MA0828.1_SREBF2.var.2.	0.000178774	0.00131752
MA0027.2_EN1	0.000209632	0.00161309
MA0889.1_GBX1	0.000261794	0.00255342
MA0024.3_E2F1	0.000430349	0.00293025
MA0867.1_SOX4	0.000501592	0.00317395
MA0674.1_NKX6.1	0.000548868	0.0034589
MA0902.1_HOXB2	0.000605385	0.00588689
MA0692.1_TFEB	0.00107736	0.00630981
MA0486.2_HSF1	0.00116402	0.00684021
MA0025.1_NFIL3	0.00127467	0.00863358
MA0687.1_SPIC	0.00166606	0.00905927
MA0050.2_IRF1	0.00176308	0.00927813
MA0836.1_CEBPD	0.00181361	0.0105365
MA0652.1_IRF8	0.00211296	0.0116887
MA0715.1_PROP1	0.00240102	0.0118032
MA0774.1_MEIS2	0.00243041	0.0132926
MA0464.2_BHLHE40	0.00282611	0.0142471
MA0508.1_PRDM1	0.00309352	0.0144735
MA0658.1_LHX6	0.00315864	0.0147452
MA0725.1_VSX1	0.00323766	0.0147452
MA0726.1_VSX2	0.00323766	0.0173032
MA0779.1_PAX1	0.00392094	0.0177661
MA0018.2_CREB1	0.00404928	0.0181816
MA0642.1_EN2	0.00416577	0.0261244
MA0488.1_JUN	0.00603989	0.0341583
MA0628.1_POU6F1	0.007963	0.035488
MA0875.1_BARX1	0.00828439	0.0379818
MA0678.1_OLIG2	0.00888953	0.0416485
MA0894.1_HESX1	0.00978502	0.0431755
MA0144.2_STAT3	0.01016	0.0608939
MA0718.1_RAX	0.0145998	0.0625145
MA0636.1_BHLHE41	0.0150142	0.0668648
MA0770.1_HSF2	0.0161339	0.0721218
MA0831.1_TFE3	0.017501	0.0769144
MA0638.1_CREB3	0.0187609	0.0778614
MA0895.1_HMBOX1	0.0190114	0.0809748
MA0864.1_E2F2	0.0198385	0.0902354
MA0145.3_TFCP2	0.0223324	0.0947646
MA0706.1_MEOX2	0.0235706	0.0981376
MA0137.3_STAT1	0.0245009	0.113508
MA0731.1_BCL6B	0.0288295	0.114604
MA0625.1_NFATC3	0.0291441	0.13883
MA0886.1_EMX2	0.0362977	0.149027
MA0771.1_HSF4	0.0394309	0.14936
MA0866.1_SOX21	0.0395344	0.169776
MA0071.1_RORA	0.0460436	0.174352
MA0661.1_MEOX1	0.0475464	0.195487
MA0659.1_MAFG	0.0547105	0.202904
MA0890.1_GBX2	0.0573148	0.209464
MA0492.1_JUND.var.2.	0.0596589	0.230491
MA0043.2_HLF	0.0674414	0.247218
MA0037.2_GATA3	0.073943	0.267298
MA0639.1_DBP	0.0821401	0.305544
MA0843.1_TEF	0.0990639	0.307129
MA0776.1_MYBL1	0.0998057	0.340225
MA0666.1_MSX1	0.116107	0.340225
MA0708.1_MSX2	0.116107	0.340225
MA0876.1_BSX	0.116107	0.341362
MA0793.1_POU6F2	0.116696	0.35009
MA0788.1_POU3F3	0.121287	0.35214
MA0862.1_GMEB2	0.122383	0.381573
MA0888.1_EVX2	0.138924	0.383178
MA0842.1_NRL	0.139871	0.406218
MA0031.1_FOXD1	0.154035	0.406218
MA0157.2_FOXO3	0.154035	0.419726
MA0837.1_CEBPE	0.162862	0.427146
MA0470.1_E2F4	0.167888	0.427458
MA0781.1_PAX9	0.168102	0.435264
MA0158.1_HOXA5	0.173538	0.462573
MA0651.1_HOXC11	0.193798	0.471899
MA0827.1_OLIG3	0.201195	0.478406
MA0072.1_RORA.var.2.	0.206514	0.4812
MA0873.1_HOXD12	0.20884	0.494129
MA0668.1_NEUROD2	0.219932	0.494875
MA0498.2_MEIS1	0.220589	0.507276
MA0906.1_HOXC12	0.231808	0.508129
MA0526.1_USF2	0.2326	0.50865
MA0496.1_MAFK	0.233085	0.556905
MA0669.1_NEUROG2	0.282991	0.56233
MA0084.1_SRY	0.289288	0.562976
MA0469.2_E2F3	0.290049	0.565616
MA0768.1_LEF1	0.29318	0.565979
MA0152.1_NFATC2	0.293614	0.568689
MA0777.1_MYBL2	0.296873	0.583475
MA0882.1_DLX6	0.315404	0.623002
MA0841.1_NFE2	0.372081	0.625032
MA0107.1_RELA	0.375314	0.654693
MA0838.1_CEBPG	0.426894	0.656055
MA0844.1_XBP1	0.429475	0.668761
MA0899.1_HOXA10	0.454587	0.673439
MA0884.1_DUXA	0.464324	0.68133
MA0101.1_REL	0.481397	0.683017
MA0093.2_USF1	0.485157	0.693463
MA0711.1_OTX1	0.509362	0.69485
MA0462.1_BATF..JUN	0.512701	0.706891
MA0865.1_E2F8	0.543013	0.708964
MA0784.1_POU1F1	0.548484	0.710121
MA0775.1_MEIS3	0.551573	0.716748
MA0477.1_FOSL1	0.569745	0.727765
MA0478.1_FOSL2	0.601914	0.73124
MA0506.1_NRF1	0.612608	0.734761
MA0900.1_HOXA2	0.62373	0.735452
MA0914.1_ISL2	0.625945	0.737137
MA0102.3_CEBPA	0.631403	0.737413
MA0719.1_RHOXF1	0.6323	0.746402
MA0766.1_GATA5	0.662696	0.753067
MA0099.2_FOS..JUN	0.686659	0.754516
MA0466.2_CEBPB	0.69204	0.762119
MA0095.2_YY1	0.721358	0.768457
MA0523.1_TCF7L2	0.747267	0.768879
MA0655.1_JDP2	0.74904	0.774777
MA0887.1_EVX1	0.774551	0.77783
MA0613.1_FOXG1	0.788289	0.780917
MA0081.1_SPIB	0.802571	0.782984
MA0036.2_GATA2	0.812358	0.787686
MA0057.1_MZF1.var.2.	0.835336	0.789112
MA0785.1_POU2F1	0.842506	0.78927
MA0046.2_HNF1A	0.843306	0.789561
MA0140.2_GATA1..TAL1	0.844786	0.792795
MA0495.1_MAFF	0.861483	0.793091
MA0489.1_JUN.var.2.	0.863041	0.795363
MA0149.1_EWSR1.FLI1	0.875123	0.796148
MA0491.1_JUND	0.87936	0.798983
MA0490.1_JUNB	0.894933	0.800103
MA0791.1_POU4F3	0.90121	0.800436
MA0528.1_ZNF263	0.903091	0.800445
MA0468.1_DUX4	0.90314	0.800806
MA0908.1_HOXD11	0.905188	0.801411
MA0139.1_CTCF	0.90863	0.801922
MA0593.1_FOXP2	0.911557	0.802384
MA0476.1_FOS	0.914211	0.802571
MA0610.1_DMRT3	0.915289	0.802726
MA0762.1_ETV2	0.91619	0.802813
MA0511.2_RUNX2	0.916691	0.803581
MA0735.1_GLIS1	0.921154	0.804154
MA0817.1_BHLHE23	0.924507	0.804814
MA0780.1_PAX3	0.928399	0.806812
MA0497.1_MEF2C	0.940325	0.809155
MA0080.4_SPI1	0.954634	0.809317
MA0042.2_FOXI1	0.955635	0.809317
MA0033.2_FOXL1	0.955635	0.809317
MA0847.1_FOXD2	0.955635	0.809317
MA0848.1_FOXO4	0.955635	0.809317
MA0849.1_FOXO6	0.955635	0.809317
MA0850.1_FOXP3	0.955635	0.809339
MA0474.2_ERG	0.955772	0.809828
MA0792.1_POU5F1B	0.95881	0.810233
MA0868.1_SOX8	0.961335	0.810537
MA0790.1_POU4F1	0.963241	0.810549
MA0763.1_ETV3	0.963316	0.811464
MA0856.1_RXRG	0.969082	0.811704
MA0612.1_EMX1	0.970607	0.813453
MA0156.2_FEV	0.981818	0.813875
MA0826.1_OLIG1	0.984553	0.813993
MA0637.1_CENPB	0.985324	0.814456
MA0635.1_BARHL2	0.98834	0.81449
MA0074.1_RXRA..VDR	0.988565	0.814721
MA0691.1_TFAP4	0.990075	0.81479
MA0839.1_CREB3L1	0.990533	0.814796
MA0680.1_PAX7	0.990572	0.814811
MA0501.1_MAF..NFE2	0.990668	0.814929
MA0686.1_SPDEF	0.991442	0.81505
MA0475.2_FLI1	0.992239	0.815052
MA0846.1_FOXC2	0.992256	0.815229
MA0672.1_NKX2.3	0.99342	0.815246
MA0471.1_E2F6	0.993533	0.815456
MA0091.1_TAL1..TCF3	0.994921	0.815573
MA0764.1_ETV4	0.995694	0.815604
MA0153.2_HNF1B	0.995895	0.815629
MA0804.1_TBX19	0.996066	0.815765
MA0765.1_ETV5	0.996965	0.815839
MA0878.1_CDX1	0.997453	0.815904
MA0808.1_TEAD3	0.997885	0.815959
MA0069.1_Pax6	0.998251	0.815992
MA0683.1_POU4F2	0.998471	0.816053
MA0465.1_CDX2	0.99888	0.816083
MA0905.1_HOXC10	0.999077	0.816085
MA0673.1_NKX2.8	0.999088	0.816087
MA0758.1_E2F7	0.999106	0.816096
MA0473.2_ELF1	0.999165	0.816101
MA0794.1_PROX1	0.999196	0.816123
MA0259.1_ARNT..HIF1A	0.999342	0.816132
MA0525.2_TP63	0.999405	0.816161
MA0761.1_ETV1	0.999596	0.816182
MA0650.1_HOXA13	0.999738	0.816189
MA0818.1_BHLHE22	0.999781	0.816207
MA0759.1_ELK3	0.999905	0.816209
MA0641.1_ELF4	0.999915	0.816209
MA0115.1_NR1H2..RXRA	0.999917	0.81621
MA0787.1_POU3F2	0.999926	0.816213
MA0749.1_ZBED1	0.999944	0.816214
MA0909.1_HOXD13	0.999949	0.816216
MA0714.1_PITX3	0.999965	0.816217
MA0767.1_GCM2	0.999968	0.816217
MA0778.1_NFKB2	0.999969	0.816217
MA0524.2_TFAP2C	0.999972	0.816219
MA0796.1_TGIF1	0.999984	0.816219
MA0028.2_ELK1	0.999986	0.81622
MA0797.1_TGIF2	0.999987	0.81622
MA0901.1_HOXB13	0.999993	0.816221
MA0645.1_ETV6	0.999995	0.816221
MA0712.1_OTX2	0.999995	0.816221
MA0032.2_FOXC1	0.999995	0.816221
MA0744.1_SCRT2	0.999995	0.816221
MA0665.1_MSC	0.999996	0.816221
MA0481.1_FOXP1	0.999996	0.816221
MA0098.3_ETS1	0.999996	0.816221
MA0059.1_MAX..MYC	0.999997	0.816221
MA0809.1_TEAD4	0.999998	0.816221
MA0030.1_FOXF2	0.999998	0.816221
MA0789.1_POU3F4	0.999998	0.816221
MA0752.1_ZNF410	0.999998	0.816221
MA0694.1_ZBTB7B	0.999999	0.816221
MA0598.2_EHF	0.999999	0.816221
MA0855.1_RXRB	0.999999	0.816221
MA0479.1_FOXH1	0.999999	0.816221
MA0695.1_ZBTB7C	0.999999	0.816221
MA0760.1_ERF	1	0.816221
MA0756.1_ONECUT2	1	0.816221
MA0646.1_GCM1	1	0.816221
MA0112.3_ESR1	1	0.816221
MA0048.2_NHLH1	1	0.816221
MA0154.3_EBF1	1	0.816221
MA0507.1_POU2F2	1	0.816221
MA0513.1_SMAD2..SMAD3..SMAD4	1	0.816221
MA0795.1_SMAD3	1	0.816221
MA0083.3_SRF	1	0.816221
MA0009.2_T	1	0.816221
MA0907.1_HOXC13	1	0.816221
MA0891.1_GSC2	1	0.816221
MA0122.2_NKX3.2	1	0.816221
MA0148.3_FOXA1	1	0.816221
MA0822.1_HES7	1	0.816221
MA0648.1_GSC	1	0.816221
MA0667.1_MYF6	1	0.816221
MA0136.2_ELF5	1	0.816221
MA0863.1_MTF1	1	0.816221
MA0052.3_MEF2A	1	0.816221
MA0734.1_GLI2	1	0.816221
MA0823.1_HEY1	1	0.816221
MA0640.1_ELF3	1	0.816221
MA0782.1_PKNOX1	1	0.816221
MA0811.1_TFAP2B	1	0.816221
MA0821.1_HES5	1	0.816221
MA0750.1_ZBTB7A	1	0.816221
MA0649.1_HEY2	1	0.816221
MA0754.1_CUX1	1	0.816221
MA0131.2_HINFP	1	0.816221
MA0688.1_TBX2	1	0.816221
MA0786.1_POU3F1	1	0.816221
MA0684.1_RUNX3	1	0.816221
MA0138.2_REST	1	0.816221
MA0737.1_GLIS3	1	0.816221
MA0800.1_EOMES	1	0.816221
MA0736.1_GLIS2	1	0.816221
MA0802.1_TBR1	1	0.816221
MA0729.1_RARA	1	0.816221
MA0773.1_MEF2D	1	0.816221
MA0472.2_EGR2	1	0.816221
MA0088.2_ZNF143	1	0.816221
MA0757.1_ONECUT3	1	0.816221
MA0442.1_SOX10	1	0.816221
MA0815.1_TFAP2C.var.3.	1	0.816221
MA0872.1_TFAP2A.var.3.	1	0.816221
MA0806.1_TBX4	1	0.816221
MA0730.1_RARA.var.2.	1	0.816221
MA0783.1_PKNOX2	1	0.816221
MA0696.1_ZIC1	1	0.816221
MA0660.1_MEF2B	1	0.816221
MA0845.1_FOXB1	1	0.816221
MA0058.3_MAX	1	0.816221
MA0743.1_SCRT1	1	0.816221
MA0141.3_ESRRB	1	0.816221
MA0670.1_NFIA	1	0.816221
MA0825.1_MNT	1	0.816221
MA0679.1_ONECUT1	1	0.816221
MA0690.1_TBX21	1	0.816221
MA0810.1_TFAP2A.var.2.	1	0.816221
MA0159.1_RARA..RXRA	1	0.816221
MA0090.2_TEAD1	1	0.816221
MA0671.1_NFIX	1	0.816221
MA0105.4_NFKB1	1	0.816221
MA0160.1_NR4A2	1	0.816221
MA0484.1_HNF4G	1	0.816221
MA0807.1_TBX5	1	0.816221
MA0056.1_MZF1	1	0.816221
MA0066.1_PPARG	1	0.816221
MA0070.1_PBX1	1	0.816221
MA0073.1_RREB1	1	0.816221
MA0119.1_NFIC..TLX1	1	0.816221
MA0130.1_ZNF354C	1	0.816221
MA0155.1_INSM1	1	0.816221
MA0161.1_NFIC	1	0.816221
MA0163.1_PLAG1	1	0.816221
MA0504.1_NR2C2	1	0.816221
MA0516.1_SP2	1	0.816221
MA0162.2_EGR1	1	0.816221
MA0076.2_ELK4	1	0.816221
MA0258.2_ESR2	1	0.816221
MA0014.2_PAX5	1	0.816221
MA0079.3_SP1	1	0.816221
MA0103.2_ZEB1	1	0.816221
MA0595.1_SREBF1	1	0.816221
MA0596.1_SREBF2	1	0.816221
MA0597.1_THAP1	1	0.816221
MA0599.1_KLF5	1	0.816221
MA0657.1_KLF13	1	0.816221
MA0685.1_SP4	1	0.816221
MA0689.1_TBX20	1	0.816221
MA0697.1_ZIC3	1	0.816221
MA0698.1_ZBTB18	1	0.816221
MA0017.2_NR2F1	1	0.816221
MA0732.1_EGR3	1	0.816221
MA0733.1_EGR4	1	0.816221
MA0738.1_HIC2	1	0.816221
MA0740.1_KLF14	1	0.816221
MA0741.1_KLF16	1	0.816221
MA0745.1_S0.000I2	1	0.816221
MA0746.1_SP3	1	0.816221
MA0747.1_SP8	1	0.816221
MA0751.1_ZIC4	1	0.816221
MA0753.1_ZNF740	1	0.816221
MA0755.1_CUX2	1	0.816221
MA0801.1_MGA	1	0.816221
MA0803.1_TBX15	1	0.816221
MA0805.1_TBX1	1	0.816221
MA0003.3_TFAP2A	1	0.816221
MA0812.1_TFAP2B.var.2.	1	0.816221
MA0813.1_TFAP2B.var.3.	1	0.816221
MA0814.1_TFAP2C.var.2.	1	0.816221
MA0819.1_CLOCK	1	0.816221
MA0820.1_FIGLA	1	0.816221
MA0824.1_ID4	1	0.816221
MA0522.2_TCF3	1	0.816221
MA0830.1_TCF4	1	0.816221
MA0106.3_TP53	1	0.816221
MA0861.1_TP73	1

## Sheet: astro-HOMER neoplastic
Motif Name	Consensus	P-value	Log P-value	q-value (Benjamini)	# of Target Sequences with Motif(of 1235)	% of Target Sequences with Motif	# of Background Sequences with Motif(of 47635)	% of Background Sequences with Motif
Hnf6b(Homeobox)/LNCaP-Hnf6b-ChIP-Seq(GSE106305)/Homer	TATTGAYY	1e-16	-37.15	0	203	0.2328	6265	0.1297
Cux2(Homeobox)/Liver-Cux2-ChIP-Seq(GSE35985)/Homer	HNRAATCAAT	1e-14	-34.48	0	126	0.1445	3253.6	0.0674
CUX1(Homeobox)/K562-CUX1-ChIP-Seq(GSE92882)/Homer	TATCGATNAN	1e-13	-31.06	0	158	0.1812	4713	0.0976
NF1(CTF)/LNCAP-NF1-ChIP-Seq(Unpublished)/Homer	CYTGGCABNSTGCCAR	1e-13	-30.83	0	104	0.1193	2579.8	0.0534
HNF6(Homeobox)/Liver-Hnf6-ChIP-Seq(ERP000394)/Homer	NTATYGATCH	1e-13	-30.73	0	136	0.156	3827.9	0.0793
HOXA2(Homeobox)/mES-Hoxa2-ChIP-Seq(Donaldson_et_al.)/Homer	GYCATCMATCAT	1e-12	-29.37	0	43	0.0493	616.1	0.0128
EHF(ETS)/LoVo-EHF-ChIP-Seq(GSE49402)/Homer	AVCAGGAAGT	1e-08	-19.42	0	226	0.2592	8682.7	0.1798
Oct11(POU,Homeobox)/NCIH1048-POU2F3-ChIP-seq(GSE115123)/Homer	GATTTGCATA	1e-08	-19.01	0	79	0.0906	2170	0.0449
Hoxb4(Homeobox)/ES-Hoxb4-ChIP-Seq(GSE34014)/Homer	TGATTRATGGCY	1e-07	-17.54	0	49	0.0562	1116.9	0.0231
Pdx1(Homeobox)/Islet-Pdx1-ChIP-Seq(SRA008281)/Homer	YCATYAATCA	1e-06	-15.43	0	170	0.195	6417.5	0.1329
PRDM15(Zf)/ESC-Prdm15-ChIP-Seq(GSE73694)/Homer	YCCDNTCCAGGTTTT	1e-06	-14.37	0	182	0.2087	7098.7	0.147
Oct2(POU,Homeobox)/Bcell-Oct2-ChIP-Seq(GSE21512)/Homer	ATATGCAAAT	1e-05	-13.12	0	73	0.0837	2264.6	0.0469
Fox:Ebox(Forkhead,bHLH)/Panc1-Foxa2-ChIP-Seq(GSE47459)/Homer	NNNVCTGWGYAAACASN	1e-05	-13.05	0	147	0.1686	5577.6	0.1155
RUNX-AML(Runt)/CD4+-PolII-ChIP-Seq(Barski_et_al.)/Homer	GCTGTGGTTW	1e-05	-12.68	0	122	0.1399	4454.1	0.0922
OCT4-SOX2-TCF-NANOG(POU,Homeobox,HMG)/mES-Oct4-ChIP-Seq(GSE11431)/Homer	ATTTGCATAACAATG	1e-05	-12.45	0.0001	50	0.0573	1374	0.0285
PU.1(ETS)/ThioMac-PU.1-ChIP-Seq(GSE21512)/Homer	AGAGGAAGTG	1e-05	-12.44	0.0001	88	0.1009	2952.5	0.0611
HOXA1(Homeobox)/mES-Hoxa1-ChIP-Seq(SRP084292)/Homer	TGATKGATGR	1e-05	-12.12	0.0001	59	0.0677	1750.7	0.0363
Oct4(POU,Homeobox)/mES-Oct4-ChIP-Seq(GSE11431)/Homer	ATTTGCATAW	1e-05	-11.77	0.0001	95	0.1089	3315.2	0.0686
E-box(bHLH)/Promoter/Homer	SSGGTCACGTGA	0.0001	-11.05	0.0002	21	0.0241	393.2	0.0081
Brn1(POU,Homeobox)/NPC-Brn1-ChIP-Seq(GSE35496)/Homer	TATGCWAATBAV	0.0001	-10.61	0.0002	64	0.0734	2055.8	0.0426
ETV1(ETS)/GIST48-ETV1-ChIP-Seq(GSE22441)/Homer	AACCGGAAGT	0.0001	-10.58	0.0002	208	0.2385	8845.2	0.1832
Pit1(Homeobox)/GCrat-Pit1-ChIP-Seq(GSE58009)/Homer	ATGMATATDC	0.0001	-10.04	0.0004	166	0.1904	6839.2	0.1416
ZFX(Zf)/mES-Zfx-ChIP-Seq(GSE11431)/Homer	AGGCCTRG	0.0001	-9.451	0.0007	209	0.2397	9062.5	0.1877
GABPA(ETS)/Jurkat-GABPa-ChIP-Seq(GSE17954)/Homer	RACCGGAAGT	0.001	-9.139	0.0009	138	0.1583	5594	0.1158
Fra2(bZIP)/Striatum-Fra2-ChIP-Seq(GSE43429)/Homer	GGATGACTCATC	0.001	-9.094	0.0009	72	0.0826	2520.2	0.0522
Elf4(ETS)/BMDM-Elf4-ChIP-Seq(GSE88699)/Homer	ACTTCCKGKT	0.001	-8.84	0.0012	154	0.1766	6412.8	0.1328
Foxa2(Forkhead)/Liver-Foxa2-ChIP-Seq(GSE25694)/Homer	CYTGTTTACWYW	0.001	-8.508	0.0015	118	0.1353	4710	0.0975
RUNX1(Runt)/Jurkat-RUNX1-ChIP-Seq(GSE29180)/Homer	AAACCACARM	0.001	-8.493	0.0015	152	0.1743	6362.8	0.1318
Smad3(MAD)/NPC-Smad3-ChIP-Seq(GSE36673)/Homer	TWGTCTGV	0.001	-8.35	0.0017	371	0.4255	17739.1	0.3673
ELF5(ETS)/T47D-ELF5-ChIP-Seq(GSE30407)/Homer	ACVAGGAAGT	0.001	-8.2	0.0019	118	0.1353	4748.2	0.0983
Mef2d(MADS)/Retina-Mef2d-ChIP-Seq(GSE61391)/Homer	GCTATTTTTAGC	0.001	-7.897	0.0024	42	0.0482	1316.7	0.0273
Fra1(bZIP)/BT549-Fra1-ChIP-Seq(GSE46166)/Homer	NNATGASTCATH	0.001	-7.774	0.0027	79	0.0906	2960.5	0.0613
ELF3(ETS)/PDAC-ELF3-ChIP-Seq(GSE64557)/Homer	ANCAGGAAGT	0.001	-7.65	0.003	117	0.1342	4770.4	0.0988
SpiB(ETS)/OCILY3-SPIB-ChIP-Seq(GSE56857)/Homer	AAAGRGGAAGTG	0.001	-7.561	0.0032	49	0.0562	1637	0.0339
Atf3(bZIP)/GBM-ATF3-ChIP-Seq(GSE33912)/Homer	DATGASTCATHN	0.001	-7.375	0.0037	93	0.1067	3657.5	0.0757
IRF4(IRF)/GM12878-IRF4-ChIP-Seq(GSE32465)/Homer	ACTGAAACCA	0.001	-7.079	0.0049	78	0.0894	2987.6	0.0619
ETV4(ETS)/HepG2-ETV4-ChIP-Seq(ENCODE)/Homer	ACCGGAAGTG	0.001	-6.924	0.0057	163	0.1869	7150	0.1481
Ets1-distal(ETS)/CD4+-PolII-ChIP-Seq(Barski_et_al.)/Homer	MACAGGAAGT	0.01	-6.509	0.0083	47	0.0539	1634.9	0.0339
AP-1(bZIP)/ThioMac-PU.1-ChIP-Seq(GSE21512)/Homer	VTGACTCATC	0.01	-6.38	0.0092	102	0.117	4214.9	0.0873
PBX2(Homeobox)/K562-PBX2-ChIP-Seq(Encode)/Homer	RTGATTKATRGN	0.01	-6.289	0.0098	126	0.1445	5404.6	0.1119
FOXK1(Forkhead)/HEK293-FOXK1-ChIP-Seq(GSE51673)/Homer	NVWTGTTTAC	0.01	-6.263	0.0098	148	0.1697	6506.8	0.1347
Foxf1(Forkhead)/Lung-Foxf1-ChIP-Seq(GSE77951)/Homer	WWATRTAAACAN	0.01	-5.967	0.0129	137	0.1571	6004.4	0.1243
FOXA1(Forkhead)/LNCAP-FOXA1-ChIP-Seq(GSE27824)/Homer	WAAGTAAACA	0.01	-5.936	0.0132	180	0.2064	8190.9	0.1696
LEF1(HMG)/H1-LEF1-ChIP-Seq(GSE64758)/Homer	CCTTTGATST	0.01	-5.872	0.0139	110	0.1261	4678.8	0.0969
JunB(bZIP)/DendriticCells-Junb-ChIP-Seq(GSE36099)/Homer	RATGASTCAT	0.01	-5.853	0.014	75	0.086	2987.9	0.0619
CEBP:CEBP(bZIP)/MEF-Chop-ChIP-Seq(GSE35681)/Homer	NTNATGCAAYMNNHTGMAAY	0.01	-5.796	0.0146	35	0.0401	1168	0.0242
Six4(Homeobox)/MCF7-SIX4-ChIP-Seq(Encode)/Homer	TGWAAYCTGABACCB	0.01	-5.584	0.0177	14	0.0161	335.9	0.007
STAT5(Stat)/mCD4+-Stat5-ChIP-Seq(GSE12346)/Homer	RTTTCTNAGAAA	0.01	-5.372	0.0211	55	0.0631	2104.6	0.0436
Rbpj1(?)/Panc1-Rbpj1-ChIP-Seq(GSE47459)/Homer	HTTTCCCASG	0.01	-4.924	0.0324	203	0.2328	9594	0.1987
EWS:FLI1-fusion(ETS)/SK_N_MC-EWS:FLI1-ChIP-Seq(SRA014231)/Homer	VACAGGAAAT	0.1	-4.571	0.0439	82	0.094	3500	0.0725

## Sheet: oligo-HOMER neoplastic
Motif Name	Consensus	P-value	Log P-value	q-value (Benjamini)	# of Target Sequences with Motif(of 46418)	% of Target Sequences with Motif	# of Background Sequences with Motif(of 45675)	% of Background Sequences with Motif
CTCF(Zf)/CD4+-CTCF-ChIP-Seq(Barski_et_al.)/Homer	AYAGTGCCMYCTRGTGGCCA	1e-58	-134.8	0	105	0.085	495.4	0.0104
BORIS(Zf)/K562-CTCFL-ChIP-Seq(GSE32465)/Homer	CNNBRGCGCCCCCTGSTGGC	1e-46	-108.2	0	121	0.098	900.3	0.019
Rfx2(HTH)/LoVo-RFX2-ChIP-Seq(GSE49402)/Homer	GTTGCCATGGCAACM	1e-19	-44.5	0	51	0.0413	393.8	0.0083
RFX(HTH)/K562-RFX3-ChIP-Seq(SRA012198)/Homer	CGGTTGCCATGGCAAC	1e-15	-35.16	0	42	0.034	341.7	0.0072
X-box(HTH)/NPC-H3K4me1-ChIP-Seq(GSE16256)/Homer	GGTTGCCATGGCAA	1e-14	-32.69	0	51	0.0413	529.5	0.0112
Twist2(bHLH)/Myoblast-Twist2.Ty1-ChIP-Seq(GSE127998)/Homer	MCAGCTGBYH	1e-12	-28.66	0	427	0.3457	12027.2	0.2535
NeuroD1(bHLH)/Islet-NeuroD1-ChIP-Seq(GSE30298)/Homer	GCCATCTGTT	1e-11	-26.14	0	224	0.1814	5442.4	0.1147
Myf5(bHLH)/GM-Myf5-ChIP-Seq(GSE24852)/Homer	BAACAGCTGT	1e-08	-19.69	0	189	0.153	4727.9	0.0997
Rfx5(HTH)/GM12878-Rfx5-ChIP-Seq(GSE31477)/Homer	SCCTAGCAACAG	1e-08	-18.9	0	98	0.0794	2022.7	0.0426
ARE(NR)/LNCAP-AR-ChIP-Seq(GSE27824)/Homer	RGRACASNSTGTYCYB	1e-06	-15.51	0	70	0.0567	1378.1	0.029
GRE(NR),IR3/A549-GR-ChIP-Seq(GSE32465)/Homer	NRGVACABNVTGTYCY	1e-06	-14.54	0	42	0.034	679.3	0.0143
Zic3(Zf)/mES-Zic3-ChIP-Seq(GSE37889)/Homer	GGCCYCCTGCTGDGH	1e-05	-12.53	0	141	0.1142	3679.3	0.0776
NFY(CCAAT)/Promoter/Homer	RGCCAATSRG	1e-05	-11.77	0.0001	172	0.1393	4751.5	0.1002
Stat3+il21(Stat)/CD4-Stat3-ChIP-Seq(GSE19198)/Homer	SVYTTCCNGGAARB	0.0001	-11.27	0.0001	158	0.1279	4330.4	0.0913
ZNF467(Zf)/HEK293-ZNF467.GFP-ChIP-Seq(GSE58341)/Homer	TGGGGAAGGGCM	0.0001	-10.19	0.0004	166	0.1344	4690.8	0.0989
Stat3(Stat)/mES-Stat3-ChIP-Seq(GSE11431)/Homer	CTTCCGGGAA	0.0001	-9.921	0.0005	110	0.0891	2876.9	0.0606
PGR(NR)/EndoStromal-PGR-ChIP-Seq(GSE69539)/Homer	AAGAACATWHTGTTC	0.0001	-9.587	0.0006	59	0.0478	1324	0.0279
Unknown-ESC-element(?)/mES-Nanog-ChIP-Seq(GSE11724)/Homer	CACAGCAGGGGG	0.0001	-9.566	0.0006	137	0.1109	3782.5	0.0797
ZNF341(Zf)/EBV-ZNF341-ChIP-Seq(GSE113194)/Homer	GGAACAGCCG	0.001	-8.829	0.0012	151	0.1223	4315.2	0.091
Sox3(HMG)/NPC-Sox3-ChIP-Seq(GSE33059)/Homer	CCWTTGTY	0.001	-8.094	0.0024	356	0.2883	11633.8	0.2452
Smad4(MAD)/ESC-SMAD4-ChIP-Seq(GSE29422)/Homer	VBSYGTCTGG	0.001	-7.883	0.0029	312	0.2526	10070.3	0.2123
Znf263(Zf)/K562-Znf263-ChIP-Seq(GSE31477)/Homer	CVGTSCTCCC	0.001	-7.509	0.0039	369	0.2988	12202	0.2572
Bach1(bZIP)/K562-Bach1-ChIP-Seq(GSE31477)/Homer	AWWNTGCTGAGTCAT	0.001	-7.387	0.0043	18	0.0146	283.7	0.006
Tgif1(Homeobox)/mES-Tgif1-ChIP-Seq(GSE55404)/Homer	YTGWCADY	0.001	-7.204	0.0051	576	0.4664	19982.4	0.4212
Tcfcp2l1(CP2)/mES-Tcfcp2l1-ChIP-Seq(GSE11431)/Homer	NRAACCRGTTYRAACCRGYT	0.001	-7.175	0.0051	34	0.0275	714.1	0.0151
Sox10(HMG)/SciaticNerve-Sox3-ChIP-Seq(GSE35132)/Homer	CCWTTGTYYB	0.001	-7.01	0.0058	328	0.2656	10786.2	0.2274
Maz(Zf)/HepG2-Maz-ChIP-Seq(GSE31477)/Homer	GGGGGGGG	0.01	-6.787	0.0069	209	0.1692	6550.7	0.1381
JunD(bZIP)/K562-JunD-ChIP-Seq/Homer	ATGACGTCATCN	0.01	-6.717	0.0073	21	0.017	377.8	0.008
ETS:E-box(ETS,bHLH)/HPC7-Scl-ChIP-Seq(GSE22178)/Homer	AGGAARCAGCTG	0.01	-6.711	0.0073	29	0.0235	593.1	0.0125
HLF(bZIP)/HSC-HLF.Flag-ChIP-Seq(GSE69817)/Homer	RTTATGYAAB	0.01	-6.666	0.0075	181	0.1466	5583.2	0.1177
Zic(Zf)/Cerebellum-ZIC1.2-ChIP-Seq(GSE60731)/Homer	CCTGCTGAGH	0.01	-6.473	0.0089	169	0.1368	5189.6	0.1094
MNT(bHLH)/HepG2-MNT-ChIP-Seq(Encode)/Homer	DGCACACGTG	0.01	-6.434	0.0092	197	0.1595	6175.3	0.1302
Zfp57(Zf)/H1-ZFP57.HA-ChIP-Seq(GSE115387)/Homer	NANTGCSGCA	0.01	-6.388	0.0095	62	0.0502	1605	0.0338
PAX3:FKHR-fusion(Paired,Homeobox)/Rh4-PAX3:FKHR-ChIP-Seq(GSE19063)/Homer	ACCRTGACTAATTNN	0.01	-6.294	0.0103	50	0.0405	1235.6	0.026
ZNF189(Zf)/HEK293-ZNF189.GFP-ChIP-Seq(GSE58341)/Homer	TGGAACAGMA	0.01	-6.052	0.0126	167	0.1352	5173.4	0.109
Hoxa11(Homeobox)/ChickenMSG-Hoxa11.Flag-ChIP-Seq(GSE86088)/Homer	TTTTATGGCM	0.01	-5.919	0.0142	478	0.387	16540.9	0.3487
FOXP1(Forkhead)/H9-FOXP1-ChIP-Seq(GSE31006)/Homer	NYYTGTTTACHN	0.01	-5.859	0.0147	93	0.0753	2659.2	0.0561
Bcl6(Zf)/Liver-Bcl6-ChIP-Seq(GSE31578)/Homer	NNNCTTTCCAGGAAA	0.01	-5.748	0.0161	265	0.2146	8710.6	0.1836
ZNF317(Zf)/HEK293-ZNF317.GFP-ChIP-Seq(GSE58341)/Homer	GTCWGCTGTYYCTCT	0.01	-5.694	0.0167	26	0.0211	551.6	0.0116
Hoxd10(Homeobox)/ChickenMSG-Hoxd10.Flag-ChIP-Seq(GSE86088)/Homer	GGCMATGAAA	0.01	-5.464	0.0206	242	0.196	7927.2	0.1671
MafA(bZIP)/Islet-MafA-ChIP-Seq(GSE30298)/Homer	TGCTGACTCA	0.01	-5.435	0.021	156	0.1263	4870.7	0.1027
Foxh1(Forkhead)/hESC-FOXH1-ChIP-Seq(GSE29422)/Homer	NNTGTGGATTSS	0.01	-5.355	0.0225	129	0.1045	3940.5	0.0831
NFIL3(bZIP)/HepG2-NFIL3-ChIP-Seq(Encode)/Homer	VTTACGTAAYNNNNN	0.01	-5.084	0.0291	134	0.1085	4148.5	0.0874
RORg(NR)/Liver-Rorc-ChIP-Seq(GSE101115)/Homer	WAABTAGGTCAV	0.01	-5.074	0.0291	22	0.0178	464.4	0.0098
Brn2(POU,Homeobox)/NPC-Brn2-ChIP-Seq(GSE35496)/Homer	ATGAATATTC	0.01	-4.892	0.0345	29	0.0235	677.4	0.0143
Hoxa13(Homeobox)/ChickenMSG-Hoxa13.Flag-ChIP-Seq(GSE86088)/Homer	CYHATAAAAN	0.01	-4.88	0.0346	506	0.4097	17824.1	0.3757
Pit1+1bp(Homeobox)/GCrat-Pit1-ChIP-Seq(GSE58009)/Homer	ATGCATAATTCA	0.01	-4.813	0.0366	83	0.0672	2428.4	0.0512
E2F7(E2F)/Hela-E2F7-ChIP-Seq(GSE32673)/Homer	VDTTTCCCGCCA	0.01	-4.774	0.0376	22	0.0178	477.7	0.0101
IRF3(IRF)/BMDM-Irf3-ChIP-Seq(GSE67343)/Homer	AGTTTCAKTTTC	0.01	-4.754	0.0376	77	0.0623	2232.4	0.0471
BMAL1(bHLH)/Liver-Bmal1-ChIP-Seq(GSE39860)/Homer	GNCACGTG	0.01	-4.752	0.0376	336	0.2721	11496.8	0.2423
Sox17(HMG)/Endoderm-Sox17-ChIP-Seq(GSE61475)/Homer	CCATTGTTYB	0.01	-4.646	0.0407	146	0.1182	4629.5	0.0976
IRF8(IRF)/BMDM-IRF8-ChIP-Seq(GSE77884)/Homer	GRAASTGAAAST	0.1	-4.604	0.042	75	0.0607	2180.9	0.046
PAX6(Paired,Homeobox)/Forebrain-Pax6-ChIP-Seq(GSE66961)/Homer	NGTGTTCAVTSAAGCGKAAA	0.1	-4.601	0.042	23	0.0186	514.9	0.0109
Atf4(bZIP)/MEF-Atf4-ChIP-Seq(GSE35681)/Homer	MTGATGCAAT	0.1	-4.593	0.042	69	0.0559	1980.8	0.0418
NPAS(bHLH)/Liver-NPAS-ChIP-Seq(GSE39860)/Homer	NVCACGTG	0.1	-4.561	0.0426	303	0.2453	10319.7	0.2175
Sox4(HMG)/proB-Sox4-ChIP-Seq(GSE50066)/Homer	YCTTTGTTCC	0.1	-4.536	0.0433	170	0.1377	5497.3	0.1159
STAT1(Stat)/HelaS3-STAT1-ChIP-Seq(GSE12782)/Homer	NATTTCCNGGAAAT	0.1	-4.498	0.0445	66	0.0534	1889.9	0.0398
GATA:SCL(Zf,bHLH)/Ter119-SCL-ChIP-Seq(GSE18720)/Homer	CRGCTGBNGNSNNSAGATAA	0.1	-4.432	0.0471	28	0.0227	672.1	0.0142
Meis1(Homeobox)/MastCells-Meis1-ChIP-Seq(GSE48085)/Homer	VGCTGWCAVB	0.1	-4.422	0.0471	322	0.2607	11049.1	0.2329
OCT:OCT(POU,Homeobox)/NPC-Brn1-ChIP-Seq(GSE35496)/Homer	ATGAATATTCATGAG	1	-1.642	0.3969	3	0.0024	58.8	0.0012

## Sheet: astro-HOMER myeloid
Motif Name	Consensus	P-value	Log P-value	q-value (Benjamini)	# of Target Sequences with Motif(of 46418)	% of Target Sequences with Motif	# of Background Sequences with Motif(of 45675)	% of Background Sequences with Motif
SCL(bHLH)/HPC7-Scl-ChIP-Seq(GSE13511)/Homer	AVCAGCTG	1e-305	-704.6	0	31655	0.682	27359	0.598
AR-halfsite(NR)/LNCaP-AR-ChIP-Seq(GSE27824)/Homer	CCAGGAACAG	1e-155	-358.2	0	25463	0.5486	22272.8	0.4869
Nanog(Homeobox)/mES-Nanog-ChIP-Seq(GSE11724)/Homer	RGCCATTAAC	1e-90	-208.9	0	25087	0.5405	22576.1	0.4935
Tgif2(Homeobox)/mES-Tgif2-ChIP-Seq(GSE55404)/Homer	TGTCANYT	1e-107	-248.3	0	21195	0.4566	18571.2	0.4059
Ptf1a(bHLH)/Panc1-Ptf1a-ChIP-Seq(GSE47459)/Homer	ACAGCTGTTN	1e-21	-49.1	0	20976	0.4519	19664.5	0.4298
HIC1(Zf)/Treg-ZBTB29-ChIP-Seq(GSE99889)/Homer	TGCCAGCB	1e-307	-708	0	20320	0.4378	16162.5	0.3533
Smad3(MAD)/NPC-Smad3-ChIP-Seq(GSE36673)/Homer	TWGTCTGV	1e-140	-323.9	0	20185	0.4349	17268.5	0.3775
NF1-halfsite(CTF)/LNCaP-NF1-ChIP-Seq(Unpublished)/Homer	YTGCCAAG	0	-2242	0	18517	0.3989	11745.1	0.2567
Tgif1(Homeobox)/mES-Tgif1-ChIP-Seq(GSE55404)/Homer	YTGWCADY	1e-19	-44.18	0	18169	0.3914	16974.2	0.371
HEB(bHLH)/mES-Heb-ChIP-Seq(GSE53233)/Homer	VCAGCTGBNN	1e-06	-13.93	0	16383	0.353	15665	0.3424
Hoxa9(Homeobox)/ChickenMSG-Hoxa9.Flag-ChIP-Seq(GSE86088)/Homer	RGCAATNAAA	1e-30	-71.25	0	15849	0.3414	14462.1	0.3161
Twist2(bHLH)/Myoblast-Twist2.Ty1-ChIP-Seq(GSE127998)/Homer	MCAGCTGBYH	0	-710.5	0	15391	0.3316	11594.4	0.2534
Olig2(bHLH)/Neuron-Olig2-ChIP-Seq(GSE30882)/Homer	RCCATMTGTT	1e-248	-571.3	0	15246	0.3285	11814.5	0.2582
Nkx6.1(Homeobox)/Islet-Nkx6.1-ChIP-Seq(GSE40975)/Homer	GKTAATGR	1e-119	-275.5	0	15110	0.3255	12642.5	0.2763
PR(NR)/T47D-PR-ChIP-Seq(GSE31130)/Homer	VAGRACAKNCTGTBC	1e-156	-361	0	15068	0.3246	12286.2	0.2686
Ascl1(bHLH)/NeuralTubes-Ascl1-ChIP-Seq(GSE55840)/Homer	NNVVCAGCTGBN	1e-197	-455.8	0	15003	0.3232	11920.5	0.2606
Znf263(Zf)/K562-Znf263-ChIP-Seq(GSE31477)/Homer	CVGTSCTCCC	1e-07	-16.17	0	14640	0.3154	13918.2	0.3042
Hoxa13(Homeobox)/ChickenMSG-Hoxa13.Flag-ChIP-Seq(GSE86088)/Homer	CYHATAAAAN	1e-30	-70.97	0	14522	0.3129	13185.4	0.2882
Hoxd11(Homeobox)/ChickenMSG-Hoxd11.Flag-ChIP-Seq(GSE86088)/Homer	VGCCATAAAA	1e-33	-76.22	0	14166	0.3052	12801.1	0.2798
Hoxa11(Homeobox)/ChickenMSG-Hoxa11.Flag-ChIP-Seq(GSE86088)/Homer	TTTTATGGCM	1e-32	-75.07	0	13501	0.2909	12172.2	0.2661
NeuroG2(bHLH)/Fibroblast-NeuroG2-ChIP-Seq(GSE75910)/Homer	ACCATCTGTT	1e-260	-600.7	0	13325	0.2871	10000.8	0.2186
TCF4(bHLH)/SHSY5Y-TCF4-ChIP-Seq(GSE96915)/Homer	SMCATCTGKH	1e-253	-584.7	0	13312	0.2868	10028.9	0.2192
Foxo1(Forkhead)/RAW-Foxo1-ChIP-Seq(Fan_et_al.)/Homer	CTGTTTAC	1e-63	-145.5	0	12958	0.2792	11210.5	0.245
Maz(Zf)/HepG2-Maz-ChIP-Seq(GSE31477)/Homer	GGGGGGGG	1e-74	-170.6	0	12810	0.276	10943.2	0.2392
BHLHA15(bHLH)/NIH3T3-BHLHB8.HA-ChIP-Seq(GSE119782)/Homer	NAMCAGCTGK	1e-282	-649.5	0	12757	0.2748	9378.4	0.205
ERG(ETS)/VCaP-ERG-ChIP-Seq(GSE14097)/Homer	ACAGGAAGTG	1e-87	-202.5	0	12426	0.2677	10437.5	0.2281
Ap4(bHLH)/AML-Tfap4-ChIP-Seq(GSE45738)/Homer	NAHCAGCTGD	0	-833.2	0	12125	0.2612	8439.4	0.1845
Sox3(HMG)/NPC-Sox3-ChIP-Seq(GSE33059)/Homer	CCWTTGTY	1e-144	-333.5	0	12059	0.2598	9606	0.21
Sox10(HMG)/SciaticNerve-Sox3-ChIP-Seq(GSE35132)/Homer	CCWTTGTYYB	1e-173	-400.5	0	11704	0.2521	9077.8	0.1984
Isl1(Homeobox)/Neuron-Isl1-ChIP-Seq(GSE31456)/Homer	CTAATKGV	1e-93	-214.6	0	11697	0.252	9708.3	0.2122
Smad4(MAD)/ESC-SMAD4-ChIP-Seq(GSE29422)/Homer	VBSYGTCTGG	1e-43	-99.23	0	11566	0.2492	10161.9	0.2221
Smad2(MAD)/ES-SMAD2-ChIP-Seq(GSE29422)/Homer	CTGTCTGG	1e-59	-136.1	0	11501	0.2478	9889.9	0.2162
MYB(HTH)/ERMYB-Myb-ChIPSeq(GSE22095)/Homer	GGCVGTTR	1e-86	-198.6	0	11397	0.2455	9497.8	0.2076
Atoh1(bHLH)/Cerebellum-Atoh1-ChIP-Seq(GSE22111)/Homer	VNRVCAGCTGGY	0	-870.7	0	11064	0.2384	7462.4	0.1631
ZFX(Zf)/mES-Zfx-ChIP-Seq(GSE11431)/Homer	AGGCCTRG	1e-15	-34.93	0	10943	0.2358	10076	0.2202
Rbpj1(?)/Panc1-Rbpj1-ChIP-Seq(GSE47459)/Homer	HTTTCCCASG	1e-67	-156.1	0	10767	0.232	9103.2	0.199
BMAL1(bHLH)/Liver-Bmal1-ChIP-Seq(GSE39860)/Homer	GNCACGTG	0.01	-5.008	0	10757	0.2317	10381.2	0.2269
Meis1(Homeobox)/MastCells-Meis1-ChIP-Seq(GSE48085)/Homer	VGCTGWCAVB	0.1	-4.453	0	10719	0.2309	10362.3	0.2265
ETV1(ETS)/GIST48-ETV1-ChIP-Seq(GSE22441)/Homer	AACCGGAAGT	1e-59	-138.1	0	10696	0.2304	9126	0.1995
Tcf12(bHLH)/GM12878-Tcf12-ChIP-Seq(GSE32465)/Homer	VCAGCTGYTG	0	-793	0	10667	0.2298	7267.9	0.1589
Ascl2(bHLH)/ESC-Ascl2-ChIP-Seq(GSE97712)/Homer	SSRGCAGCTGCH	1e-13	-30.59	0	10656	0.2296	9848.9	0.2153
Sox6(HMG)/Myotubes-Sox6-ChIP-Seq(GSE32627)/Homer	CCATTGTTNY	1e-81	-187.9	0	10523	0.2267	8734.5	0.1909
MyoG(bHLH)/C2C12-MyoG-ChIP-Seq(GSE36024)/Homer	AACAGCTG	1e-257	-593.2	0	10496	0.2261	7522.8	0.1644
Lhx3(Homeobox)/Neuron-Lhx3-ChIP-Seq(GSE31456)/Homer	ADBTAATTAR	1e-117	-270	0	10320	0.2223	8236.5	0.18
AMYB(HTH)/Testes-AMYB-ChIP-Seq(GSE44588)/Homer	TGGCAGTTGG	1e-87	-200.6	0	10113	0.2179	8304.1	0.1815
PU.1-IRF(ETS:IRF)/Bcell-PU.1-ChIP-Seq(GSE21512)/Homer	MGGAAGTGAAAC	1e-56	-129.7	0	10020	0.2159	8537.2	0.1866
Tcf21(bHLH)/ArterySmoothMuscle-Tcf21-ChIP-Seq(GSE61369)/Homer	NAACAGCTGG	1e-300	-691.4	0	9874	0.2127	6786.1	0.1483
BMYB(HTH)/Hela-BMYB-ChIP-Seq(GSE27030)/Homer	NHAACBGYYV	1e-97	-224	0	9822	0.2116	7947.4	0.1737
Sp5(Zf)/mES-Sp5.Flag-ChIP-Seq(GSE72989)/Homer	RGKGGGCGGAGC	0.001	-7.06	0	9701	0.209	9292.8	0.2031
NPAS(bHLH)/Liver-NPAS-ChIP-Seq(GSE39860)/Homer	NVCACGTG	0.001	-8.754	0	9674	0.2084	9226.5	0.2017
EHF(ETS)/LoVo-EHF-ChIP-Seq(GSE49402)/Homer	AVCAGGAAGT	1e-70	-162.3	0	9666	0.2082	8054.3	0.1761
AP-2gamma(AP2)/MCF7-TFAP2C-ChIP-Seq(GSE21234)/Homer	SCCTSAGGSCAW	1	-1.85	0	9482	0.2043	9259.8	0.2024
Bcl6(Zf)/Liver-Bcl6-ChIP-Seq(GSE31578)/Homer	NNNCTTTCCAGGAAA	1e-81	-186.6	0	9478	0.2042	7778.6	0.17
Hoxd13(Homeobox)/ChickenMSG-Hoxd13.Flag-ChIP-Seq(GSE86088)/Homer	NCYAATAAAA	1e-21	-49.04	0	9424	0.203	8488.2	0.1855
Rfx6(HTH)/Min6b1-Rfx6.HA-ChIP-Seq(GSE62844)/Homer	TGTTKCCTAGCAACM	1e-171	-396	0	9255	0.1994	6908.3	0.151
Fli1(ETS)/CD8-FLI-ChIP-Seq(GSE20898)/Homer	NRYTTCCGGH	1e-91	-210.8	0	9153	0.1972	7387.8	0.1615
LXH9(Homeobox)/Hct116-LXH9.V5-ChIP-Seq(GSE116822)/Homer	NGCTAATTAG	1e-141	-325.5	0	9087	0.1958	6953	0.152
ETV4(ETS)/HepG2-ETV4-ChIP-Seq(ENCODE)/Homer	ACCGGAAGTG	1e-48	-112.2	0	9079	0.1956	7751.4	0.1694
EBF1(EBF)/Near-E2A-ChIP-Seq(GSE21512)/Homer	GTCCCCWGGGGA	1e-14	-33.55	0	9048	0.1949	8272.6	0.1808
ETS1(ETS)/Jurkat-ETS1-ChIP-Seq(GSE17954)/Homer	ACAGGAAGTG	1e-82	-189.7	0	8429	0.1816	6810	0.1489
MyoD(bHLH)/Myotube-MyoD-ChIP-Seq(GSE21614)/Homer	RRCAGCTGYTSY	1e-258	-595.4	0	8420	0.1814	5744	0.1256
NeuroD1(bHLH)/Islet-NeuroD1-ChIP-Seq(GSE30298)/Homer	GCCATCTGTT	0	-761.8	0	8390	0.1808	5421.5	0.1185
Elf4(ETS)/BMDM-Elf4-ChIP-Seq(GSE88699)/Homer	ACTTCCKGKT	1e-67	-156.3	0	7952	0.1713	6507.3	0.1422
ZNF467(Zf)/HEK293-ZNF467.GFP-ChIP-Seq(GSE58341)/Homer	TGGGGAAGGGCM	1e-40	-92.32	0	7764	0.1673	6635.8	0.145
TATA-Box(TBP)/Promoter/Homer	CCTTTTAWAGSC	1e-19	-43.91	0	7671	0.1653	6866.9	0.1501
Etv2(ETS)/ES-ER71-ChIP-Seq(GSE59402)/Homer	NNAYTTCCTGHN	1e-81	-188.5	0	7526	0.1621	5997.7	0.1311
PRDM15(Zf)/ESC-Prdm15-ChIP-Seq(GSE73694)/Homer	YCCDNTCCAGGTTTT	1e-12	-29.39	0	7494	0.1614	6829.3	0.1493
Sox15(HMG)/CPA-Sox15-ChIP-Seq(GSE62909)/Homer	RAACAATGGN	1e-28	-65.9	0	7413	0.1597	6464.7	0.1413
SPDEF(ETS)/VCaP-SPDEF-ChIP-Seq(SRA014231)/Homer	ASWTCCTGBT	1e-49	-113	0	7398	0.1594	6191.7	0.1353
Lhx1(Homeobox)/EmbryoCarcinoma-Lhx1-ChIP-Seq(GSE70957)/Homer	NNYTAATTAR	1e-126	-292.3	0	7341	0.1582	5507.6	0.1204
GABPA(ETS)/Jurkat-GABPa-ChIP-Seq(GSE17954)/Homer	RACCGGAAGT	1e-64	-149.5	0	7228	0.1557	5876.9	0.1285
Myf5(bHLH)/GM-Myf5-ChIP-Seq(GSE24852)/Homer	BAACAGCTGT	1e-230	-531.7	0	7083	0.1526	4748.5	0.1038
Hoxd10(Homeobox)/ChickenMSG-Hoxd10.Flag-ChIP-Seq(GSE86088)/Homer	GGCMATGAAA	1e-51	-119	0	7063	0.1522	5856.8	0.128
Sox9(HMG)/Limb-SOX9-ChIP-Seq(GSE73225)/Homer	AGGVNCCTTTGT	1e-242	-559	0	7018	0.1512	4644.6	0.1015
EBF2(EBF)/BrownAdipose-EBF2-ChIP-Seq(GSE97114)/Homer	NABTCCCWDGGGAVH	1e-09	-21.96	0	6949	0.1497	6388.7	0.1396
Lhx2(Homeobox)/HFSC-Lhx2-ChIP-Seq(GSE48068)/Homer	TAATTAGN	1e-150	-346.5	0	6908	0.1488	4992.3	0.1091
STAT4(Stat)/CD4-Stat4-ChIP-Seq(GSE22104)/Homer	NYTTCCWGGAAR	1e-103	-238.1	0	6907	0.1488	5282.5	0.1155
TEAD3(TEA)/HepG2-TEAD3-ChIP-Seq(Encode)/Homer	TRCATTCCAG	0.1	-3.17	0	6871	0.148	6642.7	0.1452
BORIS(Zf)/K562-CTCFL-ChIP-Seq(GSE32465)/Homer	CNNBRGCGCCCCCTGSTGGC	0	-5010	0	6857	0.1477	1588.3	0.0347
FOXA1(Forkhead)/LNCAP-FOXA1-ChIP-Seq(GSE27824)/Homer	WAAGTAAACA	1e-12	-28.95	0	6738	0.1452	6113.6	0.1336
RUNX1(Runt)/Jurkat-RUNX1-ChIP-Seq(GSE29180)/Homer	AAACCACARM	1e-23	-54.66	0	6598	0.1421	5775	0.1262
NF1(CTF)/LNCAP-NF1-ChIP-Seq(Unpublished)/Homer	CYTGGCABNSTGCCAR	0	-1712	0	6451	0.139	2895.2	0.0633
Sox4(HMG)/proB-Sox4-ChIP-Seq(GSE50066)/Homer	YCTTTGTTCC	1e-128	-295.4	0	6453	0.139	4727.9	0.1033
CTCF(Zf)/CD4+-CTCF-ChIP-Seq(Barski_et_al.)/Homer	AYAGTGCCMYCTRGTGGCCA	0	-8730	0	6350	0.1368	689.7	0.0151
Zic(Zf)/Cerebellum-ZIC1.2-ChIP-Seq(GSE60731)/Homer	CCTGCTGAGH	1e-06	-14.25	0	6258	0.1348	5822.3	0.1273
Sox2(HMG)/mES-Sox2-ChIP-Seq(GSE11431)/Homer	BCCATTGTTC	1e-97	-223.9	0	6222	0.134	4722.3	0.1032
Fox:Ebox(Forkhead,bHLH)/Panc1-Foxa2-ChIP-Seq(GSE47459)/Homer	NNNVCTGWGYAAACASN	1e-63	-145.4	0	6222	0.134	4983.9	0.1089
Egr1(Zf)/K562-Egr1-ChIP-Seq(GSE32465)/Homer	TGCGTGGGYG	1e-30	-70.94	0	6219	0.134	5321.6	0.1163
ZNF189(Zf)/HEK293-ZNF189.GFP-ChIP-Seq(GSE58341)/Homer	TGGAACAGMA	1e-33	-77.02	0	6169	0.1329	5241.1	0.1146
MNT(bHLH)/HepG2-MNT-ChIP-Seq(Encode)/Homer	DGCACACGTG	1e-05	-13.14	0	6149	0.1325	5733.3	0.1253
Bcl11a(Zf)/HSPC-BCL11A-ChIP-Seq(GSE104676)/Homer	TYTGACCASWRG	1e-11	-27.22	0	6100	0.1314	5523.1	0.1207
FOXK1(Forkhead)/HEK293-FOXK1-ChIP-Seq(GSE51673)/Homer	NVWTGTTTAC	1e-28	-66.16	0	6007	0.1294	5152.6	0.1126
HOXB13(Homeobox)/ProstateTumor-HOXB13-ChIP-Seq(GSE56288)/Homer	TTTTATKRGG	1e-15	-35.05	0	5976	0.1287	5336.8	0.1167
MITF(bHLH)/MastCells-MITF-ChIP-Seq(GSE48085)/Homer	RTCATGTGAC	1e-22	-52.41	0	5950	0.1282	5185	0.1133
Zic3(Zf)/mES-Zic3-ChIP-Seq(GSE37889)/Homer	GGCCYCCTGCTGDGH	1e-24	-55.89	0	5884	0.1268	5100.6	0.1115
FOXM1(Forkhead)/MCF7-FOXM1-ChIP-Seq(GSE72977)/Homer	TRTTTACTTW	1e-08	-18.71	0	5832	0.1256	5357.1	0.1171
NFAT(RHD)/Jurkat-NFATC1-ChIP-Seq(Jolma_et_al.)/Homer	ATTTTCCATT	1e-41	-96.27	0	5799	0.1249	4805.2	0.105
E2F3(E2F)/MEF-E2F3-ChIP-Seq(GSE71376)/Homer	BTKGGCGGGAAA	1e-14	-33.86	0	5741	0.1237	5124.8	0.112
Tlx?(NR)/NPC-H3K4me1-ChIP-Seq(GSE16256)/Homer	CTGGCAGSCTGCCA	0	-1085	0	5714	0.1231	2930.5	0.0641
ZNF341(Zf)/EBV-ZNF341-ChIP-Seq(GSE113194)/Homer	GGAACAGCCG	1e-54	-126.4	0	5661	0.122	4552.4	0.0995
WT1(Zf)/Kidney-WT1-ChIP-Seq(GSE90016)/Homer	MCTCCCMCRCAB	1e-32	-74.85	0	5638	0.1215	4763.7	0.1041
MafA(bZIP)/Islet-MafA-ChIP-Seq(GSE30298)/Homer	TGCTGACTCA	1e-55	-127.9	0	5592	0.1205	4484.9	0.098
ELF5(ETS)/T47D-ELF5-ChIP-Seq(GSE30407)/Homer	ACVAGGAAGT	1e-64	-147.4	0	5579	0.1202	4400.8	0.0962
FOXA1(Forkhead)/MCF7-FOXA1-ChIP-Seq(GSE26831)/Homer	WAAGTAAACA	1e-08	-18.75	0	5532	0.1192	5070.8	0.1108
NFY(CCAAT)/Promoter/Homer	RGCCAATSRG	1e-69	-159.8	0	5499	0.1185	4286.3	0.0937
Stat3+il21(Stat)/CD4-Stat3-ChIP-Seq(GSE19198)/Homer	SVYTTCCNGGAARB	1e-94	-216.5	0	5491	0.1183	4105.6	0.0897
Six2(Homeobox)/NephronProgenitor-Six2-ChIP-Seq(GSE39837)/Homer	GWAAYHTGAKMC	0.01	-6.094	0	5483	0.1181	5211.1	0.1139
Pit1(Homeobox)/GCrat-Pit1-ChIP-Seq(GSE58009)/Homer	ATGMATATDC	1e-25	-59.6	0	5479	0.118	4701.7	0.1028
TEAD4(TEA)/Tropoblast-Tead4-ChIP-Seq(GSE37350)/Homer	CCWGGAATGY	0.1	-4.16	0	5412	0.1166	5188.1	0.1134
ELF3(ETS)/PDAC-ELF3-ChIP-Seq(GSE64557)/Homer	ANCAGGAAGT	1e-55	-128	0	5383	0.116	4296.4	0.0939
Pdx1(Homeobox)/Islet-Pdx1-ChIP-Seq(SRA008281)/Homer	YCATYAATCA	1e-35	-80.66	0	5328	0.1148	4449.9	0.0973
FoxD3(forkhead)/ZebrafishEmbryo-Foxd3.biotin-ChIP-seq(GSE106676)/Homer	TGTTTAYTTAGC	1e-13	-31.97	0	5294	0.1141	4718.9	0.1031
EWS:ERG-fusion(ETS)/CADO_ES1-EWS:ERG-ChIP-Seq(SRA014231)/Homer	ATTTCCTGTN	1e-52	-122	0	5250	0.1131	4201	0.0918
Unknown-ESC-element(?)/mES-Nanog-ChIP-Seq(GSE11724)/Homer	CACAGCAGGGGG	1e-37	-87.13	0	5204	0.1121	4305.3	0.0941
RUNX2(Runt)/PCa-RUNX2-ChIP-Seq(GSE33889)/Homer	NWAACCACADNN	1e-09	-22.25	0	5074	0.1093	4597.4	0.1005
E2F6(E2F)/Hela-E2F6-ChIP-Seq(GSE31477)/Homer	GGCGGGAARN	1e-10	-24.87	0	5055	0.1089	4554.3	0.0996
Foxf1(Forkhead)/Lung-Foxf1-ChIP-Seq(GSE77951)/Homer	WWATRTAAACAN	1e-08	-18.65	0	5038	0.1085	4600	0.1006
AP-1(bZIP)/ThioMac-PU.1-ChIP-Seq(GSE21512)/Homer	VTGACTCATC	1e-84	-193.7	0	4771	0.1028	3545.3	0.0775
CDX4(Homeobox)/ZebrafishEmbryos-Cdx4.Myc-ChIP-Seq(GSE48254)/Homer	NGYCATAAAWCH	1e-05	-12.1	0	4665	0.1005	4322.2	0.0945
Elk4(ETS)/Hela-Elk4-ChIP-Seq(GSE31477)/Homer	NRYTTCCGGY	1e-44	-102.2	0	4652	0.1002	3741.5	0.0818
n-Myc(bHLH)/mES-nMyc-ChIP-Seq(GSE11431)/Homer	VRCCACGTGG	1e-13	-31.26	0	4615	0.0994	4085.7	0.0893
Elk1(ETS)/Hela-Elk1-ChIP-Seq(GSE31477)/Homer	HACTTCCGGY	1e-36	-84.18	0	4609	0.0993	3778.2	0.0826
HLF(bZIP)/HSC-HLF.Flag-ChIP-Seq(GSE69817)/Homer	RTTATGYAAB	1e-19	-44.39	0	4598	0.0991	3977.3	0.0869
Foxa2(Forkhead)/Liver-Foxa2-ChIP-Seq(GSE25694)/Homer	CYTGTTTACWYW	1e-31	-73.22	0	4594	0.099	3815.1	0.0834
RUNX-AML(Runt)/CD4+-PolII-ChIP-Seq(Barski_et_al.)/Homer	GCTGTGGTTW	1e-06	-16	0	4578	0.0986	4191.3	0.0916
Sox17(HMG)/Endoderm-Sox17-ChIP-Seq(GSE61475)/Homer	CCATTGTTYB	1e-43	-100.4	0	4574	0.0985	3678.7	0.0804
Hnf6b(Homeobox)/LNCaP-Hnf6b-ChIP-Seq(GSE106305)/Homer	TATTGAYY	1e-12	-28.36	0	4567	0.0984	4063.4	0.0888
FoxL2(Forkhead)/Ovary-FoxL2-ChIP-Seq(GSE60858)/Homer	WWTRTAAACAVG	1e-07	-16.74	0	4529	0.0976	4136.3	0.0904
KLF10(Zf)/HEK293-KLF10.GFP-ChIP-Seq(GSE58341)/Homer	GGGGGTGTGTCC	0.1	-3.9	0	4507	0.0971	4314.5	0.0943
CEBP:AP1(bZIP)/ThioMac-CEBPb-ChIP-Seq(GSE21512)/Homer	DRTGTTGCAA	1e-06	-14.11	0	4445	0.0958	4086.9	0.0893
RUNX(Runt)/HPC7-Runx1-ChIP-Seq(GSE22178)/Homer	SAAACCACAG	1e-12	-29.86	0	4418	0.0952	3911.4	0.0855
ZNF264(Zf)/HEK293-ZNF264.GFP-ChIP-Seq(GSE58341)/Homer	RGGGCACTAACY	1e-18	-43.7	0	4380	0.0944	3779.4	0.0826
EWS:FLI1-fusion(ETS)/SK_N_MC-EWS:FLI1-ChIP-Seq(SRA014231)/Homer	VACAGGAAAT	1e-32	-74.3	0	4339	0.0935	3578.3	0.0782
Foxo3(Forkhead)/U2OS-Foxo3-ChIP-Seq(E-MTAB-2701)/Homer	DGTAAACA	1e-35	-82.86	0	4325	0.0932	3527.5	0.0771
Max(bHLH)/K562-Max-ChIP-Seq(GSE31477)/Homer	RCCACGTGGYYN	1e-17	-39.7	0	4306	0.0928	3736	0.0817
Arnt:Ahr(bHLH)/MCF7-Arnt-ChIP-Seq(Lo_et_al.)/Homer	TBGCACGCAA	1e-06	-15.44	0	4264	0.0919	3898.4	0.0852
Atf3(bZIP)/GBM-ATF3-ChIP-Seq(GSE33912)/Homer	DATGASTCATHN	1e-95	-220.6	0	4262	0.0918	3040.8	0.0665
ELF1(ETS)/Jurkat-ELF1-ChIP-Seq(SRA014231)/Homer	AVCCGGAAGT	1e-22	-52.28	0	4252	0.0916	3610.1	0.0789
PBX2(Homeobox)/K562-PBX2-ChIP-Seq(Encode)/Homer	RTGATTKATRGN	1e-13	-31.47	0	4238	0.0913	3730.4	0.0815
Dlx3(Homeobox)/Kerainocytes-Dlx3-ChIP-Seq(GSE89884)/Homer	NDGTAATTAC	1e-79	-182.1	0	4178	0.09	3066.7	0.067
BATF(bZIP)/Th17-BATF-ChIP-Seq(GSE39756)/Homer	DATGASTCAT	1e-84	-193.5	0	4097	0.0883	2967.6	0.0649
LEF1(HMG)/H1-LEF1-ChIP-Seq(GSE64758)/Homer	CCTTTGATST	1e-21	-49	0	4095	0.0882	3484.5	0.0762
PU.1(ETS)/ThioMac-PU.1-ChIP-Seq(GSE21512)/Homer	AGAGGAAGTG	1e-77	-178.3	0	4061	0.0875	2976.8	0.0651
ZNF415(Zf)/HEK293-ZNF415.GFP-ChIP-Seq(GSE58341)/Homer	GRTGMTRGAGCC	1	-1.19	0	4029	0.0868	3940	0.0861
Stat3(Stat)/mES-Stat3-ChIP-Seq(GSE11431)/Homer	CTTCCGGGAA	1e-70	-161.7	0	3998	0.0861	2967.4	0.0649
E2F4(E2F)/K562-E2F4-ChIP-Seq(GSE31477)/Homer	GGCGGGAAAH	1e-06	-14.6	0	3980	0.0857	3637.1	0.0795
ZBTB18(Zf)/HEK293-ZBTB18.GFP-ChIP-Seq(GSE58341)/Homer	AACATCTGGA	1e-25	-59.11	0	3974	0.0856	3319.6	0.0726
FOXK2(Forkhead)/U2OS-FOXK2-ChIP-Seq(E-MTAB-2204)/Homer	SCHTGTTTACAT	1e-35	-82.29	0	3908	0.0842	3154.5	0.069
CHR(?)/Hela-CellCycle-Expression/Homer	SRGTTTCAAA	1e-18	-42.33	0	3837	0.0827	3285.2	0.0718
Unknown(Homeobox)/Limb-p300-ChIP-Seq/Homer	SSCMATWAAA	1e-12	-29.1	0	3831	0.0825	3368	0.0736
PRDM1(Zf)/Hela-PRDM1-ChIP-Seq(GSE31477)/Homer	ACTTTCACTTTC	1e-16	-38.33	0	3791	0.0817	3267.4	0.0714
OCT:OCT-short(POU,Homeobox)/NPC-OCT6-ChIP-Seq(GSE43916)/Homer	ATGCATWATGCATRW	1e-13	-32.23	0	3765	0.0811	3283.5	0.0718
Fra1(bZIP)/BT549-Fra1-ChIP-Seq(GSE46166)/Homer	NNATGASTCATH	1e-114	-263.5	0	3655	0.0787	2442.8	0.0534
Hoxa10(Homeobox)/ChickenMSG-Hoxa10.Flag-ChIP-Seq(GSE86088)/Homer	GGYAATGAAA	1e-40	-93.54	0	3596	0.0775	2832.3	0.0619
NFIL3(bZIP)/HepG2-NFIL3-ChIP-Seq(Encode)/Homer	VTTACGTAAYNNNNN	1e-16	-37.65	0	3567	0.0768	3064.8	0.067
JunB(bZIP)/DendriticCells-Junb-ChIP-Seq(GSE36099)/Homer	RATGASTCAT	1e-78	-180.7	0	3518	0.0758	2508.9	0.0548
STAT6(Stat)/Macrophage-Stat6-ChIP-Seq(GSE38377)/Homer	TTCCKNAGAA	1e-23	-54.52	0	3511	0.0756	2920.6	0.0638
PRDM9(Zf)/Testis-DMC1-ChIP-Seq(GSE35498)/Homer	ADGGYAGYAGCATCT	1e-29	-67.33	0	3496	0.0753	2847.3	0.0622
Sp1(Zf)/Promoter/Homer	GGCCCCGCCCCC	1e-06	-16.04	0	3426	0.0738	3096.4	0.0677
Foxh1(Forkhead)/hESC-FOXH1-ChIP-Seq(GSE29422)/Homer	NNTGTGGATTSS	1e-06	-15.28	0	3416	0.0736	3094.8	0.0676
STAT6(Stat)/CD4-Stat6-ChIP-Seq(GSE22104)/Homer	ABTTCYYRRGAA	1e-20	-47.2	0	3390	0.073	2847.1	0.0622
CLOCK(bHLH)/Liver-Clock-ChIP-Seq(GSE39860)/Homer	GHCACGTG	1e-07	-16.79	0	3384	0.0729	3049.4	0.0667
ZNF7(Zf)/HepG2-ZNF7.Flag-ChIP-Seq(Encode)/Homer	CTGCCWVCTTTTRTA	1e-12	-28.12	0	3354	0.0723	2930	0.064
Hand2(bHLH)/Mesoderm-Hand2-ChIP-Seq(GSE61475)/Homer	TGACANARRCCAGRC	1e-15	-36.26	0	3338	0.0719	2861.2	0.0625
c-Myc(bHLH)/mES-cMyc-ChIP-Seq(GSE11431)/Homer	VVCCACGTGG	1e-05	-12.57	0	3309	0.0713	3021.2	0.066
Fra2(bZIP)/Striatum-Fra2-ChIP-Seq(GSE43429)/Homer	GGATGACTCATC	1e-93	-216.3	0	3194	0.0688	2159.6	0.0472
CUX1(Homeobox)/K562-CUX1-ChIP-Seq(GSE92882)/Homer	TATCGATNAN	0.001	-7.377	0	3172	0.0683	2956.8	0.0646
Zfp57(Zf)/H1-ZFP57.HA-ChIP-Seq(GSE115387)/Homer	NANTGCSGCA	0.001	-8.696	0	3158	0.068	2924.8	0.0639
USF1(bHLH)/GM12878-Usf1-ChIP-Seq(GSE32465)/Homer	SGTCACGTGR	1e-16	-38.58	0	3080	0.0664	2610.4	0.0571
c-Myc(bHLH)/LNCAP-cMyc-ChIP-Seq(Unpublished)/Homer	VCCACGTG	1e-05	-12.57	0	3068	0.0661	2792.8	0.061
Rfx5(HTH)/GM12878-Rfx5-ChIP-Seq(GSE31477)/Homer	SCCTAGCAACAG	1e-147	-338.5	0	3007	0.0648	1800.7	0.0394
Oct4(POU,Homeobox)/mES-Oct4-ChIP-Seq(GSE11431)/Homer	ATTTGCATAW	1e-36	-84.96	0	2903	0.0625	2251.6	0.0492
RBPJ:Ebox(?,bHLH)/Panc1-Rbpj1-ChIP-Seq(GSE47459)/Homer	GGGRAARRGRMCAGMTG	1e-43	-100.1	0	2853	0.0615	2158.5	0.0472
Pax8(Paired,Homeobox)/Thyroid-Pax8-ChIP-Seq(GSE26938)/Homer	GTCATGCHTGRCTGS	0.0001	-9.268	0	2856	0.0615	2628.4	0.0575
Oct6(POU,Homeobox)/NPC-Pou3f1-ChIP-Seq(GSE35496)/Homer	WATGCAAATGAG	1e-75	-173	0	2841	0.0612	1960.7	0.0429
bZIP:IRF(bZIP,IRF)/Th17-BatF-ChIP-Seq(GSE39756)/Homer	NAGTTTCABTHTGACTNW	1e-06	-14.99	0	2808	0.0605	2522.4	0.0551
IRF4(IRF)/GM12878-IRF4-ChIP-Seq(GSE32465)/Homer	ACTGAAACCA	1e-11	-26.54	0	2760	0.0595	2388.5	0.0522
Hoxc9(Homeobox)/Ainv15-Hoxc9-ChIP-Seq(GSE21812)/Homer	GGCCATAAATCA	1e-12	-28.34	0	2726	0.0587	2346	0.0513
ETS(ETS)/Promoter/Homer	AACCGGAAGT	1e-30	-70.27	0	2721	0.0586	2143.6	0.0469
HNF6(Homeobox)/Liver-Hnf6-ChIP-Seq(ERP000394)/Homer	NTATYGATCH	0.001	-7.092	0	2660	0.0573	2469	0.054
MafB(bZIP)/BMM-Mafb-ChIP-Seq(GSE75722)/Homer	WNTGCTGASTCAGCANWTTY	1e-08	-20.36	0	2622	0.0565	2303.8	0.0504
Barx1(Homeobox)/Stomach-Barx1.3xFlag-ChIP-Seq(GSE69483)/Homer	AAACMATTAN	0.001	-7.915	0	2613	0.0563	2413.4	0.0528
FOXP1(Forkhead)/H9-FOXP1-ChIP-Seq(GSE31006)/Homer	NYYTGTTTACHN	1e-33	-77.71	0	2560	0.0552	1975.4	0.0432
IRF8(IRF)/BMDM-IRF8-ChIP-Seq(GSE77884)/Homer	GRAASTGAAAST	1e-32	-75.81	0	2564	0.0552	1985.5	0.0434
ZNF322(Zf)/HEK293-ZNF322.GFP-ChIP-Seq(GSE58341)/Homer	GAGCCTGGTACTGWGCCTGR	1e-06	-13.85	0	2553	0.055	2292.2	0.0501
ARE(NR)/LNCAP-AR-ChIP-Seq(GSE27824)/Homer	RGRACASNSTGTYCYB	1e-166	-382.4	0	2443	0.0526	1320.2	0.0289
IRF3(IRF)/BMDM-Irf3-ChIP-Seq(GSE67343)/Homer	AGTTTCAKTTTC	1e-35	-80.88	0	2348	0.0506	1780.5	0.0389
STAT5(Stat)/mCD4+-Stat5-ChIP-Seq(GSE12346)/Homer	RTTTCTNAGAAA	1e-27	-62.94	0	2336	0.0503	1830.3	0.04
Zfp809(Zf)/ES-Zfp809-ChIP-Seq(GSE70799)/Homer	GGGGCTYGKCTGGGA	1e-08	-20.21	0	2333	0.0503	2035	0.0445
Fosl2(bZIP)/3T3L1-Fosl2-ChIP-Seq(GSE56872)/Homer	NATGASTCABNN	1e-74	-171.9	0	2271	0.0489	1496	0.0327
Usf2(bHLH)/C2C12-Usf2-ChIP-Seq(GSE36030)/Homer	GTCACGTGGT	0.01	-5.55	0	2249	0.0485	2097.7	0.0459
SpiB(ETS)/OCILY3-SPIB-ChIP-Seq(GSE56857)/Homer	AAAGRGGAAGTG	1e-80	-186	0	2230	0.048	1437.8	0.0314
Rfx1(HTH)/NPC-H3K4me1-ChIP-Seq(GSE16256)/Homer	KGTTGCCATGGCAA	1e-186	-429.6	0	2222	0.0479	1112.6	0.0243
Ets1-distal(ETS)/CD4+-PolII-ChIP-Seq(Barski_et_al.)/Homer	MACAGGAAGT	1e-43	-99.65	0	2219	0.0478	1615.7	0.0353
Cux2(Homeobox)/Liver-Cux2-ChIP-Seq(GSE35985)/Homer	HNRAATCAAT	0.1	-4.414	0	2194	0.0473	2062.6	0.0451
ZNF519(Zf)/HEK293-ZNF519.GFP-ChIP-Seq(GSE58341)/Homer	GAGSCCGAGC	0.1	-4.219	0	2175	0.0469	2047.2	0.0447
GRE(NR),IR3/RAW264.7-GRE-ChIP-Seq(Unpublished)/Homer	VAGRACAKWCTGTYC	1e-195	-451	0	2165	0.0466	1052.7	0.023
Brn1(POU,Homeobox)/NPC-Brn1-ChIP-Seq(GSE35496)/Homer	TATGCWAATBAV	1e-65	-150.4	0	2120	0.0457	1416.7	0.031
Zfp281(Zf)/ES-Zfp281-ChIP-Seq(GSE81042)/Homer	CCCCTCCCCCAC	1e-38	-89.64	0	2093	0.0451	1535.5	0.0336
Oct11(POU,Homeobox)/NCIH1048-POU2F3-ChIP-seq(GSE115123)/Homer	GATTTGCATA	1e-38	-88.1	0	2088	0.045	1535.6	0.0336
Atf2(bZIP)/3T3L1-Atf2-ChIP-Seq(GSE56872)/Homer	NRRTGACGTCAT	0.01	-5.149	0	2048	0.0441	1910.5	0.0418
PGR(NR)/EndoStromal-PGR-ChIP-Seq(GSE69539)/Homer	AAGAACATWHTGTTC	1e-170	-391.6	0	2030	0.0437	1016.5	0.0222
GRHL2(CP2)/HBE-GRHL2-ChIP-Seq(GSE46194)/Homer	AAACYKGTTWDACMRGTTTB	0.01	-5.708	0	2024	0.0436	1879.4	0.0411
Phox2a(Homeobox)/Neuron-Phox2a-ChIP-Seq(GSE31456)/Homer	YTAATYNRATTA	0.01	-5.426	0	1927	0.0415	1790.6	0.0391
bHLHE40(bHLH)/HepG2-BHLHE40-ChIP-Seq(GSE31477)/Homer	KCACGTGMCN	0.1	-3.434	0	1916	0.0413	1811.2	0.0396
STAT1(Stat)/HelaS3-STAT1-ChIP-Seq(GSE12782)/Homer	NATTTCCNGGAAAT	1e-12	-28.79	0	1901	0.041	1586.8	0.0347
Oct2(POU,Homeobox)/Bcell-Oct2-ChIP-Seq(GSE21512)/Homer	ATATGCAAAT	1e-14	-32.95	0	1834	0.0395	1505.7	0.0329
Tcf7(HMG)/GM12878-TCF7-ChIP-Seq(Encode)/Homer	CTTTGATGTGSB	1e-05	-13.49	0	1833	0.0395	1619.5	0.0354
Pit1+1bp(Homeobox)/GCrat-Pit1-ChIP-Seq(GSE58009)/Homer	ATGCATAATTCA	1e-08	-18.85	0	1792	0.0386	1543.6	0.0337
EBF(EBF)/proBcell-EBF-ChIP-Seq(GSE21978)/Homer	DGTCCCYRGGGA	1e-07	-18.31	0	1759	0.0379	1516.9	0.0332
Foxa3(Forkhead)/Liver-Foxa3-ChIP-Seq(GSE77670)/Homer	BSNTGTTTACWYWGN	1e-14	-33.74	0	1748	0.0377	1424.3	0.0311
CArG(MADS)/PUER-Srf-ChIP-Seq(Sullivan_et_al.)/Homer	CCATATATGGNM	1e-14	-33.02	0	1731	0.0373	1412.8	0.0309
Egr2(Zf)/Thymocytes-Egr2-ChIP-Seq(GSE34254)/Homer	NGCGTGGGCGGR	1e-06	-15.31	0	1680	0.0362	1463	0.032
Jun-AP1(bZIP)/K562-cJun-ChIP-Seq(GSE31477)/Homer	GATGASTCATCN	1e-55	-127.2	0	1643	0.0354	1076.2	0.0235
PU.1:IRF8(ETS:IRF)/pDC-Irf8-ChIP-Seq(GSE66899)/Homer	GGAAGTGAAAST	1e-44	-102.7	0	1620	0.0349	1107.3	0.0242
PRDM14(Zf)/H1-PRDM14-ChIP-Seq(GSE22767)/Homer	RGGTCTCTAACY	0.01	-4.988	0	1575	0.0339	1459.4	0.0319
MafF(bZIP)/HepG2-MafF-ChIP-Seq(GSE31477)/Homer	HWWGTCAGCAWWTTT	1	-1.534	0	1571	0.0338	1518.9	0.0332
Brachyury(T-box)/Mesoendoderm-Brachyury-ChIP-exo(GSE54963)/Homer	ANTTMRCASBNNNGTGYKAAN	1e-06	-15.74	0	1559	0.0336	1348.3	0.0295
CRE(bZIP)/Promoter/Homer	CSGTGACGTCAC	1e-22	-51.78	0	1548	0.0333	1179.9	0.0258
Atf4(bZIP)/MEF-Atf4-ChIP-Seq(GSE35681)/Homer	MTGATGCAAT	0.1	-2.528	0	1527	0.0329	1452.9	0.0318
NRF(NRF)/Promoter/Homer	STGCGCATGCGC	1e-13	-31.75	0	1478	0.0318	1191.6	0.026
Tbx20(T-box)/Heart-Tbx20-ChIP-Seq(GSE29636)/Homer	GGTGYTGACAGS	1e-16	-38.14	0	1473	0.0317	1161.5	0.0254
MafK(bZIP)/C2C12-MafK-ChIP-Seq(GSE36030)/Homer	GCTGASTCAGCA	0.1	-3.915	0	1454	0.0313	1358.1	0.0297
NRF1(NRF)/MCF7-NRF1-ChIP-Seq(Unpublished)/Homer	CTGCGCATGCGC	1e-17	-40.88	0	1447	0.0312	1128	0.0247
GRE(NR),IR3/A549-GR-ChIP-Seq(GSE32465)/Homer	NRGVACABNVTGTYCY	1e-179	-412.4	0	1436	0.0309	603.5	0.0132
Pbx3(Homeobox)/GM12878-PBX3-ChIP-Seq(GSE32465)/Homer	SCTGTCAMTCAN	1e-05	-12.25	0	1425	0.0307	1248.1	0.0273
Pknox1(Homeobox)/ES-Prep1-ChIP-Seq(GSE63282)/Homer	SCTGTCAVTCAV	0.01	-5.694	0	1407	0.0303	1291	0.0282
Bach2(bZIP)/OCILy7-Bach2-ChIP-Seq(GSE44420)/Homer	TGCTGAGTCA	1e-44	-101.8	0	1383	0.0298	916	0.02
X-box(HTH)/NPC-H3K4me1-ChIP-Seq(GSE16256)/Homer	GGTTGCCATGGCAA	1e-188	-435	0	1379	0.0297	552.6	0.0121
Rfx2(HTH)/LoVo-RFX2-ChIP-Seq(GSE49402)/Homer	GTTGCCATGGCAACM	1e-244	-561.9	0	1372	0.0296	474	0.0104
HOXA1(Homeobox)/mES-Hoxa1-ChIP-Seq(SRP084292)/Homer	TGATKGATGR	1e-05	-11.84	0	1368	0.0295	1198	0.0262
Tcf3(HMG)/mES-Tcf3-ChIP-Seq(GSE11724)/Homer	ASWTCAAAGG	0.1	-2.676	0	1318	0.0284	1247.3	0.0273
MYNN(Zf)/HEK293-MYNN.eGFP-ChIP-Seq(Encode)/Homer	TTCAAAWTAAAAGTC	0.01	-6.772	0	1281	0.0276	1159.7	0.0254
RFX(HTH)/K562-RFX3-ChIP-Seq(SRA012198)/Homer	CGGTTGCCATGGCAAC	1e-233	-537.5	0	1276	0.0275	432.6	0.0095
ZNF652/HepG2-ZNF652.Flag-ChIP-Seq(Encode)/Homer	TTAACCCTTTVNKKN	0.01	-4.705	0	1275	0.0275	1176.1	0.0257
OCT4-SOX2-TCF-NANOG(POU,Homeobox,HMG)/mES-Oct4-ChIP-Seq(GSE11431)/Homer	ATTTGCATAACAATG	1e-36	-83.29	0	1271	0.0274	863.6	0.0189
Six1(Homeobox)/Myoblast-Six1-ChIP-Chip(GSE20150)/Homer	GKVTCADRTTWC	0.01	-6.51	0	1274	0.0274	1155.9	0.0253
Tbox:Smad(T-box,MAD)/ESCd5-Smad2_3-ChIP-Seq(GSE29422)/Homer	AGGTGHCAGACA	1e-06	-13.85	0	1238	0.0267	1064.9	0.0233
Mef2d(MADS)/Retina-Mef2d-ChIP-Seq(GSE61391)/Homer	GCTATTTTTAGC	1e-10	-23.13	0	1220	0.0263	998.9	0.0218
Hoxb4(Homeobox)/ES-Hoxb4-ChIP-Seq(GSE34014)/Homer	TGATTRATGGCY	1e-28	-66.21	0	1118	0.0241	775.4	0.0169
Pitx1:Ebox(Homeobox,bHLH)/Hindlimb-Pitx1-ChIP-Seq(GSE41591)/Homer	YTAATTRAWWCCAGATGT	1e-09	-21.43	0	1100	0.0237	898.1	0.0196
IRF1(IRF)/PBMC-IRF1-ChIP-Seq(GSE43036)/Homer	GAAAGTGAAAGT	1e-10	-23.73	0	1080	0.0233	870.6	0.019
PAX3:FKHR-fusion(Paired,Homeobox)/Rh4-PAX3:FKHR-ChIP-Seq(GSE19063)/Homer	ACCRTGACTAATTNN	0.0001	-10.97	0	1038	0.0224	898.9	0.0196
Tcfcp2l1(CP2)/mES-Tcfcp2l1-ChIP-Seq(GSE11431)/Homer	NRAACCRGTTYRAACCRGYT	1e-09	-22.75	0	1026	0.0221	826.1	0.0181
NFAT:AP1(RHD,bZIP)/Jurkat-NFATC1-ChIP-Seq(Jolma_et_al.)/Homer	SARTGGAAAAWRTGAGTCAB	1e-06	-15.15	0	1016	0.0219	853.9	0.0187
Twist(bHLH)/HMLE-TWIST1-ChIP-Seq(Chang_et_al)/Homer	VCAKCTGGNNNCCAGMTGBN	0.0001	-9.34	0	1000	0.0215	874.7	0.0191
ZNF675(Zf)/HEK293-ZNF675.GFP-ChIP-Seq(GSE58341)/Homer	ARGAGGMCAAAATGW	0.01	-5.193	0	907	0.0195	821.5	0.018
RORa(NR)/Liver-Rora-ChIP-Seq(GSE101115)/Homer	AAWCTAGGTCARDNN	1e-15	-35.33	0	875	0.0189	650.3	0.0142
IRF2(IRF)/Erythroblas-IRF2-ChIP-Seq(GSE36985)/Homer	GAAASYGAAASY	1e-19	-44.27	0	836	0.018	593.5	0.013
Nur77(NR)/K562-NR4A1-ChIP-Seq(GSE31363)/Homer	TGACCTTTNCNT	0.01	-4.832	0	825	0.0178	747.2	0.0163
RORgt(NR)/EL4-RORgt.Flag-ChIP-Seq(GSE56019)/Homer	AAYTAGGTCA	1e-18	-43.05	0	788	0.017	556.9	0.0122
RORgt(NR)/EL4-RORgt.Flag-ChIP-Seq(GSE56019)/Homer	AAYTAGGTCA	1e-18	-43.05	0	788	0.017	556.9	0.0122
Oct4:Sox17(POU,Homeobox,HMG)/F9-Sox17-ChIP-Seq(GSE44553)/Homer	CCATTGTATGCAAAT	1e-06	-14.58	0	771	0.0166	634.4	0.0139
IRF:BATF(IRF:bZIP)/pDC-Irf8-ChIP-Seq(GSE66899)/Homer	CTTTCANTATGACTV	1e-09	-21.97	0	742	0.016	578.3	0.0126
ETS:RUNX(ETS,Runt)/Jurkat-RUNX1-ChIP-Seq(GSE17954)/Homer	RCAGGATGTGGT	1e-05	-12.84	0	724	0.0156	600.5	0.0131
ETS:E-box(ETS,bHLH)/HPC7-Scl-ChIP-Seq(GSE22178)/Homer	AGGAARCAGCTG	1e-10	-25.14	0	698	0.015	529.7	0.0116
YY1(Zf)/Promoter/Homer	CAAGATGGCGGC	1e-09	-21.98	0	633	0.0136	483.4	0.0106
E-box(bHLH)/Promoter/Homer	SSGGTCACGTGA	1e-14	-33.6	0	621	0.0134	440.5	0.0096
Brn2(POU,Homeobox)/NPC-Brn2-ChIP-Seq(GSE35496)/Homer	ATGAATATTC	1e-12	-28.22	0	621	0.0134	454.9	0.0099
GFY(?)/Promoter/Homer	ACTACAATTCCC	1e-16	-38.08	0	601	0.0129	413.4	0.009
JunD(bZIP)/K562-JunD-ChIP-Seq/Homer	ATGACGTCATCN	1e-24	-55.82	0	585	0.0126	367	0.008
RORg(NR)/Liver-Rorc-ChIP-Seq(GSE101115)/Homer	WAABTAGGTCAV	1e-17	-41.18	0	576	0.0124	386.1	0.0084
TFE3(bHLH)/MEF-TFE3-ChIP-Seq(GSE75757)/Homer	GTCACGTGACYV	1e-11	-26.88	0	554	0.0119	401	0.0088
PAX6(Paired,Homeobox)/Forebrain-Pax6-ChIP-Seq(GSE66961)/Homer	NGTGTTCAVTSAAGCGKAAA	1e-05	-12.7	0	553	0.0119	447.7	0.0098
HOXA2(Homeobox)/mES-Hoxa2-ChIP-Seq(Donaldson_et_al.)/Homer	GYCATCMATCAT	0.01	-6.559	0	537	0.0116	464.3	0.0101
PBX1(Homeobox)/MCF7-PBX1-ChIP-Seq(GSE28007)/Homer	GSCTGTCACTCA	0.001	-9.053	0	523	0.0113	438	0.0096
OCT:OCT(POU,Homeobox)/NPC-OCT6-ChIP-Seq(GSE43916)/Homer	YATGCATATRCATRT	1	-2.155	0	518	0.0112	484.3	0.0106
GFY-Staf(?,Zf)/Promoter/Homer	RACTACAATTCCCAGAAKGC	1e-15	-35.96	0	470	0.0101	311.2	0.0068
ISRE(IRF)/ThioMac-LPS-Expression(GSE23622)/Homer	AGTTTCASTTTC	1e-07	-18.13	0	459	0.0099	345.4	0.0075
NF-E2(bZIP)/K562-NFE2-ChIP-Seq(GSE31477)/Homer	GATGACTCAGCA	1e-25	-59.08	0	446	0.0096	255.4	0.0056
Bach1(bZIP)/K562-Bach1-ChIP-Seq(GSE31477)/Homer	AWWNTGCTGAGTCAT	1e-27	-64.31	0	443	0.0095	246	0.0054
Pax7(Paired,Homeobox)/Myoblast-Pax7-ChIP-Seq(GSE25064)/Homer	TAATCAATTA	0.1	-2.343	0	441	0.0095	408.8	0.0089
E2F(E2F)/Hela-CellCycle-Expression/Homer	TTSGCGCGAAAA	1e-05	-12.89	0	416	0.009	325.2	0.0071
NF1:FOXA1(CTF,Forkhead)/LNCAP-FOXA1-ChIP-Seq(GSE27824)/Homer	WNTGTTTRYTTTGGCA	1e-11	-27.54	0	398	0.0086	270.8	0.0059
Nrf2(bZIP)/Lymphoblast-Nrf2-ChIP-Seq(GSE37589)/Homer	HTGCTGAGTCAT	1e-16	-38.87	0	383	0.0083	237.6	0.0052
NFE2L2(bZIP)/HepG2-NFE2L2-ChIP-Seq(Encode)/Homer	AWWWTGCTGAGTCAT	1e-35	-81.11	0	381	0.0082	184.5	0.004
Ronin(THAP)/ES-Thap11-ChIP-Seq(GSE51522)/Homer	RACTACAACTCCCAGVAKGC	1e-26	-61.89	0	374	0.0081	199.8	0.0044
ZBTB33(Zf)/GM12878-ZBTB33-ChIP-Seq(GSE32465)/Homer	GGVTCTCGCGAGAAC	0.001	-7.556	0	329	0.0071	269.1	0.0059
Six4(Homeobox)/MCF7-SIX4-ChIP-Seq(Encode)/Homer	TGWAAYCTGABACCB	0.01	-6.088	0	286	0.0062	237.5	0.0052
CTCF-SatelliteElement(Zf?)/CD4+-CTCF-ChIP-Seq(Barski_et_al.)/Homer	TGCAGTTCCMVNWRTGGCCA	1e-38	-89.48	0	229	0.0049	82.7	0.0018
RAR:RXR(NR),DR5/ES-RAR-ChIP-Seq(GSE56893)/Homer	RGGTCADNNAGAGGTCAV	1	-1.821	0	149	0.0032	135	0.003
OCT:OCT(POU,Homeobox,IR1)/NPC-Brn2-ChIP-Seq(GSE35496)/Homer	ATGAATWATTCATGA	1e-16	-37.91	0	126	0.0027	53.7	0.0012
GFX(?)/Promoter/Homer	ATTCTCGCGAGA	0.01	-5.231	0	109	0.0023	83.6	0.0018
EBNA1(EBV-virus)/Raji-EBNA1-ChIP-Seq(GSE30709)/Homer	GGYAGCAYDTGCTDCCCNNN	0.1	-3.272	0	108	0.0023	89.3	0.002
OCT:OCT(POU,Homeobox)/NPC-Brn1-ChIP-Seq(GSE35496)/Homer	ATGAATATTCATGAG	1e-13	-30.47	0	95	0.002	39	0.0009
REST-NRSF(Zf)/Jurkat-NRSF-ChIP-Seq/Homer	GGMGCTGTCCATGGTGCTGA	0.01	-4.9	0	87	0.0019	65.1	0.0014
T1ISRE(IRF)/ThioMac-Ifnb-Expression/Homer	ACTTTCGTTTCT	0.001	-7.3	0	78	0.0017	52.5	0.0011
ZNF528(Zf)/HEK293-ZNF528.GFP-ChIP-Seq(GSE58341)/Homer	AGAAATGACTTCCCT	1	-1.989	0	37	0.0008	30.7	0.0007
DUX(Homeobox)/C2C12-Dux-ChIP-Seq(GSE87279)/Homer	BCWGATTCAATCAAN	1	-2.245	0	11	0.0002	7.2	0.0002
Chop(bZIP)/MEF-Chop-ChIP-Seq(GSE35681)/Homer	ATTGCATCAT	1	-1.039	1	1188	0.0256	1158.6	0.0253
TCFL2(HMG)/K562-TCF7L2-ChIP-Seq(GSE29196)/Homer	ACWTCAAAGG	1	-1.038	1	342	0.0074	330.7	0.0072
Pax7(Paired,Homeobox),long/Myoblast-Pax7-ChIP-Seq(GSE25064)/Homer	TAATCHGATTAC	1	-0.9588	1	112	0.0024	107	0.0023
HINFP(Zf)/K562-HINFP.eGFP-ChIP-Seq(Encode)/Homer	TWVGGTCCGC	1	-0.9414	1	2634	0.0567	2583	0.0565
GATA3(Zf),DR8/iTreg-Gata3-ChIP-Seq(GSE20898)/Homer	AGATSTNDNNDSAGATAASN	1	-0.9404	1	284	0.0061	275.9	0.006
Nr5a2(NR)/mES-Nr5a2-ChIP-Seq(GSE19019)/Homer	BTCAAGGTCA	1	-0.8899	1	3101	0.0668	3044.3	0.0665
c-Jun-CRE(bZIP)/K562-cJun-ChIP-Seq(GSE31477)/Homer	ATGACGTCATCY	1	-0.8662	1	1891	0.0407	1855.1	0.0405
E2F1(E2F)/Hela-E2F1-ChIP-Seq(GSE22478)/Homer	CWGGCGGGAA	1	-0.8631	1	2204	0.0475	2163.9	0.0473
TEAD1(TEAD)/HepG2-TEAD1-ChIP-Seq(Encode)/Homer	CYRCATTCCA	1	-0.7037	1	5877	0.1266	5791.8	0.1266
GATA(Zf),IR4/iTreg-Gata3-ChIP-Seq(GSE20898)/Homer	NAGATWNBNATCTNN	1	-0.6605	1	304	0.0065	300.6	0.0066
Phox2b(Homeobox)/CLBGA-PHOX2B-ChIP-Seq(GSE90683)/Homer	TTAATTNAATTA	1	-0.6335	1	972	0.0209	960	0.021
NFkB-p65(RHD)/GM12787-p65-ChIP-Seq(GSE19485)/Homer	WGGGGATTTCCC	1	-0.5772	1	3416	0.0736	3375.3	0.0738
ERE(NR),IR3/MCF7-ERa-ChIP-Seq(Unpublished)/Homer	VAGGTCACNSTGACC	1	-0.508	1	1565	0.0337	1552.4	0.0339
ZNF143|STAF(Zf)/CUTLL-ZNF143-ChIP-Seq(GSE29600)/Homer	ATTTCCCAGVAKSCY	1	-0.5045	1	2438	0.0525	2415.8	0.0528
Tbr1(T-box)/Cortex-Tbr1-ChIP-Seq(GSE71384)/Homer	AAGGTGTKAA	1	-0.467	1	7793	0.1679	7706.1	0.1684
Cdx2(Homeobox)/mES-Cdx2-ChIP-Seq(GSE14586)/Homer	GYMATAAAAH	1	-0.4439	1	3463	0.0746	3433.4	0.075
Prop1(Homeobox)/GHFT1-PROP1.biotin-ChIP-Seq(GSE77302)/Homer	NTAATBNAATTA	1	-0.438	1	3080	0.0664	3055.4	0.0668
PAX5(Paired,Homeobox)/GM12878-PAX5-ChIP-Seq(GSE32465)/Homer	GCAGCCAAGCRTGACH	1	-0.4378	1	2817	0.0607	2795.3	0.0611
PAX5(Paired,Homeobox),condensed/GM12878-PAX5-ChIP-Seq(GSE32465)/Homer	GTCACGCTCSCTGM	1	-0.4321	1	636	0.0137	636.5	0.0139
HNF4a(NR),DR1/HepG2-HNF4a-ChIP-Seq(GSE25021)/Homer	CARRGKBCAAAGTYCA	1	-0.4184	1	2518	0.0542	2501.1	0.0547
HRE(HSF)/HepG2-HSF1-ChIP-Seq(GSE31477)/Homer	BSTTCTRGAABVTTCYAGAA	1	-0.4065	1	806	0.0174	806.6	0.0176
GATA:SCL(Zf,bHLH)/Ter119-SCL-ChIP-Seq(GSE18720)/Homer	CRGCTGBNGNSNNSAGATAA	1	-0.3525	1	570	0.0123	575	0.0126
ZNF317(Zf)/HEK293-ZNF317.GFP-ChIP-Seq(GSE58341)/Homer	GTCWGCTGTYYCTCT	1	-0.3144	1	521	0.0112	527.9	0.0115
E2F7(E2F)/Hela-E2F7-ChIP-Seq(GSE32673)/Homer	VDTTTCCCGCCA	1	-0.3066	1	964	0.0208	969.4	0.0212
ZNF382(Zf)/HEK293-ZNF382.GFP-ChIP-Seq(GSE58341)/Homer	GNCTGTASTRNTGBCTCHTT	1	-0.3012	1	120	0.0026	125.8	0.0027
HRE(HSF)/Striatum-HSF1-ChIP-Seq(GSE38000)/Homer	TTCTAGAABNTTCTA	1	-0.2149	1	1099	0.0237	1111.1	0.0243
ZNF669(Zf)/HEK293-ZNF669.GFP-ChIP-Seq(GSE58341)/Homer	GARTGGTCATCGCCC	1	-0.1897	1	438	0.0094	451.9	0.0099
Klf9(Zf)/GBM-Klf9-ChIP-Seq(GSE62211)/Homer	GCCACRCCCACY	1	-0.184	1	3416	0.0736	3420.1	0.0748
p73(p53)/Trachea-p73-ChIP-Seq(PRJNA310161)/Homer	NRRRCAWGTCCDGRCATGYY	1	-0.1705	1	247	0.0053	259.3	0.0057
HIF-1b(HLH)/T47D-HIF1b-ChIP-Seq(GSE59937)/Homer	RTACGTGC	1	-0.1692	1	6582	0.1418	6562.8	0.1435
ZSCAN22(Zf)/HEK293-ZSCAN22.GFP-ChIP-Seq(GSE58341)/Homer	SMCAGTCWGAKGGAGGAGGC	1	-0.1443	1	609	0.0131	627.2	0.0137
p53(p53)/Saos-p53-ChIP-Seq/Homer	RRCATGYCYRGRCATGYYYN	1	-0.1405	1	458	0.0099	475.3	0.0104
p53(p53)/Saos-p53-ChIP-Seq(GSE15780)/Homer	RRCATGYCYRGRCATGYYYN	1	-0.1405	1	458	0.0099	475.3	0.0104
E2A(bHLH)/proBcell-E2A-ChIP-Seq(GSE21978)/Homer	DNRCAGCTGY	1	-0.14	1	13043	0.281	12962.8	0.2833
NFkB-p50,p52(RHD)/Monocyte-p50-ChIP-Chip(Schreiber_et_al.)/Homer	GGGGGAATCCCC	1	-0.1384	1	855	0.0184	875.2	0.0191
HIF-1a(bHLH)/MCF7-HIF1a-ChIP-Seq(GSE28352)/Homer	TACGTGCV	1	-0.09374	1	1470	0.0317	1500	0.0328
ZNF416(Zf)/HEK293-ZNF416.GFP-ChIP-Seq(GSE58341)/Homer	WDNCTGGGCA	1	-0.08607	1	12276	0.2645	12229.3	0.2673
ZNF711(Zf)/SHSY5Y-ZNF711-ChIP-Seq(GSE20673)/Homer	AGGCCTAG	1	-0.08379	1	15486	0.3336	15403.3	0.3367
CEBP:CEBP(bZIP)/MEF-Chop-ChIP-Seq(GSE35681)/Homer	NTNATGCAAYMNNHTGMAAY	1	-0.06926	1	870	0.0187	901.7	0.0197
HNF1b(Homeobox)/PDAC-HNF1B-ChIP-Seq(GSE64557)/Homer	GTTAATNATTAA	1	-0.06259	1	604	0.013	633.3	0.0138
NFkB-p65-Rel(RHD)/ThioMac-LPS-Expression(GSE23622)/Homer	GGAAATTCCC	1	-0.0463	1	329	0.0071	355.5	0.0078
TEAD(TEA)/Fibroblast-PU.1-ChIP-Seq(Unpublished)/Homer	YCWGGAATGY	1	-0.04576	1	3989	0.0859	4033.3	0.0882
DUX4(Homeobox)/Myoblasts-DUX4.V5-ChIP-Seq(GSE75791)/Homer	NWTAAYCYAATCAWN	1	-0.04541	1	151	0.0033	170.5	0.0037
HIF2a(bHLH)/785_O-HIF2a-ChIP-Seq(GSE34871)/Homer	GCACGTACCC	1	-0.03732	1	1996	0.043	2045.9	0.0447
AP-2alpha(AP2)/Hela-AP2alpha-ChIP-Seq(GSE31477)/Homer	ATGCCCTGAGGC	1	-0.03143	1	7226	0.1557	7266.8	0.1588
p53(p53)/mES-cMyc-ChIP-Seq(GSE11431)/Homer	ACATGCCCGGGCAT	1	-0.02911	1	157	0.0034	179.5	0.0039
KLF14(Zf)/HEK293-KLF14.GFP-ChIP-Seq(GSE58341)/Homer	RGKGGGCGKGGC	1	-0.02824	1	15251	0.3286	15222.7	0.3327
GLI3(Zf)/Limb-GLI3-ChIP-Chip(GSE11077)/Homer	CGTGGGTGGTCC	1	-0.02775	1	727	0.0157	768.5	0.0168
Sp2(Zf)/HEK293-Sp2.eGFP-ChIP-Seq(Encode)/Homer	YGGCCCCGCCCC	1	-0.02389	1	13097	0.2822	13098.4	0.2863
Mouse_Recombination_Hotspot(Zf)/Testis-DMC1-ChIP-Seq(GSE24438)/Homer	ACTYKNATTCGTGNTACTTC	1	-0.01756	1	330	0.0071	365	0.008
RXR(NR),DR1/3T3L1-RXR-ChIP-Seq(GSE13511)/Homer	TAGGGCAAAGGTCA	1	-0.01192	1	7587	0.1635	7656.4	0.1674
SF1(NR)/H295R-Nr5a1-ChIP-Seq(GSE44220)/Homer	CAAGGHCANV	1	-0.007245	1	2693	0.058	2777.1	0.0607
ZBTB12(Zf)/HEK293-ZBTB12.GFP-ChIP-Seq(GSE58341)/Homer	NGNTCTAGAACCNGV	1	-0.006896	1	2209	0.0476	2290.2	0.0501
ZNF16(Zf)/HEK293-ZNF16.GFP-ChIP-Seq(GSE58341)/Homer	MACCTTCYATGGCTCCCTAKTGCCY	1	-0.006589	1	55	0.0012	74.3	0.0016
Nr5a2(NR)/Pancreas-LRH1-ChIP-Seq(GSE34295)/Homer	BTCAAGGTCA	1	-0.005898	1	4074	0.0878	4168.1	0.0911
p63(p53)/Keratinocyte-p63-ChIP-Seq(GSE17611)/Homer	NNDRCATGYCYNRRCATGYH	1	-0.004815	1	2129	0.0459	2215.3	0.0484
Duxbl(Homeobox)/NIH3T3-Duxbl.HA-ChIP-Seq(GSE119782)/Homer	TAAYCYAATCAA	1	-0.002752	1	331	0.0071	378.8	0.0083
FXR(NR),IR1/Liver-FXR-ChIP-Seq(Chong_et_al.)/Homer	AGGTCANTGACCTB	1	-0.00239	1	2481	0.0535	2582.1	0.0564
ZNF41(Zf)/HEK293-ZNF41.GFP-ChIP-Seq(GSE58341)/Homer	CCTCATGGTGYCYTWYTCCCTTGTG	1	-0.001393	1	119	0.0026	152.8	0.0033
Zac1(Zf)/Neuro2A-Plagl1-ChIP-Seq(GSE75942)/Homer	HAWGRGGCCM	1	-0.000827	1	20823	0.4486	20855.5	0.4559
KLF6(Zf)/PDAC-KLF6-ChIP-Seq(GSE64557)/Homer	MKGGGYGTGGCC	1	-0.000583	1	9184	0.1979	9328.9	0.2039
DMRT6(DM)/Testis-DMRT6-ChIP-Seq(GSE60440)/Homer	YDGHTACAWTGTADC	1	-0.00056	1	811	0.0175	893.7	0.0195
ZKSCAN1(Zf)/HepG2-ZKSCAN1-ChIP-Seq(Encode)/Homer	GCACAYAGTAGGKCY	1	-0.000361	1	167	0.0036	211.7	0.0046
ZNF768(Zf)/Rajj-ZNF768-ChIP-Seq(GSE111879)/Homer	RHHCAGAGAGGB	1	-0.000184	1	244	0.0053	299.4	0.0065
GATA3(Zf),DR4/iTreg-Gata3-ChIP-Seq(GSE20898)/Homer	AGATGKDGAGATAAG	1	-0.000128	1	324	0.007	388.4	0.0085
VDR(NR),DR3/GM10855-VDR+vitD-ChIP-Seq(GSE22484)/Homer	ARAGGTCANWGAGTTCANNN	1	-5.4e-05	1	1014	0.0218	1124.2	0.0246
Reverb(NR),DR2/RAW-Reverba.biotin-ChIP-Seq(GSE45914)/Homer	GTRGGTCASTGGGTCA	1	-4.5e-05	1	897	0.0193	1003.9	0.0219
bHLHE41(bHLH)/proB-Bhlhe41-ChIP-Seq(GSE93764)/Homer	KCACGTGMCN	1	-1.7e-05	1	7076	0.1524	7295	0.1595
ZFP3(Zf)/HEK293-ZFP3.GFP-ChIP-Seq(GSE58341)/Homer	GGGTTTTGAAGGATGARTAGGAGTT	1	-1.3e-05	1	14	0.0003	35.3	0.0008
PSE(SNAPc)/K562-mStart-Seq/Homer	WAVTCACCMTAASYDAAAAG	1	-9e-06	1	2504	0.0539	2679.9	0.0586
Pax7(Paired,Homeobox),longest/Myoblast-Pax7-ChIP-Seq(GSE25064)/Homer	NTAATTDGCYAATTANNWWD	1	-6e-06	1	106	0.0023	155.4	0.0034
Hnf1(Homeobox)/Liver-Foxa2-Chip-Seq(GSE25694)/Homer	GGTTAAWCATTAA	1	-3e-06	1	484	0.0104	581	0.0127
PPARE(NR),DR1/3T3L1-Pparg-ChIP-Seq(GSE13511)/Homer	TGACCTTTGCCCCA	1	-3e-06	1	5994	0.1291	6236.4	0.1363
ZNF692(Zf)/HEK293-ZNF692.GFP-ChIP-Seq(GSE58341)/Homer	GTGGGCCCCA	1	0	1	1120	0.0241	1276.6	0.0279
Gli2(Zf)/GM2-Gli2-ChIP-Chip(GSE112702)/Homer	YSTGGGTGGTCT	1	0	1	1697	0.0366	1889.2	0.0413
CEBP(bZIP)/ThioMac-CEBPb-ChIP-Seq(GSE21512)/Homer	ATTGCGCAAC	1	0	1	4065	0.0876	4328.8	0.0946
ZNF165(Zf)/WHIM12-ZNF165-ChIP-Seq(GSE65937)/Homer	AAGGKGRCGCAGGCA	1	0	1	1157	0.0249	1325	0.029
DMRT1(DM)/Testis-DMRT1-ChIP-Seq(GSE64892)/Homer	TWGHWACAWTGTWDC	1	0	1	1005	0.0217	1164.6	0.0255
PPARa(NR),DR1/Liver-Ppara-ChIP-Seq(GSE47954)/Homer	VNAGGKCAAAGGTCA	1	0	1	6276	0.1352	6589.7	0.144
TEAD2(TEA)/Py2T-Tead2-ChIP-Seq(GSE55709)/Homer	CCWGGAATGY	1	0	1	3097	0.0667	3357.5	0.0734
FOXA1:AR(Forkhead,NR)/LNCAP-AR-ChIP-Seq(GSE27824)/Homer	AGTAAACAAAAAAGAACAND	1	0	1	348	0.0075	456	0.01
GATA(Zf),IR3/iTreg-Gata3-ChIP-Seq(GSE20898)/Homer	NNNNNBAGATAWYATCTVHN	1	0	1	684	0.0147	856.4	0.0187
RARg(NR)/ES-RARg-ChIP-Seq(GSE30538)/Homer	AGGTCAAGGTCA	1	0	1	107	0.0023	190.2	0.0042
Gata4(Zf)/Heart-Gata4-ChIP-Seq(GSE35151)/Homer	NBWGATAAGR	1	0	1	4398	0.0947	4774.5	0.1044
Hoxd12(Homeobox)/ChickenMSG-Hoxd12.Flag-ChIP-Seq(GSE86088)/Homer	HDGYAATGAAAN	1	0	1	10946	0.2358	11416.4	0.2495
NPAS2(bHLH)/Liver-NPAS2-ChIP-Seq(GSE39860)/Homer	KCCACGTGAC	1	0	1	6665	0.1436	7113.3	0.1555
Erra(NR)/HepG2-Erra-ChIP-Seq(GSE31477)/Homer	CAAAGGTCAG	1	0	1	14579	0.3141	15086.1	0.3298
Gata6(Zf)/HUG1N-GATA6-ChIP-Seq(GSE51936)/Homer	YCTTATCTBN	1	0	1	3863	0.0832	4252.5	0.093
Eomes(T-box)/H9-Eomes-ChIP-Seq(GSE26097)/Homer	ATTAACACCT	1	0	1	11899	0.2564	12427.9	0.2717
TR4(NR),DR1/Hela-TR4-ChIP-Seq(GSE24685)/Homer	GAGGTCAAAGGTCA	1	0	1	415	0.0089	586.8	0.0128
Gata2(Zf)/K562-GATA2-ChIP-Seq(GSE18829)/Homer	BBCTTATCTS	1	0	1	2655	0.0572	3022.7	0.0661
PRDM10(Zf)/HEK293-PRDM10.eGFP-ChIP-Seq(Encode)/Homer	TGGTACATTCCA	1	0	1	3764	0.0811	4199.5	0.0918
Gata1(Zf)/K562-GATA1-ChIP-Seq(GSE18829)/Homer	SAGATAAGRV	1	0	1	2330	0.0502	2693.4	0.0589
Otx2(Homeobox)/EpiLC-Otx2-ChIP-Seq(GSE56098)/Homer	NYTAATCCYB	1	0	1	4097	0.0883	4647.4	0.1016
THRb(NR)/Liver-NR1A2-ChIP-Seq(GSE52613)/Homer	TRAGGTCA	1	0	1	23507	0.5064	24185.9	0.5287
THRa(NR)/C17.2-THRa-ChIP-Seq(GSE38347)/Homer	GGTCANYTGAGGWCA	1	0	1	3164	0.0682	4198.9	0.0918
THRb(NR)/HepG2-THRb.Flag-ChIP-Seq(Encode)/Homer	GGTCACCTGAGGTCA	1	0	1	4844	0.1044	5410.6	0.1183
RAR:RXR(NR),DR5/ES-RAR-ChIP-Seq(GSE56893)/Homer	AGGTCAAGGTCA	1	0	1	540	0.0116	762.8	0.0167
CRX(Homeobox)/Retina-Crx-ChIP-Seq(GSE20012)/Homer	GCTAATCC	1	0	1	13380	0.2883	15816	0.3457
COUP-TFII(NR)/Artia-Nr2f2-ChIP-Seq(GSE46497)/Homer	AGRGGTCA	1	0	1	9988	0.2152	11909.5	0.2603
COUP-TFII(NR)/K562-NR2F1-ChIP-Seq(Encode)/Homer	GKBCARAGGTCA	1	0	1	8022	0.1728	10441.4	0.2282
Mef2b(MADS)/HEK293-Mef2b.V5-ChIP-Seq(GSE67450)/Homer	GCTATTTTTGGM	1	0	1	5453	0.1175	6205.1	0.1356
Mef2a(MADS)/HL1-Mef2a.biotin-ChIP-Seq(GSE21529)/Homer	CYAAAAATAG	1	0	1	2835	0.0611	4121.5	0.0901
Pitx1(Homeobox)/Chicken-Pitx1-ChIP-Seq(GSE38910)/Homer	TAATCCCN	1	0	1	24436	0.5264	25028.9	0.5471
LXRE(NR),DR4/RAW-LXRb.biotin-ChIP-Seq(GSE21512)/Homer	RGGTTACTANAGGTCA	1	0	1	466	0.01	1307.2	0.0286
ZEB1(Zf)/PDAC-ZEB1-ChIP-Seq(GSE64557)/Homer	VCAGGTRDRY	1	0	1	9036	0.1947	13624.4	0.2978
ZEB2(Zf)/SNU398-ZEB2-ChIP-Seq(GSE103048)/Homer	GNMCAGGTGTGC	1	0	1	4754	0.1024	8413.9	0.1839
LRF(Zf)/Erythroblasts-ZBTB7A-ChIP-Seq(GSE74977)/Homer	AAGACCCYYN	1	0	1	12008	0.2587	12843	0.2807
RARa(NR)/K562-RARa-ChIP-Seq(Encode)/Homer	TTGAMCTTTG	1	0	1	16215	0.3493	19392.4	0.4239
Mef2c(MADS)/GM12878-Mef2c-ChIP-Seq(GSE32465)/Homer	DCYAAAAATAGM	1	0	1	2892	0.0623	4439.9	0.0971
Tbx6(T-box)/ESC-Tbx6-ChIP-Seq(GSE93524)/Homer	DAGGTGTBAA	1	0	1	5932	0.1278	7180.3	0.157
Tbx5(T-box)/HL1-Tbx5.biotin-ChIP-Seq(GSE21529)/Homer	AGGTGTCA	1	0	1	20018	0.4313	22272.3	0.4868
Nkx2.1(Homeobox)/LungAC-Nkx2.1-ChIP-Seq(GSE43252)/Homer	RSCACTYRAG	1	0	1	18141	0.3908	19720	0.4311
Bapx1(Homeobox)/VertebralCol-Bapx1-ChIP-Seq(GSE36672)/Homer	TTRAGTGSYK	1	0	1	14143	0.3047	16761.5	0.3664
Tbx21(T-box)/GM12878-TBX21-ChIP-Seq(Encode)/Homer	AGGTGTGAAA	1	0	1	5271	0.1136	6495.8	0.142
ZNF136(Zf)/HEK293-ZNF136.GFP-ChIP-Seq(GSE58341)/Homer	YTKGATAHAGTATTCTWGGTNGGCA	1	0	1	463	0.01	737.8	0.0161
E2A(bHLH),near_PU.1/Bcell-PU.1-ChIP-Seq(GSE21512)/Homer	NVCACCTGBN	1	0	1	8395	0.1809	12211.4	0.2669
KLF5(Zf)/LoVo-KLF5-ChIP-Seq(GSE49402)/Homer	DGGGYGKGGC	1	0	1	10656	0.2296	11661	0.2549
Atf7(bZIP)/3T3L1-Atf7-ChIP-Seq(GSE56872)/Homer	NGRTGACGTCAY	1	0	1	2901	0.0625	3321	0.0726
Nkx2.2(Homeobox)/NPC-Nkx2.2-ChIP-Seq(GSE61673)/Homer	BTBRAGTGSN	1	0	1	13300	0.2865	15213.1	0.3325
Nkx2.5(Homeobox)/HL1-Nkx2.5.biotin-ChIP-Seq(GSE21529)/Homer	RRSCACTYAA	1	0	1	14324	0.3086	15579.8	0.3406
Nkx3.1(Homeobox)/LNCaP-Nkx3.1-ChIP-Seq(GSE28264)/Homer	AAGCACTTAA	1	0	1	14611	0.3148	15587.3	0.3407
Atf1(bZIP)/K562-ATF1-ChIP-Seq(GSE31477)/Homer	GATGACGTCA	1	0	1	3966	0.0854	4493.8	0.0982
Tbet(T-box)/CD8-Tbet-ChIP-Seq(GSE33802)/Homer	AGGTGTGAAM	1	0	1	5392	0.1162	6465.6	0.1413
EKLF(Zf)/Erythrocyte-Klf1-ChIP-Seq(GSE20478)/Homer	NWGGGTGTGGCY	1	0	1	1038	0.0224	1610.2	0.0352
EAR2(NR)/K562-NR2F6-ChIP-Seq(Encode)/Homer	NRBCARRGGTCA	1	0	1	7189	0.1549	9757.4	0.2133
ERRg(NR)/Kidney-ESRRG-ChIP-Seq(GSE104905)/Homer	GTGACCTTGRVN	1	0	1	4438	0.0956	4915.6	0.1074
Esrrb(NR)/mES-Esrrb-ChIP-Seq(GSE11431)/Homer	KTGACCTTGA	1	0	1	3186	0.0686	3662.9	0.0801
Klf4(Zf)/mES-Klf4-ChIP-Seq(GSE11431)/Homer	GCCACACCCA	1	0	1	2588	0.0558	3408.5	0.0745
KLF3(Zf)/MEF-Klf3-ChIP-Seq(GSE44748)/Homer	NRGCCCCRCCCHBNN	1	0	1	4294	0.0925	4769.9	0.1043
Srebp2(bHLH)/HepG2-Srebp2-ChIP-Seq(GSE31477)/Homer	CGGTCACSCCAC	1	0	1	938	0.0202	1460.3	0.0319
Srebp1a(bHLH)/HepG2-Srebp1a-ChIP-Seq(GSE31477)/Homer	RTCACSCCAY	1	0	1	1284	0.0277	1814.3	0.0397
GATA3(Zf)/iTreg-Gata3-ChIP-Seq(GSE20898)/Homer	AGATAASR	1	0	1	6834	0.1472	7528.9	0.1646
Gfi1b(Zf)/HPC7-Gfi1b-ChIP-Seq(GSE22178)/Homer	MAATCACTGC	1	0	1	4761	0.1026	5497.1	0.1202
GLIS3(Zf)/Thyroid-Glis3.GFP-ChIP-Seq(GSE103297)/Homer	CTCCCTGGGAGGCCN	1	0	1	13050	0.2811	15672.9	0.3426
Slug(Zf)/Mesoderm-Snai2-ChIP-Seq(GSE61475)/Homer	SNGCACCTGCHS	1	0	1	3795	0.0818	5424.3	0.1186
GSC(Homeobox)/FrogEmbryos-GSC-ChIP-Seq(DRA000576)/Homer	RGGATTAR	1	0	1	6701	0.1444	10154.3	0.222
SCRT1(Zf)/HEK293-SCRT1.eGFP-ChIP-Seq(Encode)/Homer	GCAACAGGTG	1	0	1	1426	0.0307	2195	0.048
TRPS1(Zf)/MCF7-TRPS1-ChIP-Seq(GSE107013)/Homer	AGATAAGANN	1	0	1	9386	0.2022	10048.3	0.2196

## Sheet: oligo-HOMER myeloid
Motif Name	Consensus	P-value	Log P-value	q-value (Benjamini)	# of Target Sequences with Motif(of 44052)	% of Target Sequences with Motif	# of Background Sequences with Motif(of 43515)	% of Background Sequences with Motif
SCL(bHLH)/HPC7-Scl-ChIP-Seq(GSE13511)/Homer	AVCAGCTG	1e-146	-336.2	0	27705	0.6288	24728.5	0.5684
AR-halfsite(NR)/LNCaP-AR-ChIP-Seq(GSE27824)/Homer	CCAGGAACAG	1e-17	-41.39	0	22407	0.5086	21217.6	0.4877
Nanog(Homeobox)/mES-Nanog-ChIP-Seq(GSE11724)/Homer	RGCCATTAAC	1e-05	-12.82	0	22209	0.5041	21457.5	0.4933
Tgif2(Homeobox)/mES-Tgif2-ChIP-Seq(GSE55404)/Homer	TGTCANYT	1e-42	-98.49	0	19485	0.4423	17829.9	0.4099
ERG(ETS)/VCaP-ERG-ChIP-Seq(GSE14097)/Homer	ACAGGAAGTG	0	-3679	0	18151	0.412	9930.6	0.2283
Smad3(MAD)/NPC-Smad3-ChIP-Seq(GSE36673)/Homer	TWGTCTGV	1e-31	-71.66	0	17764	0.4032	16361.3	0.3761
Tgif1(Homeobox)/mES-Tgif1-ChIP-Seq(GSE55404)/Homer	YTGWCADY	1e-23	-54.44	0	17710	0.402	16465.4	0.3785
ETV1(ETS)/GIST48-ETV1-ChIP-Seq(GSE22441)/Homer	AACCGGAAGT	0	-4093	0	16989	0.3856	8633.8	0.1985
EHF(ETS)/LoVo-EHF-ChIP-Seq(GSE49402)/Homer	AVCAGGAAGT	0	-3913	0	15910	0.3611	7948.8	0.1827
KLF14(Zf)/HEK293-KLF14.GFP-ChIP-Seq(GSE58341)/Homer	RGKGGGCGKGGC	1e-23	-53.92	0	15258	0.3463	14083.6	0.3237
Elf4(ETS)/BMDM-Elf4-ChIP-Seq(GSE88699)/Homer	ACTTCCKGKT	0	-5443	0	15238	0.3459	6364	0.1463
Hoxa9(Homeobox)/ChickenMSG-Hoxa9.Flag-ChIP-Seq(GSE86088)/Homer	RGCAATNAAA	1e-09	-22.2	0	14844	0.3369	14050.9	0.323
HIC1(Zf)/Treg-ZBTB29-ChIP-Seq(GSE99889)/Homer	TGCCAGCB	1e-06	-13.93	0	14601	0.3314	13954	0.3208
Fli1(ETS)/CD8-FLI-ChIP-Seq(GSE20898)/Homer	NRYTTCCGGH	0	-3462	0	14461	0.3282	7221.3	0.166
ETS1(ETS)/Jurkat-ETS1-ChIP-Seq(GSE17954)/Homer	ACAGGAAGTG	0	-4258	0	14372	0.3262	6537.4	0.1503
PU.1-IRF(ETS:IRF)/Bcell-PU.1-ChIP-Seq(GSE21512)/Homer	MGGAAGTGAAAC	0	-1871	0	14257	0.3236	8691.7	0.1998
ZNF711(Zf)/SHSY5Y-ZNF711-ChIP-Seq(GSE20673)/Homer	AGGCCTAG	0.0001	-9.29	0	13989	0.3175	13453	0.3093
PR(NR)/T47D-PR-ChIP-Seq(GSE31130)/Homer	VAGRACAKNCTGTBC	1e-76	-176.5	0	13934	0.3163	12012.3	0.2761
ETV4(ETS)/HepG2-ETV4-ChIP-Seq(ENCODE)/Homer	ACCGGAAGTG	0	-2591	0	13672	0.3103	7410.5	0.1703
Sp2(Zf)/HEK293-Sp2.eGFP-ChIP-Seq(Encode)/Homer	YGGCCCCGCCCC	1e-55	-127.6	0	13644	0.3097	11996.7	0.2758
Hoxa13(Homeobox)/ChickenMSG-Hoxa13.Flag-ChIP-Seq(GSE86088)/Homer	CYHATAAAAN	0.0001	-11.38	0	13491	0.3062	12918.2	0.297
Znf263(Zf)/K562-Znf263-ChIP-Seq(GSE31477)/Homer	CVGTSCTCCC	1	-2.103	0	13109	0.2975	12833.3	0.295
Hoxd11(Homeobox)/ChickenMSG-Hoxd11.Flag-ChIP-Seq(GSE86088)/Homer	VGCCATAAAA	1e-06	-15.32	0	13074	0.2968	12434.9	0.2858
Foxo1(Forkhead)/RAW-Foxo1-ChIP-Seq(Fan_et_al.)/Homer	CTGTTTAC	1e-148	-341.4	0	13011	0.2953	10490.5	0.2412
Etv2(ETS)/ES-ER71-ChIP-Seq(GSE59402)/Homer	NNAYTTCCTGHN	0	-3653	0	12768	0.2898	5825.9	0.1339
Nkx6.1(Homeobox)/Islet-Nkx6.1-ChIP-Seq(GSE40975)/Homer	GKTAATGR	0.1	-2.371	0	12611	0.2862	12328.7	0.2834
Hoxa11(Homeobox)/ChickenMSG-Hoxa11.Flag-ChIP-Seq(GSE86088)/Homer	TTTTATGGCM	1e-06	-14.63	0	12584	0.2856	11968.7	0.2751
GABPA(ETS)/Jurkat-GABPa-ChIP-Seq(GSE17954)/Homer	RACCGGAAGT	0	-3651	0	12533	0.2845	5660	0.1301
BMAL1(bHLH)/Liver-Bmal1-ChIP-Seq(GSE39860)/Homer	GNCACGTG	1e-89	-206.4	0	12242	0.2779	10282.6	0.2364
Olig2(bHLH)/Neuron-Olig2-ChIP-Seq(GSE30882)/Homer	RCCATMTGTT	1e-35	-81.95	0	12124	0.2752	10835.8	0.2491
NF1-halfsite(CTF)/LNCaP-NF1-ChIP-Seq(Unpublished)/Homer	YTGCCAAG	1e-74	-171.5	0	12075	0.2741	10282.2	0.2364
ELF5(ETS)/T47D-ELF5-ChIP-Seq(GSE30407)/Homer	ACVAGGAAGT	0	-5228	0	11981	0.2719	4331.2	0.0996
Maz(Zf)/HepG2-Maz-ChIP-Seq(GSE31477)/Homer	GGGGGGGG	1e-58	-134.6	0	11810	0.2681	10217.1	0.2349
Twist2(bHLH)/Myoblast-Twist2.Ty1-ChIP-Seq(GSE127998)/Homer	MCAGCTGBYH	1e-37	-85.93	0	11700	0.2656	10403.3	0.2391
KLF5(Zf)/LoVo-KLF5-ChIP-Seq(GSE49402)/Homer	DGGGYGKGGC	1e-20	-46.78	0	11591	0.2631	10606.1	0.2438
MYB(HTH)/ERMYB-Myb-ChIPSeq(GSE22095)/Homer	GGCVGTTR	1e-65	-151.2	0	11033	0.2504	9402	0.2161
Ascl1(bHLH)/NeuralTubes-Ascl1-ChIP-Seq(GSE55840)/Homer	NNVVCAGCTGBN	0.01	-6.387	0	10769	0.2444	10373.6	0.2385
NPAS(bHLH)/Liver-NPAS-ChIP-Seq(GSE39860)/Homer	NVCACGTG	1e-57	-132.3	0	10755	0.2441	9236.4	0.2123
ELF3(ETS)/PDAC-ELF3-ChIP-Seq(GSE64557)/Homer	ANCAGGAAGT	0	-3933	0	10714	0.2432	4238	0.0974
Meis1(Homeobox)/MastCells-Meis1-ChIP-Seq(GSE48085)/Homer	VGCTGWCAVB	1e-07	-17.24	0	10569	0.2399	9962.5	0.229
Sp5(Zf)/mES-Sp5.Flag-ChIP-Seq(GSE72989)/Homer	RGKGGGCGGAGC	1e-104	-240.3	0	10485	0.238	8519.9	0.1959
Smad4(MAD)/ESC-SMAD4-ChIP-Seq(GSE29422)/Homer	VBSYGTCTGG	1e-13	-30.53	0	10354	0.235	9580.5	0.2202
TCF4(bHLH)/SHSY5Y-TCF4-ChIP-Seq(GSE96915)/Homer	SMCATCTGKH	1e-33	-77.34	0	10217	0.2319	9051	0.2081
NeuroG2(bHLH)/Fibroblast-NeuroG2-ChIP-Seq(GSE75910)/Homer	ACCATCTGTT	1e-42	-97.42	0	10204	0.2316	8911.9	0.2049
Smad2(MAD)/ES-SMAD2-ChIP-Seq(GSE29422)/Homer	CTGTCTGG	1e-12	-28.55	0	10114	0.2296	9371.4	0.2154
Isl1(Homeobox)/Neuron-Isl1-ChIP-Seq(GSE31456)/Homer	CTAATKGV	0.001	-7.198	0	10025	0.2275	9624.7	0.2212
PU.1(ETS)/ThioMac-PU.1-ChIP-Seq(GSE21512)/Homer	AGAGGAAGTG	0	-5656	0	9969	0.2263	2954.7	0.0679
Sox3(HMG)/NPC-Sox3-ChIP-Seq(GSE33059)/Homer	CCWTTGTY	1e-09	-22.34	0	9953	0.2259	9292.7	0.2136
ZFX(Zf)/mES-Zfx-ChIP-Seq(GSE11431)/Homer	AGGCCTRG	1e-22	-51.53	0	9815	0.2228	8861.5	0.2037
KLF6(Zf)/PDAC-KLF6-ChIP-Seq(GSE64557)/Homer	MKGGGYGTGGCC	1e-34	-80.12	0	9695	0.2201	8539	0.1963
AMYB(HTH)/Testes-AMYB-ChIP-Seq(GSE44588)/Homer	TGGCAGTTGG	1e-54	-124.7	0	9644	0.2189	8235.2	0.1893
SPDEF(ETS)/VCaP-SPDEF-ChIP-Seq(SRA014231)/Homer	ASWTCCTGBT	0	-1134	0	9511	0.2159	5794.6	0.1332
BHLHA15(bHLH)/NIH3T3-BHLHB8.HA-ChIP-Seq(GSE119782)/Homer	NAMCAGCTGK	1e-34	-80.1	0	9477	0.2151	8332.1	0.1915
BMYB(HTH)/Hela-BMYB-ChIP-Seq(GSE27030)/Homer	NHAACBGYYV	1e-63	-146.4	0	9367	0.2126	7873	0.181
Sox10(HMG)/SciaticNerve-Sox3-ChIP-Seq(GSE35132)/Homer	CCWTTGTYYB	1e-06	-15.2	0	9333	0.2118	8794.6	0.2022
Rbpj1(?)/Panc1-Rbpj1-ChIP-Seq(GSE47459)/Homer	HTTTCCCASG	0.1	-4.496	0	9151	0.2077	8844.8	0.2033
Ap4(bHLH)/AML-Tfap4-ChIP-Seq(GSE45738)/Homer	NAHCAGCTGD	1e-83	-192.4	0	8970	0.2036	7312.5	0.1681
Sox6(HMG)/Myotubes-Sox6-ChIP-Seq(GSE32627)/Homer	CCATTGTTNY	1e-05	-12.41	0	8901	0.202	8421.3	0.1936
EWS:ERG-fusion(ETS)/CADO_ES1-EWS:ERG-ChIP-Seq(SRA014231)/Homer	ATTTCCTGTN	0	-2134	0	8717	0.1979	4135.8	0.0951
AP-2gamma(AP2)/MCF7-TFAP2C-ChIP-Seq(GSE21234)/Homer	SCCTSAGGSCAW	0.001	-9.138	0	8443	0.1916	8037.8	0.1848
Lhx3(Homeobox)/Neuron-Lhx3-ChIP-Seq(GSE31456)/Homer	ADBTAATTAR	0.1	-4.226	0	8211	0.1864	7932	0.1823
Bcl6(Zf)/Liver-Bcl6-ChIP-Seq(GSE31578)/Homer	NNNCTTTCCAGGAAA	1e-05	-12.37	0	8172	0.1855	7714.1	0.1773
RUNX1(Runt)/Jurkat-RUNX1-ChIP-Seq(GSE29180)/Homer	AAACCACARM	1e-209	-482.1	0	7913	0.1796	5563.6	0.1279
bHLHE41(bHLH)/proB-Bhlhe41-ChIP-Seq(GSE93764)/Homer	KCACGTGMCN	1e-09	-22	0	7902	0.1794	7317.1	0.1682
MITF(bHLH)/MastCells-MITF-ChIP-Seq(GSE48085)/Homer	RTCATGTGAC	1e-290	-668.5	0	7890	0.1791	5187.7	0.1193
EBF1(EBF)/Near-E2A-ChIP-Seq(GSE21512)/Homer	GTCCCCWGGGGA	1e-07	-16.46	0	7824	0.1776	7314.8	0.1681
Atoh1(bHLH)/Cerebellum-Atoh1-ChIP-Seq(GSE22111)/Homer	VNRVCAGCTGGY	1e-58	-135.6	0	7758	0.1761	6435.5	0.1479
RXR(NR),DR1/3T3L1-RXR-ChIP-Seq(GSE13511)/Homer	TAGGGCAAAGGTCA	1e-13	-31.19	0	7681	0.1743	7005.5	0.161
NPAS2(bHLH)/Liver-NPAS2-ChIP-Seq(GSE39860)/Homer	KCCACGTGAC	1e-15	-36.21	0	7607	0.1727	6887.4	0.1583
ZNF467(Zf)/HEK293-ZNF467.GFP-ChIP-Seq(GSE58341)/Homer	TGGGGAAGGGCM	1e-49	-114	0	7547	0.1713	6340.3	0.1457
ELF1(ETS)/Jurkat-ELF1-ChIP-Seq(SRA014231)/Homer	AVCCGGAAGT	0	-1887	0	7516	0.1706	3497.6	0.0804
TATA-Box(TBP)/Promoter/Homer	CCTTTTAWAGSC	1e-27	-62.51	0	7492	0.1701	6576.9	0.1512
MyoG(bHLH)/C2C12-MyoG-ChIP-Seq(GSE36024)/Homer	AACAGCTG	1e-25	-59.53	0	7408	0.1681	6517.7	0.1498
LXH9(Homeobox)/Hct116-LXH9.V5-ChIP-Seq(GSE116822)/Homer	NGCTAATTAG	1e-09	-21.03	0	7263	0.1649	6714.6	0.1544
MNT(bHLH)/HepG2-MNT-ChIP-Seq(Encode)/Homer	DGCACACGTG	1e-79	-182.2	0	7182	0.163	5726.6	0.1316
Tcf12(bHLH)/GM12878-Tcf12-ChIP-Seq(GSE32465)/Homer	VCAGCTGYTG	1e-35	-81.85	0	7178	0.1629	6164.6	0.1417
Rfx6(HTH)/Min6b1-Rfx6.HA-ChIP-Seq(GSE62844)/Homer	TGTTKCCTAGCAACM	1e-32	-75.23	0	7164	0.1626	6189.2	0.1423
Elk1(ETS)/Hela-Elk1-ChIP-Seq(GSE31477)/Homer	HACTTCCGGY	0	-1303	0	7065	0.1604	3704.5	0.0852
Tcf21(bHLH)/ArterySmoothMuscle-Tcf21-ChIP-Seq(GSE61369)/Homer	NAACAGCTGG	1e-36	-85.14	0	6947	0.1577	5931.2	0.1363
HIF-1b(HLH)/T47D-HIF1b-ChIP-Seq(GSE59937)/Homer	RTACGTGC	0.01	-5.394	0	6924	0.1572	6641.2	0.1527
Elk4(ETS)/Hela-Elk4-ChIP-Seq(GSE31477)/Homer	NRYTTCCGGY	0	-1089	0	6733	0.1528	3688	0.0848
SpiB(ETS)/OCILY3-SPIB-ChIP-Seq(GSE56857)/Homer	AAAGRGGAAGTG	0	-5174	0	6679	0.1516	1469.4	0.0338
EWS:FLI1-fusion(ETS)/SK_N_MC-EWS:FLI1-ChIP-Seq(SRA014231)/Homer	VACAGGAAAT	0	-1238	0	6645	0.1508	3463.9	0.0796
PRDM15(Zf)/ESC-Prdm15-ChIP-Seq(GSE73694)/Homer	YCCDNTCCAGGTTTT	1	-2.159	0	6602	0.1499	6430	0.1478
PPARa(NR),DR1/Liver-Ppara-ChIP-Seq(GSE47954)/Homer	VNAGGKCAAAGGTCA	0.1	-4.422	0	6539	0.1484	6291.4	0.1446
AP-2alpha(AP2)/Hela-AP2alpha-ChIP-Seq(GSE31477)/Homer	ATGCCCTGAGGC	0.01	-6.484	0	6535	0.1483	6236.8	0.1434
RUNX2(Runt)/PCa-RUNX2-ChIP-Seq(GSE33889)/Homer	NWAACCACADNN	1e-194	-447.5	0	6468	0.1468	4414	0.1015
Hoxd10(Homeobox)/ChickenMSG-Hoxd10.Flag-ChIP-Seq(GSE86088)/Homer	GGCMATGAAA	1e-08	-19.38	0	6446	0.1463	5949.9	0.1368
EBF2(EBF)/BrownAdipose-EBF2-ChIP-Seq(GSE97114)/Homer	NABTCCCWDGGGAVH	0.01	-5.435	0	6279	0.1425	6011.8	0.1382
PPARE(NR),DR1/3T3L1-Pparg-ChIP-Seq(GSE13511)/Homer	TGACCTTTGCCCCA	0.0001	-11.11	0	6223	0.1412	5847.6	0.1344
Egr1(Zf)/K562-Egr1-ChIP-Seq(GSE32465)/Homer	TGCGTGGGYG	1e-38	-88.84	0	6208	0.1409	5228	0.1202
STAT4(Stat)/CD4-Stat4-ChIP-Seq(GSE22104)/Homer	NYTTCCWGGAAR	1e-28	-64.9	0	6201	0.1407	5352.8	0.123
FOXA1(Forkhead)/LNCAP-FOXA1-ChIP-Seq(GSE27824)/Homer	WAAGTAAACA	0.1	-3.933	0	6189	0.1405	5963.2	0.1371
ZNF189(Zf)/HEK293-ZNF189.GFP-ChIP-Seq(GSE58341)/Homer	TGGAACAGMA	1e-51	-117.9	0	6162	0.1399	5053	0.1162
MafA(bZIP)/Islet-MafA-ChIP-Seq(GSE30298)/Homer	TGCTGACTCA	1e-179	-413.8	0	5977	0.1357	4070.1	0.0936
CEBP(bZIP)/ThioMac-CEBPb-ChIP-Seq(GSE21512)/Homer	ATTGCGCAAC	1e-182	-419.3	0	5948	0.135	4035.9	0.0928
AP-1(bZIP)/ThioMac-PU.1-ChIP-Seq(GSE21512)/Homer	VTGACTCATC	1e-298	-687.3	0	5869	0.1332	3528.3	0.0811
HLF(bZIP)/HSC-HLF.Flag-ChIP-Seq(GSE69817)/Homer	RTTATGYAAB	1e-187	-432	0	5868	0.1332	3944.5	0.0907
MyoD(bHLH)/Myotube-MyoD-ChIP-Seq(GSE21614)/Homer	RRCAGCTGYTSY	1e-37	-86.52	0	5838	0.1325	4899.6	0.1126
NFAT(RHD)/Jurkat-NFATC1-ChIP-Seq(Jolma_et_al.)/Homer	ATTTTCCATT	1e-36	-84.93	0	5836	0.1325	4905.2	0.1128
NeuroD1(bHLH)/Islet-NeuroD1-ChIP-Seq(GSE30298)/Homer	GCCATCTGTT	1e-47	-110.1	0	5810	0.1319	4765.9	0.1096
RUNX(Runt)/HPC7-Runx1-ChIP-Seq(GSE22178)/Homer	SAAACCACAG	1e-202	-465.7	0	5763	0.1308	3795.5	0.0873
IRF8(IRF)/BMDM-IRF8-ChIP-Seq(GSE77884)/Homer	GRAASTGAAAST	0	-2532	0	5753	0.1306	1960.2	0.0451
Six2(Homeobox)/NephronProgenitor-Six2-ChIP-Seq(GSE39837)/Homer	GWAAYHTGAKMC	1e-09	-22.07	0	5700	0.1294	5205.7	0.1197
FOXK1(Forkhead)/HEK293-FOXK1-ChIP-Seq(GSE51673)/Homer	NVWTGTTTAC	1e-18	-41.61	0	5687	0.1291	5024.9	0.1155
RUNX-AML(Runt)/CD4+-PolII-ChIP-Seq(Barski_et_al.)/Homer	GCTGTGGTTW	1e-182	-420.5	0	5671	0.1287	3803.4	0.0874
Zic(Zf)/Cerebellum-ZIC1.2-ChIP-Seq(GSE60731)/Homer	CCTGCTGAGH	1e-05	-11.67	0	5646	0.1282	5281.4	0.1214
Fox:Ebox(Forkhead,bHLH)/Panc1-Foxa2-ChIP-Seq(GSE47459)/Homer	NNNVCTGWGYAAACASN	1e-29	-67.09	0	5587	0.1268	4769.3	0.1096
HOXB13(Homeobox)/ProstateTumor-HOXB13-ChIP-Seq(GSE56288)/Homer	TTTTATKRGG	1	-1.349	0	5571	0.1264	5456.6	0.1254
NFY(CCAAT)/Promoter/Homer	RGCCAATSRG	1e-102	-235.3	0	5518	0.1252	4088.8	0.094
CEBP:AP1(bZIP)/ThioMac-CEBPb-ChIP-Seq(GSE21512)/Homer	DRTGTTGCAA	1e-137	-317.6	0	5466	0.1241	3843.8	0.0884
Bcl11a(Zf)/HSPC-BCL11A-ChIP-Seq(GSE104676)/Homer	TYTGACCASWRG	0.0001	-11.12	0	5427	0.1232	5078.9	0.1168
KLF3(Zf)/MEF-Klf3-ChIP-Seq(GSE44748)/Homer	NRGCCCCRCCCHBNN	1e-48	-111.7	0	5363	0.1217	4353.7	0.1001
Atf3(bZIP)/GBM-ATF3-ChIP-Seq(GSE33912)/Homer	DATGASTCATHN	1e-302	-696.6	0	5327	0.1209	3095.1	0.0711
WT1(Zf)/Kidney-WT1-ChIP-Seq(GSE90016)/Homer	MCTCCCMCRCAB	1e-24	-55.53	0	5281	0.1199	4552.2	0.1046
E2F3(E2F)/MEF-E2F3-ChIP-Seq(GSE71376)/Homer	BTKGGCGGGAAA	0.01	-6.514	0	5253	0.1192	4989.2	0.1147
BATF(bZIP)/Th17-BATF-ChIP-Seq(GSE39756)/Homer	DATGASTCAT	0	-713.1	0	5228	0.1187	2998.4	0.0689
n-Myc(bHLH)/mES-nMyc-ChIP-Seq(GSE11431)/Homer	VRCCACGTGG	1e-56	-130.4	0	5217	0.1184	4149.5	0.0954
KLF10(Zf)/HEK293-KLF10.GFP-ChIP-Seq(GSE58341)/Homer	GGGGGTGTGTCC	1e-35	-82.13	0	5142	0.1167	4282.4	0.0984
ETS(ETS)/Promoter/Homer	AACCGGAAGT	0	-1603	0	5124	0.1163	2113.5	0.0486
Sox2(HMG)/mES-Sox2-ChIP-Seq(GSE11431)/Homer	BCCATTGTTC	1e-08	-18.79	0	5058	0.1148	4627.3	0.1064
Gata4(Zf)/Heart-Gata4-ChIP-Seq(GSE35151)/Homer	NBWGATAAGR	0.1	-4.421	0	5020	0.1139	4809.4	0.1106
Max(bHLH)/K562-Max-ChIP-Seq(GSE31477)/Homer	RCCACGTGGYYN	1e-79	-183.5	0	5005	0.1136	3787.6	0.0871
Ets1-distal(ETS)/CD4+-PolII-ChIP-Seq(Barski_et_al.)/Homer	MACAGGAAGT	0	-2503	0	4989	0.1132	1547.1	0.0356
ZNF341(Zf)/EBV-ZNF341-ChIP-Seq(GSE113194)/Homer	GGAACAGCCG	1e-27	-63.92	0	4985	0.1131	4230.9	0.0973
Zic3(Zf)/mES-Zic3-ChIP-Seq(GSE37889)/Homer	GGCCYCCTGCTGDGH	1e-14	-32.41	0	4917	0.1116	4369.4	0.1004
Sox9(HMG)/Limb-SOX9-ChIP-Seq(GSE73225)/Homer	AGGVNCCTTTGT	1e-06	-14.55	0	4916	0.1116	4540.6	0.1044
Myf5(bHLH)/GM-Myf5-ChIP-Seq(GSE24852)/Homer	BAACAGCTGT	1e-21	-50.34	0	4891	0.111	4221.4	0.097
NFIL3(bZIP)/HepG2-NFIL3-ChIP-Seq(Encode)/Homer	VTTACGTAAYNNNNN	1e-219	-505.3	0	4864	0.1104	3005.7	0.0691
FoxD3(forkhead)/ZebrafishEmbryo-Foxd3.biotin-ChIP-seq(GSE106676)/Homer	TGTTTAYTTAGC	0.01	-5.644	0	4836	0.1098	4602.6	0.1058
Stat3+il21(Stat)/CD4-Stat3-ChIP-Seq(GSE19198)/Homer	SVYTTCCNGGAARB	1e-36	-82.98	0	4832	0.1097	3995.5	0.0918
Atf1(bZIP)/K562-ATF1-ChIP-Seq(GSE31477)/Homer	GATGACGTCA	1e-08	-18.57	0	4827	0.1096	4409.2	0.1014
Sox4(HMG)/proB-Sox4-ChIP-Seq(GSE50066)/Homer	YCTTTGTTCC	0.1	-3.572	0	4787	0.1087	4604.3	0.1058
Foxf1(Forkhead)/Lung-Foxf1-ChIP-Seq(GSE77951)/Homer	WWATRTAAACAN	0.01	-6.404	0	4721	0.1072	4475.8	0.1029
E2F6(E2F)/Hela-E2F6-ChIP-Seq(GSE31477)/Homer	GGCGGGAARN	1e-09	-22.1	0	4691	0.1065	4244.6	0.0976
PRDM1(Zf)/Hela-PRDM1-ChIP-Seq(GSE31477)/Homer	ACTTTCACTTTC	1e-121	-278.9	0	4690	0.1065	3275.4	0.0753
JunB(bZIP)/DendriticCells-Junb-ChIP-Seq(GSE36099)/Homer	RATGASTCAT	0	-772.1	0	4640	0.1053	2488.2	0.0572
Fra1(bZIP)/BT549-Fra1-ChIP-Seq(GSE46166)/Homer	NNATGASTCATH	0	-723.7	0	4589	0.1042	2505.4	0.0576
Pdx1(Homeobox)/Islet-Pdx1-ChIP-Seq(SRA008281)/Homer	YCATYAATCA	0.1	-3.202	0	4554	0.1034	4387.2	0.1009
IRF3(IRF)/BMDM-Irf3-ChIP-Seq(GSE67343)/Homer	AGTTTCAKTTTC	0	-1457	0	4538	0.103	1839.9	0.0423
BORIS(Zf)/K562-CTCFL-ChIP-Seq(GSE32465)/Homer	CNNBRGCGCCCCCTGSTGGC	0	-2313	0	4517	0.1025	1375.4	0.0316
CLOCK(bHLH)/Liver-Clock-ChIP-Seq(GSE39860)/Homer	GHCACGTG	1e-108	-249.5	0	4463	0.1013	3150.5	0.0724
Unknown-ESC-element(?)/mES-Nanog-ChIP-Seq(GSE11724)/Homer	CACAGCAGGGGG	1e-19	-45.85	0	4462	0.1013	3850.9	0.0885
Gata6(Zf)/HUG1N-GATA6-ChIP-Seq(GSE51936)/Homer	YCTTATCTBN	1	-1.825	0	4446	0.1009	4328.8	0.0995
PU.1:IRF8(ETS:IRF)/pDC-Irf8-ChIP-Seq(GSE66899)/Homer	GGAAGTGAAAST	0	-2721	0	4374	0.0993	1145.1	0.0263
FoxL2(Forkhead)/Ovary-FoxL2-ChIP-Seq(GSE60858)/Homer	WWTRTAAACAVG	0.0001	-9.966	0	4332	0.0983	4041	0.0929
Foxa2(Forkhead)/Liver-Foxa2-ChIP-Seq(GSE25694)/Homer	CYTGTTTACWYW	1e-19	-45.8	0	4314	0.0979	3713.8	0.0854
Sp1(Zf)/Promoter/Homer	GGCCCCGCCCCC	1e-139	-320.6	0	4272	0.097	2843.9	0.0654
Arnt:Ahr(bHLH)/MCF7-Arnt-ChIP-Seq(Lo_et_al.)/Homer	TBGCACGCAA	0.001	-8.455	0	4158	0.0944	3895.2	0.0895
USF1(bHLH)/GM12878-Usf1-ChIP-Seq(GSE32465)/Homer	SGTCACGTGR	1e-158	-366	0	4155	0.0943	2666.1	0.0613
Fra2(bZIP)/Striatum-Fra2-ChIP-Seq(GSE43429)/Homer	GGATGACTCATC	0	-758.5	0	4139	0.0939	2139.8	0.0492
Klf9(Zf)/GBM-Klf9-ChIP-Seq(GSE62211)/Homer	GCCACRCCCACY	1e-63	-147	0	4088	0.0928	3095.9	0.0712
Foxo3(Forkhead)/U2OS-Foxo3-ChIP-Seq(E-MTAB-2701)/Homer	DGTAAACA	1e-16	-38.84	0	4026	0.0914	3489	0.0802
ZNF264(Zf)/HEK293-ZNF264.GFP-ChIP-Seq(GSE58341)/Homer	RGGGCACTAACY	0.01	-6.482	0	3975	0.0902	3751.6	0.0862
E2F4(E2F)/K562-E2F4-ChIP-Seq(GSE31477)/Homer	GGCGGGAAAH	1e-17	-40.15	0	3909	0.0887	3372	0.0775
PBX2(Homeobox)/K562-PBX2-ChIP-Seq(Encode)/Homer	RTGATTKATRGN	1	-1.685	0	3898	0.0885	3796.5	0.0873
Sox17(HMG)/Endoderm-Sox17-ChIP-Seq(GSE61475)/Homer	CCATTGTTYB	0.1	-4.509	0	3831	0.087	3650.5	0.0839
IRF4(IRF)/GM12878-IRF4-ChIP-Seq(GSE32465)/Homer	ACTGAAACCA	1e-156	-360	0	3754	0.0852	2356.6	0.0542
c-Myc(bHLH)/LNCAP-cMyc-ChIP-Seq(Unpublished)/Homer	VCCACGTG	1e-50	-115.2	0	3751	0.0851	2901	0.0667
FOXK2(Forkhead)/U2OS-FOXK2-ChIP-Seq(E-MTAB-2204)/Homer	SCHTGTTTACAT	1e-20	-48.28	0	3709	0.0842	3140.3	0.0722
CTCF(Zf)/CD4+-CTCF-ChIP-Seq(Barski_et_al.)/Homer	AYAGTGCCMYCTRGTGGCCA	0	-3705	0	3681	0.0836	594.3	0.0137
NF1(CTF)/LNCAP-NF1-ChIP-Seq(Unpublished)/Homer	CYTGGCABNSTGCCAR	1e-98	-226	0	3651	0.0829	2522.1	0.058
Stat3(Stat)/mES-Stat3-ChIP-Seq(GSE11431)/Homer	CTTCCGGGAA	1e-33	-77.9	0	3623	0.0822	2923.7	0.0672
NFkB-p65(RHD)/GM12787-p65-ChIP-Seq(GSE19485)/Homer	WGGGGATTTCCC	1e-17	-40.89	0	3580	0.0813	3063.5	0.0704
c-Myc(bHLH)/mES-cMyc-ChIP-Seq(GSE11431)/Homer	VVCCACGTGG	1e-23	-54.24	0	3576	0.0812	2987.5	0.0687
Hoxa10(Homeobox)/ChickenMSG-Hoxa10.Flag-ChIP-Seq(GSE86088)/Homer	GGYAATGAAA	1e-30	-69.31	0	3554	0.0807	2897.6	0.0666
Atf7(bZIP)/3T3L1-Atf7-ChIP-Seq(GSE56872)/Homer	NGRTGACGTCAY	1e-05	-11.97	0	3525	0.08	3240.1	0.0745
LEF1(HMG)/H1-LEF1-ChIP-Seq(GSE64758)/Homer	CCTTTGATST	0.01	-4.706	0	3518	0.0799	3342.5	0.0768
Tlx?(NR)/NPC-H3K4me1-ChIP-Seq(GSE16256)/Homer	CTGGCAGSCTGCCA	1e-65	-150.6	0	3409	0.0774	2498.9	0.0574
Klf4(Zf)/mES-Klf4-ChIP-Seq(GSE11431)/Homer	GCCACACCCA	0.0001	-9.668	0	3372	0.0765	3122.5	0.0718
STAT6(Stat)/CD4-Stat6-ChIP-Seq(GSE22104)/Homer	ABTTCYYRRGAA	1e-28	-65.57	0	3352	0.0761	2731.1	0.0628
STAT6(Stat)/Macrophage-Stat6-ChIP-Seq(GSE38377)/Homer	TTCCKNAGAA	1e-22	-51.71	0	3332	0.0756	2777.9	0.0639
Usf2(bHLH)/C2C12-Usf2-ChIP-Seq(GSE36030)/Homer	GTCACGTGGT	1e-130	-300	0	3314	0.0752	2106	0.0484
CHR(?)/Hela-CellCycle-Expression/Homer	SRGTTTCAAA	0.01	-4.885	0	3304	0.075	3131.9	0.072
Foxh1(Forkhead)/hESC-FOXH1-ChIP-Seq(GSE29422)/Homer	NNTGTGGATTSS	0.1	-3.531	0	3256	0.0739	3113.7	0.0716
bZIP:IRF(bZIP,IRF)/Th17-BatF-ChIP-Seq(GSE39756)/Homer	NAGTTTCABTHTGACTNW	1e-43	-99.77	0	3233	0.0734	2496.4	0.0574
Fosl2(bZIP)/3T3L1-Fosl2-ChIP-Seq(GSE56872)/Homer	NATGASTCABNN	0	-735.7	0	3128	0.071	1456.1	0.0335
ZBTB18(Zf)/HEK293-ZBTB18.GFP-ChIP-Seq(GSE58341)/Homer	AACATCTGGA	1	-2.044	0	3103	0.0704	3004.5	0.0691
ZNF7(Zf)/HepG2-ZNF7.Flag-ChIP-Seq(Encode)/Homer	CTGCCWVCTTTTRTA	1e-05	-13.09	0	3049	0.0692	2774.8	0.0638
Hand2(bHLH)/Mesoderm-Hand2-ChIP-Seq(GSE61475)/Homer	TGACANARRCCAGRC	1e-08	-19.38	0	3029	0.0688	2697	0.062
MafB(bZIP)/BMM-Mafb-ChIP-Seq(GSE75722)/Homer	WNTGCTGASTCAGCANWTTY	1e-70	-161.7	0	3026	0.0687	2145.2	0.0493
Zfp57(Zf)/H1-ZFP57.HA-ChIP-Seq(GSE115387)/Homer	NANTGCSGCA	1e-14	-32.92	0	2971	0.0674	2549	0.0586
Gata1(Zf)/K562-GATA1-ChIP-Seq(GSE18829)/Homer	SAGATAAGRV	1	-1.503	0	2846	0.0646	2771.1	0.0637
PRDM9(Zf)/Testis-DMC1-ChIP-Seq(GSE35498)/Homer	ADGGYAGYAGCATCT	1e-08	-19.94	0	2759	0.0626	2439.9	0.0561
HNF4a(NR),DR1/HepG2-HNF4a-ChIP-Seq(GSE25021)/Homer	CARRGKBCAAAGTYCA	0.0001	-10.51	0	2590	0.0588	2365.1	0.0544
HINFP(Zf)/K562-HINFP.eGFP-ChIP-Seq(Encode)/Homer	TWVGGTCCGC	1	-1.621	0	2479	0.0563	2407.7	0.0553
Jun-AP1(bZIP)/K562-cJun-ChIP-Seq(GSE31477)/Homer	GATGASTCATCN	1e-281	-647.2	0	2429	0.0551	1065.6	0.0245
Atf2(bZIP)/3T3L1-Atf2-ChIP-Seq(GSE56872)/Homer	NRRTGACGTCAT	1e-29	-67.98	0	2419	0.0549	1889.9	0.0434
bHLHE40(bHLH)/HepG2-BHLHE40-ChIP-Seq(GSE31477)/Homer	KCACGTGMCN	1e-30	-69.78	0	2383	0.0541	1851.7	0.0426
FOXP1(Forkhead)/H9-FOXP1-ChIP-Seq(GSE31006)/Homer	NYYTGTTTACHN	1e-19	-44.65	0	2380	0.054	1947.4	0.0448
IRF1(IRF)/PBMC-IRF1-ChIP-Seq(GSE43036)/Homer	GAAAGTGAAAGT	0	-1079	0	2378	0.054	774.3	0.0178
ZNF143|STAF(Zf)/CUTLL-ZNF143-ChIP-Seq(GSE29600)/Homer	ATTTCCCAGVAKSCY	0.01	-5.387	0	2313	0.0525	2165.3	0.0498
Hoxc9(Homeobox)/Ainv15-Hoxc9-ChIP-Seq(GSE21812)/Homer	GGCCATAAATCA	0.1	-2.375	0	2307	0.0524	2217.4	0.051
RBPJ:Ebox(?,bHLH)/Panc1-Rbpj1-ChIP-Seq(GSE47459)/Homer	GGGRAARRGRMCAGMTG	1e-05	-12	0	2276	0.0517	2052.2	0.0472
HIF2a(bHLH)/785_O-HIF2a-ChIP-Seq(GSE34871)/Homer	GCACGTACCC	0.01	-6.861	0	2243	0.0509	2077.8	0.0478
c-Jun-CRE(bZIP)/K562-cJun-ChIP-Seq(GSE31477)/Homer	ATGACGTCATCY	1e-14	-33.6	0	2231	0.0506	1865.3	0.0429
Atf4(bZIP)/MEF-Atf4-ChIP-Seq(GSE35681)/Homer	MTGATGCAAT	1e-86	-200.2	0	2165	0.0491	1364.5	0.0314
STAT5(Stat)/mCD4+-Stat5-ChIP-Seq(GSE12346)/Homer	RTTTCTNAGAAA	1e-09	-20.91	0	2138	0.0485	1853.5	0.0426
E2F1(E2F)/Hela-E2F1-ChIP-Seq(GSE22478)/Homer	CWGGCGGGAA	0.1	-2.514	0	2099	0.0476	2011.2	0.0462
Rfx5(HTH)/GM12878-Rfx5-ChIP-Seq(GSE31477)/Homer	SCCTAGCAACAG	1e-20	-47.21	0	2098	0.0476	1684	0.0387
GRHL2(CP2)/HBE-GRHL2-ChIP-Seq(GSE46194)/Homer	AAACYKGTTWDACMRGTTTB	1e-07	-17.13	0	2085	0.0473	1830.8	0.0421
Oct6(POU,Homeobox)/NPC-Pou3f1-ChIP-Seq(GSE35496)/Homer	WATGCAAATGAG	0.01	-6.336	0	2027	0.046	1877.8	0.0432
Bach2(bZIP)/OCILy7-Bach2-ChIP-Seq(GSE44420)/Homer	TGCTGAGTCA	1e-243	-560.4	0	1984	0.045	844.2	0.0194
STAT1(Stat)/HelaS3-STAT1-ChIP-Seq(GSE12782)/Homer	NATTTCCNGGAAAT	1e-17	-40.72	0	1976	0.0449	1601.4	0.0368
Egr2(Zf)/Thymocytes-Egr2-ChIP-Seq(GSE34254)/Homer	NGCGTGGGCGGR	1e-31	-72.38	0	1974	0.0448	1486.6	0.0342
MafF(bZIP)/HepG2-MafF-ChIP-Seq(GSE31477)/Homer	HWWGTCAGCAWWTTT	1e-30	-69.67	0	1939	0.044	1464.1	0.0337
MafK(bZIP)/C2C12-MafK-ChIP-Seq(GSE36030)/Homer	GCTGASTCAGCA	1e-101	-233.4	0	1926	0.0437	1128.2	0.0259
Zfp809(Zf)/ES-Zfp809-ChIP-Seq(GSE70799)/Homer	GGGGCTYGKCTGGGA	1e-06	-14.84	0	1906	0.0433	1680.6	0.0386
IRF2(IRF)/Erythroblas-IRF2-ChIP-Seq(GSE36985)/Homer	GAAASYGAAASY	0	-1105	0	1880	0.0427	505.5	0.0116
ARE(NR)/LNCAP-AR-ChIP-Seq(GSE27824)/Homer	RGRACASNSTGTYCYB	1e-46	-106.6	0	1872	0.0425	1309.5	0.0301
ZNF519(Zf)/HEK293-ZNF519.GFP-ChIP-Seq(GSE58341)/Homer	GAGSCCGAGC	1	-1.678	0	1830	0.0415	1770.8	0.0407
CRE(bZIP)/Promoter/Homer	CSGTGACGTCAC	1e-53	-122	0	1794	0.0407	1211.7	0.0279
CArG(MADS)/PUER-Srf-ChIP-Seq(Sullivan_et_al.)/Homer	CCATATATGGNM	1e-09	-22.5	0	1790	0.0406	1522.6	0.035
Zfp281(Zf)/ES-Zfp281-ChIP-Seq(GSE81042)/Homer	CCCCTCCCCCAC	1e-18	-41.79	0	1766	0.0401	1409.8	0.0324
PGR(NR)/EndoStromal-PGR-ChIP-Seq(GSE69539)/Homer	AAGAACATWHTGTTC	1e-65	-150.3	0	1723	0.0391	1100.1	0.0253
GRE(NR),IR3/RAW264.7-GRE-ChIP-Seq(Unpublished)/Homer	VAGRACAKWCTGTYC	1e-60	-140	0	1706	0.0387	1105.5	0.0254
Tcf7(HMG)/GM12878-TCF7-ChIP-Seq(Encode)/Homer	CTTTGATGTGSB	0.1	-2.907	0	1702	0.0386	1617.6	0.0372
HIF-1a(bHLH)/MCF7-HIF1a-ChIP-Seq(GSE28352)/Homer	TACGTGCV	0.01	-6.273	0	1681	0.0382	1547.5	0.0356
Foxa3(Forkhead)/Liver-Foxa3-ChIP-Seq(GSE77670)/Homer	BSNTGTTTACWYWGN	1e-18	-42.12	0	1657	0.0376	1311.6	0.0302
Chop(bZIP)/MEF-Chop-ChIP-Seq(GSE35681)/Homer	ATTGCATCAT	1e-46	-106.5	0	1627	0.0369	1107.7	0.0255
ETS:RUNX(ETS,Runt)/Jurkat-RUNX1-ChIP-Seq(GSE17954)/Homer	RCAGGATGTGGT	1e-258	-595.7	0	1615	0.0367	595.9	0.0137
PRDM14(Zf)/H1-PRDM14-ChIP-Seq(GSE22767)/Homer	RGGTCTCTAACY	0.1	-3.619	0	1594	0.0362	1500.6	0.0345
NRF(NRF)/Promoter/Homer	STGCGCATGCGC	1e-13	-31.83	0	1545	0.0351	1253.7	0.0288
Mef2d(MADS)/Retina-Mef2d-ChIP-Seq(GSE61391)/Homer	GCTATTTTTAGC	1e-63	-145.7	0	1538	0.0349	962.7	0.0221
Oct11(POU,Homeobox)/NCIH1048-POU2F3-ChIP-seq(GSE115123)/Homer	GATTTGCATA	0.1	-4.451	0	1527	0.0347	1423.2	0.0327
Brn1(POU,Homeobox)/NPC-Brn1-ChIP-Seq(GSE35496)/Homer	TATGCWAATBAV	0.1	-3.237	0	1458	0.0331	1375.4	0.0316
NRF1(NRF)/MCF7-NRF1-ChIP-Seq(Unpublished)/Homer	CTGCGCATGCGC	1e-16	-38.48	0	1456	0.033	1147.1	0.0264
EBF(EBF)/proBcell-EBF-ChIP-Seq(GSE21978)/Homer	DGTCCCYRGGGA	1	-1.959	0	1448	0.0329	1390.3	0.032
Six1(Homeobox)/Myoblast-Six1-ChIP-Chip(GSE20150)/Homer	GKVTCADRTTWC	1e-09	-21.92	0	1397	0.0317	1166.8	0.0268
Brachyury(T-box)/Mesoendoderm-Brachyury-ChIP-exo(GSE54963)/Homer	ANTTMRCASBNNNGTGYKAAN	0.1	-3.384	0	1390	0.0316	1307.2	0.03
Tbx20(T-box)/Heart-Tbx20-ChIP-Seq(GSE29636)/Homer	GGTGYTGACAGS	1e-15	-36.37	0	1387	0.0315	1094.2	0.0252
Rfx1(HTH)/NPC-H3K4me1-ChIP-Seq(GSE16256)/Homer	KGTTGCCATGGCAA	1e-20	-47.2	0	1382	0.0314	1052.4	0.0242
Pknox1(Homeobox)/ES-Prep1-ChIP-Seq(GSE63282)/Homer	SCTGTCAVTCAV	1e-05	-12.17	0	1323	0.03	1156.1	0.0266
Pbx3(Homeobox)/GM12878-PBX3-ChIP-Seq(GSE32465)/Homer	SCTGTCAMTCAN	0.01	-5.375	0	1302	0.0296	1196.7	0.0275
NFAT:AP1(RHD,bZIP)/Jurkat-NFATC1-ChIP-Seq(Jolma_et_al.)/Homer	SARTGGAAAAWRTGAGTCAB	1e-33	-77.29	0	1276	0.029	882	0.0203
ZNF652/HepG2-ZNF652.Flag-ChIP-Seq(Encode)/Homer	TTAACCCTTTVNKKN	1	-1.651	0	1256	0.0285	1210.7	0.0278
Tcf3(HMG)/mES-Tcf3-ChIP-Seq(GSE11724)/Homer	ASWTCAAAGG	1	-1.565	0	1218	0.0276	1175.5	0.027
HRE(HSF)/Striatum-HSF1-ChIP-Seq(GSE38000)/Homer	TTCTAGAABNTTCTA	0.01	-5.477	0	1215	0.0276	1112.5	0.0256
MYNN(Zf)/HEK293-MYNN.eGFP-ChIP-Seq(Encode)/Homer	TTCAAAWTAAAAGTC	1	-1.218	0	1176	0.0267	1143.5	0.0263
GRE(NR),IR3/A549-GR-ChIP-Seq(GSE32465)/Homer	NRGVACABNVTGTYCY	1e-78	-181.1	0	1123	0.0255	600.8	0.0138
ISRE(IRF)/ThioMac-LPS-Expression(GSE23622)/Homer	AGTTTCASTTTC	1e-231	-532.6	0	1056	0.024	317.6	0.0073
E2F7(E2F)/Hela-E2F7-ChIP-Seq(GSE32673)/Homer	VDTTTCCCGCCA	0.01	-6.882	0	998	0.0227	893.5	0.0205
DMRT6(DM)/Testis-DMRT6-ChIP-Seq(GSE60440)/Homer	YDGHTACAWTGTADC	0.01	-6.624	0	985	0.0224	883.8	0.0203
PAX3:FKHR-fusion(Paired,Homeobox)/Rh4-PAX3:FKHR-ChIP-Seq(GSE19063)/Homer	ACCRTGACTAATTNN	0.1	-3.411	0	960	0.0218	893.3	0.0205
Pitx1:Ebox(Homeobox,bHLH)/Hindlimb-Pitx1-ChIP-Seq(GSE41591)/Homer	YTAATTRAWWCCAGATGT	0.01	-5.062	0	942	0.0214	857.8	0.0197
CEBP:CEBP(bZIP)/MEF-Chop-ChIP-Seq(GSE35681)/Homer	NTNATGCAAYMNNHTGMAAY	0.01	-5.477	0	922	0.0209	834.5	0.0192
Nur77(NR)/K562-NR4A1-ChIP-Seq(GSE31363)/Homer	TGACCTTTNCNT	0.0001	-9.48	0	911	0.0207	792.8	0.0182
NFkB-p50,p52(RHD)/Monocyte-p50-ChIP-Chip(Schreiber_et_al.)/Homer	GGGGGAATCCCC	0.1	-4.307	0	900	0.0204	825.6	0.019
ETS:E-box(ETS,bHLH)/HPC7-Scl-ChIP-Seq(GSE22178)/Homer	AGGAARCAGCTG	1e-59	-136.9	0	895	0.0203	487.6	0.0112
IRF:BATF(IRF:bZIP)/pDC-Irf8-ChIP-Seq(GSE66899)/Homer	CTTTCANTATGACTV	1e-48	-110.9	0	893	0.0203	519.2	0.0119
TFE3(bHLH)/MEF-TFE3-ChIP-Seq(GSE75757)/Homer	GTCACGTGACYV	1e-83	-191.6	0	891	0.0202	427.4	0.0098
HRE(HSF)/HepG2-HSF1-ChIP-Seq(GSE31477)/Homer	BSTTCTRGAABVTTCYAGAA	0.001	-8.228	0	850	0.0193	744.4	0.0171
Hoxb4(Homeobox)/ES-Hoxb4-ChIP-Seq(GSE34014)/Homer	TGATTRATGGCY	0.01	-5.473	0	850	0.0193	766.3	0.0176
E-box(bHLH)/Promoter/Homer	SSGGTCACGTGA	1e-52	-120.9	0	838	0.019	465.8	0.0107
Tcfcp2l1(CP2)/mES-Tcfcp2l1-ChIP-Seq(GSE11431)/Homer	NRAACCRGTTYRAACCRGYT	0.0001	-9.507	0	828	0.0188	715.6	0.0165
Twist(bHLH)/HMLE-TWIST1-ChIP-Seq(Chang_et_al)/Homer	VCAKCTGGNNNCCAGMTGBN	1	-1.377	0	769	0.0175	741.6	0.017
RORa(NR)/Liver-Rora-ChIP-Seq(GSE101115)/Homer	AAWCTAGGTCARDNN	0.001	-8.702	0	751	0.017	649.2	0.0149
X-box(HTH)/NPC-H3K4me1-ChIP-Seq(GSE16256)/Homer	GGTTGCCATGGCAA	1e-22	-51.48	0	722	0.0164	484.5	0.0111
Rfx2(HTH)/LoVo-RFX2-ChIP-Seq(GSE49402)/Homer	GTTGCCATGGCAACM	1e-31	-73.26	0	707	0.016	433.7	0.01
PAX5(Paired,Homeobox),condensed/GM12878-PAX5-ChIP-Seq(GSE32465)/Homer	GTCACGCTCSCTGM	0.001	-8.801	0	704	0.016	605.9	0.0139
JunD(bZIP)/K562-JunD-ChIP-Seq/Homer	ATGACGTCATCN	1e-49	-114.1	0	700	0.0159	373.7	0.0086
RORgt(NR)/EL4-RORgt.Flag-ChIP-Seq(GSE56019)/Homer	AAYTAGGTCA	0.01	-5.336	0	698	0.0158	624.7	0.0144
RORgt(NR)/EL4-RORgt.Flag-ChIP-Seq(GSE56019)/Homer	AAYTAGGTCA	0.01	-5.336	0	698	0.0158	624.7	0.0144
NF-E2(bZIP)/K562-NFE2-ChIP-Seq(GSE31477)/Homer	GATGACTCAGCA	1e-151	-349.4	0	695	0.0158	209.2	0.0048
Bach1(bZIP)/K562-Bach1-ChIP-Seq(GSE31477)/Homer	AWWNTGCTGAGTCAT	1e-154	-354.8	0	672	0.0153	195.6	0.0045
RFX(HTH)/K562-RFX3-ChIP-Seq(SRA012198)/Homer	CGGTTGCCATGGCAAC	1e-31	-73.6	0	653	0.0148	391	0.009
GFY(?)/Promoter/Homer	ACTACAATTCCC	1e-21	-50.64	0	653	0.0148	430.3	0.0099
GATA:SCL(Zf,bHLH)/Ter119-SCL-ChIP-Seq(GSE18720)/Homer	CRGCTGBNGNSNNSAGATAA	1e-09	-20.78	0	648	0.0147	501.3	0.0115
OCT:OCT(POU,Homeobox)/NPC-OCT6-ChIP-Seq(GSE43916)/Homer	YATGCATATRCATRT	1	-2.109	0	642	0.0146	605.1	0.0139
TR4(NR),DR1/Hela-TR4-ChIP-Seq(GSE24685)/Homer	GAGGTCAAAGGTCA	1	-2.271	0	607	0.0138	569.5	0.0131
YY1(Zf)/Promoter/Homer	CAAGATGGCGGC	1e-05	-12.69	0	600	0.0136	490.6	0.0113
ZNF317(Zf)/HEK293-ZNF317.GFP-ChIP-Seq(GSE58341)/Homer	GTCWGCTGTYYCTCT	0.001	-8.93	0	585	0.0133	495.1	0.0114
Nrf2(bZIP)/Lymphoblast-Nrf2-ChIP-Seq(GSE37589)/Homer	HTGCTGAGTCAT	1e-99	-229.8	0	549	0.0125	187.5	0.0043
GFY-Staf(?,Zf)/Promoter/Homer	RACTACAATTCCCAGAAKGC	1e-22	-51.97	0	531	0.0121	331.9	0.0076
NFE2L2(bZIP)/HepG2-NFE2L2-ChIP-Seq(Encode)/Homer	AWWWTGCTGAGTCAT	1e-97	-224.3	0	524	0.0119	176.3	0.0041
p53(p53)/Saos-p53-ChIP-Seq(GSE15780)/Homer	RRCATGYCYRGRCATGYYYN	0.1	-2.359	0	502	0.0114	467.2	0.0107
p53(p53)/Saos-p53-ChIP-Seq/Homer	RRCATGYCYRGRCATGYYYN	0.1	-2.359	0	502	0.0114	467.2	0.0107
NFkB-p65-Rel(RHD)/ThioMac-LPS-Expression(GSE23622)/Homer	GGAAATTCCC	1e-20	-47.58	0	478	0.0108	297.5	0.0068
RORg(NR)/Liver-Rorc-ChIP-Seq(GSE101115)/Homer	WAABTAGGTCAV	0.001	-7.955	0	473	0.0107	398.9	0.0092
PAX6(Paired,Homeobox)/Forebrain-Pax6-ChIP-Seq(GSE66961)/Homer	NGTGTTCAVTSAAGCGKAAA	1	-1.077	0	472	0.0107	457.1	0.0105
PBX1(Homeobox)/MCF7-PBX1-ChIP-Seq(GSE28007)/Homer	GSCTGTCACTCA	0.01	-4.743	0	454	0.0103	400.7	0.0092
Ronin(THAP)/ES-Thap11-ChIP-Seq(GSE51522)/Homer	RACTACAACTCCCAGVAKGC	1e-37	-87.31	0	420	0.0095	205.2	0.0047
Brn2(POU,Homeobox)/NPC-Brn2-ChIP-Seq(GSE35496)/Homer	ATGAATATTC	1	-1.903	0	414	0.0094	389	0.0089
E2F(E2F)/Hela-CellCycle-Expression/Homer	TTSGCGCGAAAA	0.01	-5.224	0	408	0.0093	354.1	0.0081
ZBTB33(Zf)/GM12878-ZBTB33-ChIP-Seq(GSE32465)/Homer	GGVTCTCGCGAGAAC	0.001	-8.868	0	347	0.0079	280.7	0.0065
TCFL2(HMG)/K562-TCF7L2-ChIP-Seq(GSE29196)/Homer	ACWTCAAAGG	1	-1.623	0	345	0.0078	325.3	0.0075
GATA3(Zf),DR8/iTreg-Gata3-ChIP-Seq(GSE20898)/Homer	AGATSTNDNNDSAGATAASN	0.01	-5.548	0	333	0.0076	283.2	0.0065
GATA(Zf),IR4/iTreg-Gata3-ChIP-Seq(GSE20898)/Homer	NAGATWNBNATCTNN	0.1	-3.652	0	330	0.0075	292.3	0.0067
NF1:FOXA1(CTF,Forkhead)/LNCAP-FOXA1-ChIP-Seq(GSE27824)/Homer	WNTGTTTRYTTTGGCA	0.0001	-9.341	0	279	0.0063	218.5	0.005
p73(p53)/Trachea-p73-ChIP-Seq(PRJNA310161)/Homer	NRRRCAWGTCCDGRCATGYY	0.1	-3.649	0	257	0.0058	224.7	0.0052
ZNF382(Zf)/HEK293-ZNF382.GFP-ChIP-Seq(GSE58341)/Homer	GNCTGTASTRNTGBCTCHTT	1e-09	-22.92	0	185	0.0042	110.8	0.0025
T1ISRE(IRF)/ThioMac-Ifnb-Expression/Homer	ACTTTCGTTTCT	1e-45	-104	0	171	0.0039	45.5	0.001
CTCF-SatelliteElement(Zf?)/CD4+-CTCF-ChIP-Seq(Barski_et_al.)/Homer	TGCAGTTCCMVNWRTGGCCA	1e-20	-46.73	0	171	0.0039	76	0.0017
GFX(?)/Promoter/Homer	ATTCTCGCGAGA	1e-08	-19.08	0	146	0.0033	86.2	0.002
EBNA1(EBV-virus)/Raji-EBNA1-ChIP-Seq(GSE30709)/Homer	GGYAGCAYDTGCTDCCCNNN	0.01	-5.194	0	111	0.0025	85.9	0.002
ZNF528(Zf)/HEK293-ZNF528.GFP-ChIP-Seq(GSE58341)/Homer	AGAAATGACTTCCCT	0.001	-7.7	0	40	0.0009	22.9	0.0005
OCT:OCT(POU,Homeobox)/NPC-Brn1-ChIP-Seq(GSE35496)/Homer	ATGAATATTCATGAG	0.1	-3.877	0	39	0.0009	27.5	0.0006
DUX(Homeobox)/C2C12-Dux-ChIP-Seq(GSE87279)/Homer	BCWGATTCAATCAAN	0.1	-4.389	0	17	0.0004	9.3	0.0002
Six4(Homeobox)/MCF7-SIX4-ChIP-Seq(Encode)/Homer	TGWAAYCTGABACCB	1	-1.02	1	250	0.0057	241.9	0.0056
ZNF675(Zf)/HEK293-ZNF675.GFP-ChIP-Seq(GSE58341)/Homer	ARGAGGMCAAAATGW	1	-0.9998	1	815	0.0185	795.7	0.0183
Barx1(Homeobox)/Stomach-Barx1.3xFlag-ChIP-Seq(GSE69483)/Homer	AAACMATTAN	1	-0.9979	1	2376	0.0539	2330.4	0.0536
FOXM1(Forkhead)/MCF7-FOXM1-ChIP-Seq(GSE72977)/Homer	TRTTTACTTW	1	-0.99	1	5278	0.1198	5189.4	0.1193
DUX4(Homeobox)/Myoblasts-DUX4.V5-ChIP-Seq(GSE75791)/Homer	NWTAAYCYAATCAWN	1	-0.9267	1	177	0.004	171.8	0.0039
DMRT1(DM)/Testis-DMRT1-ChIP-Seq(GSE64892)/Homer	TWGHWACAWTGTWDC	1	-0.903	1	1166	0.0265	1143.3	0.0263
RAR:RXR(NR),DR5/ES-RAR-ChIP-Seq(GSE56893)/Homer	RGGTCADNNAGAGGTCAV	1	-0.8726	1	164	0.0037	159.8	0.0037
Gata2(Zf)/K562-GATA2-ChIP-Seq(GSE18829)/Homer	BBCTTATCTS	1	-0.8685	1	3155	0.0716	3104.9	0.0714
GATA3(Zf)/iTreg-Gata3-ChIP-Seq(GSE20898)/Homer	AGATAASR	1	-0.8485	1	7638	0.1734	7527.3	0.173
Oct4:Sox17(POU,Homeobox,HMG)/F9-Sox17-ChIP-Seq(GSE44553)/Homer	CCATTGTATGCAAAT	1	-0.836	1	605	0.0137	593.1	0.0136
ZSCAN22(Zf)/HEK293-ZSCAN22.GFP-ChIP-Seq(GSE58341)/Homer	SMCAGTCWGAKGGAGGAGGC	1	-0.8136	1	579	0.0131	568.8	0.0131
FOXA1(Forkhead)/MCF7-FOXA1-ChIP-Seq(GSE26831)/Homer	WAAGTAAACA	1	-0.8035	1	4993	0.1133	4921.6	0.1131
OCT:OCT-short(POU,Homeobox)/NPC-OCT6-ChIP-Seq(GSE43916)/Homer	ATGCATWATGCATRW	1	-0.7497	1	3166	0.0719	3122.6	0.0718
Oct4(POU,Homeobox)/mES-Oct4-ChIP-Seq(GSE11431)/Homer	ATTTGCATAW	1	-0.6557	1	2204	0.05	2179	0.0501
Zac1(Zf)/Neuro2A-Plagl1-ChIP-Seq(GSE75942)/Homer	HAWGRGGCCM	1	-0.6386	1	19077	0.433	18843.7	0.4332
Mouse_Recombination_Hotspot(Zf)/Testis-DMC1-ChIP-Seq(GSE24438)/Homer	ACTYKNATTCGTGNTACTTC	1	-0.6154	1	362	0.0082	359.3	0.0083
ZNF16(Zf)/HEK293-ZNF16.GFP-ChIP-Seq(GSE58341)/Homer	MACCTTCYATGGCTCCCTAKTGCCY	1	-0.5847	1	65	0.0015	65.2	0.0015
OCT:OCT(POU,Homeobox,IR1)/NPC-Brn2-ChIP-Seq(GSE35496)/Homer	ATGAATWATTCATGA	1	-0.502	1	67	0.0015	68.2	0.0016
Lhx2(Homeobox)/HFSC-Lhx2-ChIP-Seq(GSE48068)/Homer	TAATTAGN	1	-0.4532	1	4939	0.1121	4899.3	0.1126
Hoxd13(Homeobox)/ChickenMSG-Hoxd13.Flag-ChIP-Seq(GSE86088)/Homer	NCYAATAAAA	1	-0.402	1	8420	0.1911	8349.8	0.1919
VDR(NR),DR3/GM10855-VDR+vitD-ChIP-Seq(GSE22484)/Homer	ARAGGTCANWGAGTTCANNN	1	-0.3966	1	1147	0.026	1147.3	0.0264
CDX4(Homeobox)/ZebrafishEmbryos-Cdx4.Myc-ChIP-Seq(GSE48254)/Homer	NGYCATAAAWCH	1	-0.3562	1	4381	0.0994	4358.3	0.1002
FXR(NR),IR1/Liver-FXR-ChIP-Seq(Chong_et_al.)/Homer	AGGTCANTGACCTB	1	-0.3131	1	2322	0.0527	2322	0.0534
TRPS1(Zf)/MCF7-TRPS1-ChIP-Seq(GSE107013)/Homer	AGATAAGANN	1	-0.3002	1	10047	0.228	9976.4	0.2293
Duxbl(Homeobox)/NIH3T3-Duxbl.HA-ChIP-Seq(GSE119782)/Homer	TAAYCYAATCAA	1	-0.284	1	357	0.0081	365.5	0.0084
Mef2b(MADS)/HEK293-Mef2b.V5-ChIP-Seq(GSE67450)/Homer	GCTATTTTTGGM	1	-0.2436	1	5984	0.1358	5964.8	0.1371
Pax7(Paired,Homeobox)/Myoblast-Pax7-ChIP-Seq(GSE25064)/Homer	TAATCAATTA	1	-0.1917	1	371	0.0084	384.2	0.0088
p53(p53)/mES-cMyc-ChIP-Seq(GSE11431)/Homer	ACATGCCCGGGCAT	1	-0.1755	1	115	0.0026	124.3	0.0029
GLI3(Zf)/Limb-GLI3-ChIP-Chip(GSE11077)/Homer	CGTGGGTGGTCC	1	-0.174	1	711	0.0161	728.9	0.0168
ZNF669(Zf)/HEK293-ZNF669.GFP-ChIP-Seq(GSE58341)/Homer	GARTGGTCATCGCCC	1	-0.1703	1	420	0.0095	435.4	0.01
HOXA2(Homeobox)/mES-Hoxa2-ChIP-Seq(Donaldson_et_al.)/Homer	GYCATCMATCAT	1	-0.1514	1	387	0.0088	403.9	0.0093
Unknown(Homeobox)/Limb-p300-ChIP-Seq/Homer	SSCMATWAAA	1	-0.1491	1	3216	0.073	3234.1	0.0743
Nr5a2(NR)/mES-Nr5a2-ChIP-Seq(GSE19019)/Homer	BTCAAGGTCA	1	-0.1245	1	2748	0.0624	2773.2	0.0637
p63(p53)/Keratinocyte-p63-ChIP-Seq(GSE17611)/Homer	NNDRCATGYCYNRRCATGYH	1	-0.1154	1	1952	0.0443	1980.2	0.0455
Pax8(Paired,Homeobox)/Thyroid-Pax8-ChIP-Seq(GSE26938)/Homer	GTCATGCHTGRCTGS	1	-0.115	1	2242	0.0509	2270.2	0.0522
ZNF692(Zf)/HEK293-ZNF692.GFP-ChIP-Seq(GSE58341)/Homer	GTGGGCCCCA	1	-0.1096	1	1097	0.0249	1124.4	0.0258
PSE(SNAPc)/K562-mStart-Seq/Homer	WAVTCACCMTAASYDAAAAG	1	-0.08027	1	2604	0.0591	2641.8	0.0607
ZNF415(Zf)/HEK293-ZNF415.GFP-ChIP-Seq(GSE58341)/Homer	GRTGMTRGAGCC	1	-0.06509	1	3401	0.0772	3443.6	0.0792
ERE(NR),IR3/MCF7-ERa-ChIP-Seq(Unpublished)/Homer	VAGGTCACNSTGACC	1	-0.06368	1	1442	0.0327	1481.7	0.0341
PAX5(Paired,Homeobox)/GM12878-PAX5-ChIP-Seq(GSE32465)/Homer	GCAGCCAAGCRTGACH	1	-0.06281	1	2507	0.0569	2550.2	0.0586
ZNF322(Zf)/HEK293-ZNF322.GFP-ChIP-Seq(GSE58341)/Homer	GAGCCTGGTACTGWGCCTGR	1	-0.05953	1	1989	0.0451	2032.5	0.0467
Oct2(POU,Homeobox)/Bcell-Oct2-ChIP-Seq(GSE21512)/Homer	ATATGCAAAT	1	-0.05809	1	1347	0.0306	1387.8	0.0319
GATA(Zf),IR3/iTreg-Gata3-ChIP-Seq(GSE20898)/Homer	NNNNNBAGATAWYATCTVHN	1	-0.05462	1	730	0.0166	764.6	0.0176
ZNF41(Zf)/HEK293-ZNF41.GFP-ChIP-Seq(GSE58341)/Homer	CCTCATGGTGYCYTWYTCCCTTGTG	1	-0.04564	1	129	0.0029	147.7	0.0034
Nr5a2(NR)/Pancreas-LRH1-ChIP-Seq(GSE34295)/Homer	BTCAAGGTCA	1	-0.03562	1	3777	0.0857	3835.5	0.0882
ZFP3(Zf)/HEK293-ZFP3.GFP-ChIP-Seq(GSE58341)/Homer	GGGTTTTGAAGGATGARTAGGAGTT	1	-0.03161	1	27	0.0006	37.5	0.0009
GATA3(Zf),DR4/iTreg-Gata3-ChIP-Seq(GSE20898)/Homer	AGATGKDGAGATAAG	1	-0.02351	1	346	0.0079	379.7	0.0087
FOXA1:AR(Forkhead,NR)/LNCAP-AR-ChIP-Seq(GSE27824)/Homer	AGTAAACAAAAAAGAACAND	1	-0.01383	1	364	0.0083	402.2	0.0092
OCT4-SOX2-TCF-NANOG(POU,Homeobox,HMG)/mES-Oct4-ChIP-Seq(GSE11431)/Homer	ATTTGCATAACAATG	1	-0.01312	1	734	0.0167	786	0.0181
HOXA1(Homeobox)/mES-Hoxa1-ChIP-Seq(SRP084292)/Homer	TGATKGATGR	1	-0.01105	1	1076	0.0244	1137.4	0.0261
PRDM10(Zf)/HEK293-PRDM10.eGFP-ChIP-Seq(Encode)/Homer	TGGTACATTCCA	1	-0.004545	1	3735	0.0848	3840.3	0.0883
ZBTB12(Zf)/HEK293-ZBTB12.GFP-ChIP-Seq(GSE58341)/Homer	NGNTCTAGAACCNGV	1	-0.004344	1	2168	0.0492	2261	0.052
Dlx3(Homeobox)/Kerainocytes-Dlx3-ChIP-Seq(GSE89884)/Homer	NDGTAATTAC	1	-0.003377	1	2861	0.0649	2965.9	0.0682
Gli2(Zf)/GM2-Gli2-ChIP-Chip(GSE112702)/Homer	YSTGGGTGGTCT	1	-0.003297	1	1650	0.0375	1738.7	0.04
ERRg(NR)/Kidney-ESRRG-ChIP-Seq(GSE104905)/Homer	GTGACCTTGRVN	1	-0.002139	1	4649	0.1055	4774.8	0.1098
Tbox:Smad(T-box,MAD)/ESCd5-Smad2_3-ChIP-Seq(GSE29422)/Homer	AGGTGHCAGACA	1	-0.001949	1	1041	0.0236	1121	0.0258
Lhx1(Homeobox)/EmbryoCarcinoma-Lhx1-ChIP-Seq(GSE70957)/Homer	NNYTAATTAR	1	-0.000355	1	5155	0.117	5318.2	0.1223
Sox15(HMG)/CPA-Sox15-ChIP-Seq(GSE62909)/Homer	RAACAATGGN	1	-0.000281	1	6009	0.1364	6181.7	0.1421
REST-NRSF(Zf)/Jurkat-NRSF-ChIP-Seq/Homer	GGMGCTGTCCATGGTGCTGA	1	-0.000217	1	39	0.0009	64.4	0.0015
HNF1b(Homeobox)/PDAC-HNF1B-ChIP-Seq(GSE64557)/Homer	GTTAATNATTAA	1	-0.000178	1	518	0.0118	595.2	0.0137
Pit1(Homeobox)/GCrat-Pit1-ChIP-Seq(GSE58009)/Homer	ATGMATATDC	1	-9.9e-05	1	4603	0.1045	4784.2	0.11
Hnf1(Homeobox)/Liver-Foxa2-Chip-Seq(GSE25694)/Homer	GGTTAAWCATTAA	1	-9.4e-05	1	502	0.0114	582.5	0.0134
Pax7(Paired,Homeobox),long/Myoblast-Pax7-ChIP-Seq(GSE25064)/Homer	TAATCHGATTAC	1	-6.4e-05	1	64	0.0015	98.1	0.0023
Pax7(Paired,Homeobox),longest/Myoblast-Pax7-ChIP-Seq(GSE25064)/Homer	NTAATTDGCYAATTANNWWD	1	-6e-05	1	93	0.0021	133.3	0.0031
ZNF768(Zf)/Rajj-ZNF768-ChIP-Seq(GSE111879)/Homer	RHHCAGAGAGGB	1	-3.8e-05	1	257	0.0058	321.8	0.0074
ZNF165(Zf)/WHIM12-ZNF165-ChIP-Seq(GSE65937)/Homer	AAGGKGRCGCAGGCA	1	-3.6e-05	1	988	0.0224	1102.3	0.0253
Pit1+1bp(Homeobox)/GCrat-Pit1-ChIP-Seq(GSE58009)/Homer	ATGCATAATTCA	1	-3e-05	1	1375	0.0312	1507.9	0.0347
Esrrb(NR)/mES-Esrrb-ChIP-Seq(GSE11431)/Homer	KTGACCTTGA	1	-2.3e-05	1	3468	0.0787	3657	0.0841
SF1(NR)/H295R-Nr5a1-ChIP-Seq(GSE44220)/Homer	CAAGGHCANV	1	-2.1e-05	1	2444	0.0555	2612.1	0.06
EKLF(Zf)/Erythrocyte-Klf1-ChIP-Seq(GSE20478)/Homer	NWGGGTGTGGCY	1	-1.2e-05	1	1350	0.0306	1489.2	0.0342
Tbr1(T-box)/Cortex-Tbr1-ChIP-Seq(GSE71384)/Homer	AAGGTGTKAA	1	-1.2e-05	1	7547	0.1713	7785.6	0.179
Phox2a(Homeobox)/Neuron-Phox2a-ChIP-Seq(GSE31456)/Homer	YTAATYNRATTA	1	-8e-06	1	1566	0.0355	1717.2	0.0395
Erra(NR)/HepG2-Erra-ChIP-Seq(GSE31477)/Homer	CAAAGGTCAG	1	-1e-06	1	13678	0.3105	13965.2	0.321
RARg(NR)/ES-RARg-ChIP-Seq(GSE30538)/Homer	AGGTCAAGGTCA	1	0	1	134	0.003	197.4	0.0045
Phox2b(Homeobox)/CLBGA-PHOX2B-ChIP-Seq(GSE90683)/Homer	TTAATTNAATTA	1	0	1	754	0.0171	890.9	0.0205
ZKSCAN1(Zf)/HepG2-ZKSCAN1-ChIP-Seq(Encode)/Homer	GCACAYAGTAGGKCY	1	0	1	153	0.0035	224.1	0.0052
TEAD3(TEA)/HepG2-TEAD3-ChIP-Seq(Encode)/Homer	TRCATTCCAG	1	0	1	6042	0.1371	6349	0.1459
Reverb(NR),DR2/RAW-Reverba.biotin-ChIP-Seq(GSE45914)/Homer	GTRGGTCASTGGGTCA	1	0	1	852	0.0193	1010.2	0.0232
Hnf6b(Homeobox)/LNCaP-Hnf6b-ChIP-Seq(GSE106305)/Homer	TATTGAYY	1	0	1	3825	0.0868	4122.2	0.0948
Otx2(Homeobox)/EpiLC-Otx2-ChIP-Seq(GSE56098)/Homer	NYTAATCCYB	1	0	1	3995	0.0907	4300.9	0.0989
THRb(NR)/Liver-NR1A2-ChIP-Seq(GSE52613)/Homer	TRAGGTCA	1	0	1	22817	0.5179	23141.4	0.532
TEAD1(TEAD)/HepG2-TEAD1-ChIP-Seq(Encode)/Homer	CYRCATTCCA	1	0	1	5151	0.1169	5507.2	0.1266
TEAD4(TEA)/Tropoblast-Tead4-ChIP-Seq(GSE37350)/Homer	CCWGGAATGY	1	0	1	4453	0.1011	4806.5	0.1105
Cdx2(Homeobox)/mES-Cdx2-ChIP-Seq(GSE14586)/Homer	GYMATAAAAH	1	0	1	3135	0.0712	3454.9	0.0794
COUP-TFII(NR)/Artia-Nr2f2-ChIP-Seq(GSE46497)/Homer	AGRGGTCA	1	0	1	11052	0.2509	11519.6	0.2648
Prop1(Homeobox)/GHFT1-PROP1.biotin-ChIP-Seq(GSE77302)/Homer	NTAATBNAATTA	1	0	1	2624	0.0596	2931.3	0.0674
RAR:RXR(NR),DR5/ES-RAR-ChIP-Seq(GSE56893)/Homer	AGGTCAAGGTCA	1	0	1	594	0.0135	772.4	0.0178
Srebp1a(bHLH)/HepG2-Srebp1a-ChIP-Seq(GSE31477)/Homer	RTCACSCCAY	1	0	1	1425	0.0323	1690.8	0.0389
HNF6(Homeobox)/Liver-Hnf6-ChIP-Seq(ERP000394)/Homer	NTATYGATCH	1	0	1	2098	0.0476	2411.2	0.0554
Mef2a(MADS)/HL1-Mef2a.biotin-ChIP-Seq(GSE21529)/Homer	CYAAAAATAG	1	0	1	3439	0.0781	3875.6	0.0891
ZEB1(Zf)/PDAC-ZEB1-ChIP-Seq(GSE64557)/Homer	VCAGGTRDRY	1	0	1	7970	0.1809	12941.3	0.2975
E2A(bHLH)/proBcell-E2A-ChIP-Seq(GSE21978)/Homer	DNRCAGCTGY	1	0	1	9542	0.2166	11525.7	0.2649
Srebp2(bHLH)/HepG2-Srebp2-ChIP-Seq(GSE31477)/Homer	CGGTCACSCCAC	1	0	1	999	0.0227	1326.9	0.0305
Gfi1b(Zf)/HPC7-Gfi1b-ChIP-Seq(GSE22178)/Homer	MAATCACTGC	1	0	1	4431	0.1006	4970.6	0.1143
GSC(Homeobox)/FrogEmbryos-GSC-ChIP-Seq(DRA000576)/Homer	RGGATTAR	1	0	1	6891	0.1564	9527.6	0.219
HEB(bHLH)/mES-Heb-ChIP-Seq(GSE53233)/Homer	VCAGCTGBNN	1	0	1	12602	0.286	14257.8	0.3278
Nkx2.1(Homeobox)/LungAC-Nkx2.1-ChIP-Seq(GSE43252)/Homer	RSCACTYRAG	1	0	1	17640	0.4004	18679	0.4294
Nkx2.2(Homeobox)/NPC-Nkx2.2-ChIP-Seq(GSE61673)/Homer	BTBRAGTGSN	1	0	1	12920	0.2933	14362.3	0.3302
Cux2(Homeobox)/Liver-Cux2-ChIP-Seq(GSE35985)/Homer	HNRAATCAAT	1	0	1	1637	0.0372	2005.2	0.0461
CUX1(Homeobox)/K562-CUX1-ChIP-Seq(GSE92882)/Homer	TATCGATNAN	1	0	1	2470	0.0561	2912.7	0.067
CRX(Homeobox)/Retina-Crx-ChIP-Seq(GSE20012)/Homer	GCTAATCC	1	0	1	12960	0.2942	14881.7	0.3421
Tbet(T-box)/CD8-Tbet-ChIP-Seq(GSE33802)/Homer	AGGTGTGAAM	1	0	1	6060	0.1375	6601.9	0.1518
Tbx21(T-box)/GM12878-TBX21-ChIP-Seq(Encode)/Homer	AGGTGTGAAA	1	0	1	5594	0.127	6364.8	0.1463
Tbx5(T-box)/HL1-Tbx5.biotin-ChIP-Seq(GSE21529)/Homer	AGGTGTCA	1	0	1	18947	0.4301	21029.1	0.4834
Tbx6(T-box)/ESC-Tbx6-ChIP-Seq(GSE93524)/Homer	DAGGTGTBAA	1	0	1	5850	0.1328	7000	0.1609
COUP-TFII(NR)/K562-NR2F1-ChIP-Seq(Encode)/Homer	GKBCARAGGTCA	1	0	1	9254	0.21	10128.7	0.2328
Nkx2.5(Homeobox)/HL1-Nkx2.5.biotin-ChIP-Seq(GSE21529)/Homer	RRSCACTYAA	1	0	1	13819	0.3137	14787.6	0.3399
Slug(Zf)/Mesoderm-Snai2-ChIP-Seq(GSE61475)/Homer	SNGCACCTGCHS	1	0	1	2955	0.0671	4903.8	0.1127
Nkx3.1(Homeobox)/LNCaP-Nkx3.1-ChIP-Seq(GSE28264)/Homer	AAGCACTTAA	1	0	1	14696	0.3336	15336.3	0.3525
E2A(bHLH),near_PU.1/Bcell-PU.1-ChIP-Seq(GSE21512)/Homer	NVCACCTGBN	1	0	1	7128	0.1618	11380.2	0.2616
TEAD2(TEA)/Py2T-Tead2-ChIP-Seq(GSE55709)/Homer	CCWGGAATGY	1	0	1	2579	0.0585	3119.2	0.0717
TEAD(TEA)/Fibroblast-PU.1-ChIP-Seq(Unpublished)/Homer	YCWGGAATGY	1	0	1	3359	0.0762	3821.2	0.0878
SCRT1(Zf)/HEK293-SCRT1.eGFP-ChIP-Seq(Encode)/Homer	GCAACAGGTG	1	0	1	1437	0.0326	1994.5	0.0458
THRb(NR)/HepG2-THRb.Flag-ChIP-Seq(Encode)/Homer	GGTCACCTGAGGTCA	1	0	1	4464	0.1013	5008.7	0.1151
EAR2(NR)/K562-NR2F6-ChIP-Seq(Encode)/Homer	NRBCARRGGTCA	1	0	1	8513	0.1932	9411.7	0.2164
THRa(NR)/C17.2-THRa-ChIP-Seq(GSE38347)/Homer	GGTCANYTGAGGWCA	1	0	1	2969	0.0674	3905.9	0.0898
Eomes(T-box)/H9-Eomes-ChIP-Seq(GSE26097)/Homer	ATTAACACCT	1	0	1	11698	0.2655	12411.7	0.2853
Bapx1(Homeobox)/VertebralCol-Bapx1-ChIP-Seq(GSE36672)/Homer	TTRAGTGSYK	1	0	1	13621	0.3092	16020.1	0.3683
Mef2c(MADS)/GM12878-Mef2c-ChIP-Seq(GSE32465)/Homer	DCYAAAAATAGM	1	0	1	3560	0.0808	4126.5	0.0949
GLIS3(Zf)/Thyroid-Glis3.GFP-ChIP-Seq(GSE103297)/Homer	CTCCCTGGGAGGCCN	1	0	1	12241	0.2778	14136.6	0.325
ZEB2(Zf)/SNU398-ZEB2-ChIP-Seq(GSE103048)/Homer	GNMCAGGTGTGC	1	0	1	4447	0.1009	7864.9	0.1808
Ascl2(bHLH)/ESC-Ascl2-ChIP-Seq(GSE97712)/Homer	SSRGCAGCTGCH	1	0	1	7542	0.1712	8726	0.2006
RARa(NR)/K562-RARa-ChIP-Seq(Encode)/Homer	TTGAMCTTTG	1	0	1	16674	0.3785	18455.4	0.4242
LXRE(NR),DR4/RAW-LXRb.biotin-ChIP-Seq(GSE21512)/Homer	RGGTTACTANAGGTCA	1	0	1	613	0.0139	1197.8	0.0275
ZNF136(Zf)/HEK293-ZNF136.GFP-ChIP-Seq(GSE58341)/Homer	YTKGATAHAGTATTCTWGGTNGGCA	1	0	1	419	0.0095	679.8	0.0156
Ptf1a(bHLH)/Panc1-Ptf1a-ChIP-Seq(GSE47459)/Homer	ACAGCTGTTN	1	0	1	16940	0.3845	17992.5	0.4136
LRF(Zf)/Erythroblasts-ZBTB7A-ChIP-Seq(GSE74977)/Homer	AAGACCCYYN	1	0	1	10331	0.2345	11761.1	0.2704
ZNF416(Zf)/HEK293-ZNF416.GFP-ChIP-Seq(GSE58341)/Homer	WDNCTGGGCA	1	0	1	9539	0.2165	10775.2	0.2477
Pitx1(Homeobox)/Chicken-Pitx1-ChIP-Seq(GSE38910)/Homer	TAATCCCN	1	0	1	22682	0.5148	23723.7	0.5453
Hoxd12(Homeobox)/ChickenMSG-Hoxd12.Flag-ChIP-Seq(GSE86088)/Homer	HDGYAATGAAAN	1	0	1	10162	0.2307	11281.8	0.2593
