# Supplementary material for: ATRX regulates glial identity and the tumor microenvironment in IDH-mutant glioma
Source: Genome Biol. 2021 Nov 11;22:311. doi: 10.1186/s13059-021-02535-4 (PMC8588616; doi:10.1186/s13059-021-02535-4)
Supplement: Supplementary file 6 — Additional file 6:. Table S5: Differential expression tests between ATRX-wildtype and ATRX-KO cells in an IDH1R132H background from in vivo tumors by cell type, computed via MAST. [file 13059_2021_2535_MOESM6_ESM.xlsx]

## Sheet: neoplastic
Gene	p_val	avg_logFC	pct.1	pct.2	fdrtool_qval
Col1a2	1.34415e-30	2.15067	0.674	0.21	1.83147e-27
Ebf1	5.37233e-18	2.03511	0.397	0.077	1.46401e-15
Ror1	1.53278e-14	1.79259	0.333	0.11	1.83657e-12
Sulf1	5.46174e-13	1.64785	0.315	0.072	4.57961e-11
Naaladl2	8.5542e-11	1.50968	0.247	0.033	3.41816e-09
Tshz3	7.43713e-16	1.46974	0.449	0.155	1.30579e-13
Tnc	8.58816e-15	1.45187	0.532	0.42	1.14517e-12
Rbfox1	1.84693e-07	1.39518	0.3	0.16	2.11998e-06
Adcy2	2.54217e-09	1.38195	0.176	0.011	6.20581e-08
Enpp1	2.27641e-09	1.34328	0.184	0.017	5.66924e-08
Eln	2.82572e-06	1.30807	0.184	0.039	1.96354e-05
Timp3	3.78924e-07	1.29444	0.288	0.144	3.80678e-06
Ptprd	4.10023e-07	1.28321	0.3	0.166	4.05236e-06
Col5a2	3.13971e-15	1.26167	0.442	0.403	4.85259e-13
Tmem267	0.66203	1.24228	0.037	0.039	0.300983
Mmp13	2.6368e-06	1.22866	0.213	0.061	1.85914e-05
Prkg1	1.42395e-05	1.22431	0.247	0.127	7.29486e-05
Gm19951	6.25837e-09	1.19727	0.446	0.282	1.30109e-07
Rhoj	4.3729e-06	1.1964	0.281	0.227	2.8083e-05
Igfbp5	4.09455e-07	1.17951	0.296	0.182	4.04795e-06
Igfbp7	4.91162e-07	1.16186	0.288	0.166	4.68056e-06
Auts2	4.29139e-08	1.09494	0.288	0.199	6.5852e-07
Tshz2	8.93066e-06	1.08827	0.195	0.061	4.9651e-05
Spon1	0.000323625	1.07314	0.15	0.055	0.000950842
Skap1	0.000358881	1.07004	0.049	0	0.00103803
Cfh	3.1663e-06	1.06526	0.199	0.05	2.15544e-05
Pde3a	3.31807e-05	1.05858	0.169	0.044	0.000145997
Lifr	0.053122	1.02415	0.097	0.055	0.0525485
Col1a1	1.33587e-07	1.001	0.438	0.453	1.64732e-06
Hsp90aa1	0.0178669	0.993187	0.161	0.127	0.0232415
Pde7b	1.09192e-05	0.986575	0.33	0.276	5.87818e-05
Rftn1	7.17621e-07	0.985584	0.255	0.072	6.37493e-06
Pcsk5	1.77574e-06	0.985258	0.116	0.006	1.34172e-05
Frmd5	0.000344152	0.97382	0.142	0.044	0.00100153
Robo1	7.39908e-06	0.972044	0.236	0.088	4.26017e-05
Dlc1	6.24014e-08	0.968939	0.419	0.309	8.85616e-07
Bicc1	3.12065e-10	0.966762	0.318	0.282	1.05766e-08
Foxp2	1.7665e-07	0.958987	0.184	0.028	2.0449e-06
Stox2	1.02619e-06	0.935187	0.172	0.028	8.54855e-06
Atp8b1	7.13584e-05	0.92876	0.225	0.099	0.000273268
Epha3	0.00257259	0.922847	0.135	0.055	0.00502681
Grip1	0.097491	0.912798	0.045	0.044	0.0799487
Lama2	0.000157312	0.903862	0.172	0.055	0.000526672
Dennd4a	0.000158493	0.902997	0.217	0.127	0.000529949
Fam20a	0.000386904	0.873654	0.165	0.105	0.00110626
Pdzrn4	0.0439732	0.872384	0.075	0.028	0.0455823
Fat3	0.0262973	0.866964	0.071	0.028	0.0310027
Hsph1	0.0146233	0.862686	0.154	0.099	0.0198103
Slit2	2.88685e-06	0.862189	0.446	0.37	1.99668e-05
Ednra	0.0018729	0.857892	0.195	0.122	0.00387675
Smoc1	6.07458e-06	0.852177	0.105	0.006	3.6507e-05
Dnm3	0.00790689	0.849012	0.127	0.149	0.0123348
Eya2	6.89798e-06	0.843997	0.135	0.017	4.0357e-05
Rora	3.36092e-18	0.837238	0.528	0.657	1.01684e-15
Cd80	0.000165866	0.831376	0.146	0.039	0.000550208
Adamtsl1	0.000827678	0.827515	0.15	0.055	0.00204795
Mical2	3.73058e-05	0.823728	0.281	0.215	0.000161112
Slco2a1	0.00969611	0.821822	0.142	0.133	0.0143779
Pdzrn3	4.97423e-09	0.817133	0.412	0.425	1.0801e-07
Plxdc2	0.00010326	0.815332	0.24	0.127	0.000372799
Trpc6	0.00522954	0.812367	0.056	0.006	0.00884683
Mmp9	0.0203329	0.811875	0.064	0.017	0.0256729
Meg3	8.88362e-05	0.795439	0.202	0.254	0.000328655
Col15a1	0.000923839	0.79542	0.116	0.028	0.0022405
Nav3	5.72247e-10	0.786459	0.479	0.481	1.77917e-08
Bmpr1b	0.000158716	0.785193	0.112	0.017	0.000530566
Chst11	0.000249628	0.781894	0.386	0.282	0.000764102
Hivep3	0.00209717	0.780198	0.213	0.122	0.00425867
Xist	6.37384e-10	0.779854	0.599	0.47	1.94586e-08
Fli1	0.00147236	0.778417	0.172	0.066	0.00320748
Zfp618	8.0491e-07	0.778079	0.139	0.011	6.99978e-06
Dcn	0.00481791	0.777181	0.109	0.039	0.00825765
Gm42418	5.07244e-18	0.773859	1	1	1.40306e-15
Sox6	1.49474e-05	0.766719	0.131	0.017	7.58562e-05
Gpx3	0.00148428	0.763282	0.094	0.017	0.0032263
Osmr	0.000989347	0.762634	0.236	0.144	0.00236735
Kcnma1	0.0139214	0.761203	0.105	0.039	0.0190299
Col6a2	0.000604717	0.747397	0.184	0.088	0.00158835
Pth1r	0.000203973	0.743561	0.052	0	0.000650012
Lum	0.000322547	0.736288	0.094	0.011	0.000948221
Eif4g3	6.70741e-05	0.736282	0.352	0.304	0.000259189
Fbn1	1.57204e-07	0.735697	0.382	0.376	1.86386e-06
Csmd1	0.064845	0.735269	0.105	0.11	0.0605953
Adamts2	0.000873633	0.731476	0.217	0.11	0.00214093
Cmss1	6.30768e-12	0.725782	0.966	0.972	3.81919e-10
Dock2	0.10746	0.721856	0.082	0.066	0.0860824
Slc20a1	2.60349e-06	0.720891	0.341	0.359	1.84041e-05
Rerg	0.0192692	0.719232	0.056	0.011	0.0246419
Prkch	0.100242	0.717852	0.056	0.033	0.0816704
Col6a3	0.000512949	0.713565	0.322	0.238	0.00139478
4833422C13Rik	0.00950303	0.698444	0.12	0.05	0.0141672
Jund	0.0104371	0.696478	0.135	0.094	0.0151661
Prickle1	1.20827e-08	0.69635	0.386	0.503	2.27383e-07
Gm26917	1.56972e-12	0.69413	0.764	0.735	1.15611e-10
Aldh1a2	0.0264987	0.692843	0.041	0.006	0.0311703
Sh3rf1	0.000615279	0.689918	0.255	0.188	0.00161023
Magi2	0.00983164	0.685528	0.191	0.122	0.0145245
Mark1	0.000727195	0.666711	0.12	0.028	0.00184521
Arl15	5.08803e-06	0.664864	0.401	0.409	3.17266e-05
Akap12	0.249029	0.661377	0.06	0.039	0.150107
Sfrp4	7.77692e-05	0.657889	0.09	0.006	0.00029403
Atf4	0.000724308	0.657689	0.228	0.232	0.00183929
Ablim1	0.072599	0.656087	0.034	0.006	0.0654455
Copa	1.95572e-05	0.654183	0.341	0.32	9.48378e-05
Runx3	0.289628	0.653933	0.049	0.028	0.165758
Pdpn	0.0126505	0.653332	0.169	0.116	0.0175815
Smoc2	0.00941206	0.65328	0.154	0.133	0.0140671
Bgn	0.00230704	0.645321	0.165	0.061	0.00460506
March3	0.0328185	0.64527	0.172	0.149	0.0362381
Ckb	0.249546	0.639967	0.067	0.044	0.150283
Sobp	0.00124046	0.633524	0.135	0.039	0.00282375
Lin7a	2.22403e-07	0.632439	0.097	0	2.46157e-06
Kazn	2.19152e-06	0.630347	0.082	0	1.60051e-05
Col12a1	0.0134847	0.627236	0.146	0.077	0.0185373
Srgap1	0.00489351	0.627007	0.195	0.144	0.00836702
Satb1	0.0396291	0.625485	0.052	0.011	0.0420355
Pknox2	0.0502155	0.622391	0.131	0.083	0.0504055
Fbxl7	0.00254531	0.61801	0.292	0.171	0.0049843
Pla1a	0.00701531	0.61439	0.105	0.039	0.0112352
Col25a1	0.119121	0.61181	0.056	0.022	0.092906
Msrb3	0.000508967	0.60952	0.225	0.171	0.0013861
Edil3	3.75879e-05	0.607191	0.277	0.282	0.000162126
Jag1	0.0333351	0.606659	0.146	0.094	0.0366779
Abcb1a	0.00257647	0.606109	0.124	0.039	0.00503284
Clnk	0.0347568	0.596505	0.019	0	0.0378725
Col3a1	3.92543e-08	0.591964	0.524	0.597	6.11759e-07
Birc3	0.0346455	0.589846	0.142	0.088	0.0377799
Atp6v1b2	0.00045768	0.588549	0.15	0.177	0.00127183
Apba1	0.0302376	0.58763	0.079	0.028	0.0341523
Zfc3h1	6.5954e-06	0.585779	0.341	0.337	3.89661e-05
Tnn	0.505138	0.585589	0.022	0.011	0.247293
Prrc2c	0.000138602	0.5824	0.408	0.508	0.000474202
Timp1	0.0163932	0.580016	0.251	0.221	0.021717
Pde8a	0.00866486	0.57677	0.086	0.022	0.0132257
Pmepa1	4.50073e-13	0.576699	0.457	0.564	3.87783e-11
Sh3rf3	0.00590495	0.575894	0.097	0.028	0.00978111
Dchs2	0.00511392	0.571977	0.071	0.011	0.00868289
Nhsl2	0.0200395	0.563302	0.105	0.039	0.0253911
Nfia	0.00473778	0.560474	0.206	0.105	0.00814116
Unc5c	0.0303826	0.557063	0.109	0.05	0.0342632
Tex14	0.0513006	0.556862	0.086	0.039	0.0512129
Cped1	1.08593e-05	0.553669	0.341	0.354	5.85127e-05
Fn1	1.18402e-07	0.550697	0.401	0.492	1.49868e-06
Phldb2	0.00376206	0.54846	0.285	0.26	0.00678619
Gria3	1.30382e-05	0.541552	0.101	0.006	6.79841e-05
Olfr1033	0.038805	0.541265	0.18	0.11	0.0413439
Epb41l2	0.000657889	0.541072	0.371	0.354	0.00170043
Sdc3	0.009549	0.540584	0.075	0.017	0.0142176
Exoc3	0.0189916	0.5391	0.124	0.061	0.0243685
Gm48099	0.00304515	0.539048	0.06	0.006	0.0057565
AC149090.1	0.00173044	0.539026	0.273	0.26	0.00363635
Il33	0.135991	0.537855	0.064	0.039	0.102164
Zbtb16	0.0988509	0.5374	0.071	0.028	0.0808026
Ibsp	0.126345	0.531445	0.03	0.006	0.0969557
Abcc9	0.127545	0.530854	0.03	0.006	0.0976157
Ppm1h	0.0576899	0.530628	0.191	0.166	0.0557935
Grb10	0.0566424	0.529495	0.157	0.138	0.0550622
Kremen1	0.0501108	0.529088	0.142	0.105	0.0503271
Egr1	0.0311627	0.528999	0.135	0.061	0.0348539
Cspg4	3.87228e-06	0.528288	0.079	0	2.53999e-05
H2-K1	0.00114587	0.527604	0.318	0.354	0.00265714
Kmt2e	0.0001606	0.527462	0.337	0.298	0.000535771
Cuedc1	0.0183554	0.526464	0.18	0.144	0.0237348
Myo16	0.0185273	0.524006	0.127	0.055	0.023907
Bdkrb2	0.0930819	0.523846	0.139	0.138	0.0771444
Antxr1	4.24139e-06	0.523095	0.258	0.326	2.73891e-05
Nkain2	6.14636e-06	0.522496	0.404	0.486	3.68509e-05
Lox	0.0623679	0.521521	0.127	0.072	0.05897
Postn	0.0184897	0.519856	0.075	0.022	0.0238693
Slc44a1	0.0336553	0.517491	0.18	0.133	0.036949
Sema4d	0.325724	0.51611	0.045	0.033	0.18086
Tnfrsf19	0.000115933	0.510857	0.056	0	0.000410158
Pdzd2	0.000358881	0.510837	0.049	0	0.00103803
Slc39a14	4.89145e-08	0.510655	0.36	0.442	7.32161e-07
Lyst	0.000316903	0.509892	0.172	0.215	0.000934455
Ttn	0.785642	0.509201	0.011	0.011	0.338176
Macf1	1.12813e-06	0.509184	0.487	0.514	9.22309e-06
Adam12	0.00166963	0.502527	0.199	0.232	0.0035315
Enah	0.00256595	0.500626	0.199	0.199	0.00501647
Col11a1	0.0960672	0.498186	0.142	0.116	0.0790495
Tagln2	0.0932276	0.49586	0.157	0.155	0.077238
Trpm3	2.03178e-06	0.495271	0.03	0.149	1.50316e-05
Slc7a2	0.00440383	0.495105	0.105	0.028	0.00764914
Ctgf	0.105706	0.493649	0.116	0.077	0.0850237
Cd247	0.380073	0.493544	0.026	0.011	0.201973
Ltbp2	0.0581486	0.493103	0.09	0.039	0.0561114
Smarca2	0.071495	0.490767	0.15	0.138	0.064776
Mef2a	2.69161e-05	0.489946	0.352	0.381	0.000123352
Fap	0.00175867	0.489405	0.187	0.215	0.00368458
Slc17a9	0.256258	0.489181	0.045	0.022	0.152537
2610035D17Rik	0.217004	0.479794	0.079	0.055	0.138563
Nfatc1	0.166603	0.478233	0.075	0.039	0.117334
Vegfa	0.00235898	0.477025	0.27	0.265	0.00468898
Tgfbi	0.135588	0.476344	0.135	0.088	0.101951
Emb	0.3476	0.475611	0.071	0.061	0.189582
Jak1	0.000558417	0.474093	0.273	0.309	0.00149204
Add2	0.0125085	0.473833	0.082	0.022	0.0174193
Nedd9	0.00127533	0.47291	0.213	0.26	0.00288363
Foxn3	0.000134475	0.472783	0.307	0.376	0.000462485
D16Ertd472e	0.155633	0.468612	0.082	0.061	0.112121
Plce1	0.306893	0.46714	0.127	0.105	0.173096
Arg1	0.374561	0.464375	0.052	0.039	0.199915
Medag	0.033959	0.463548	0.131	0.061	0.037205
Ank2	0.0152703	0.462684	0.258	0.204	0.0205172
Ifrd1	0.00215099	0.462274	0.187	0.215	0.00434864
Serpine1	0.175071	0.461191	0.094	0.072	0.121201
Fam219a	0.0777079	0.460949	0.142	0.122	0.0684583
Ctsa	0.0260611	0.460895	0.112	0.127	0.0308051
Jazf1	0.00537179	0.460866	0.071	0.011	0.0090469
Herc4	0.00328113	0.456558	0.27	0.243	0.00610618
Zfp423	0.046744	0.45577	0.071	0.022	0.0477616
Fam110b	0.0767682	0.455384	0.135	0.094	0.0679145
Arhgef28	0.102862	0.454979	0.105	0.094	0.0832889
Gm2682	0.452917	0.453778	0.026	0.028	0.227611
Rapgef4	0.0498028	0.453719	0.221	0.215	0.050096
Nectin1	0.0898177	0.453651	0.105	0.061	0.0750804
Ptpn22	0.348713	0.452502	0.052	0.039	0.190018
Sp100	0.00797524	0.452103	0.139	0.149	0.0124167
Qsox1	0.0895242	0.45173	0.105	0.094	0.074928
Zfp521	0.147201	0.450243	0.097	0.072	0.107949
Pde10a	6.23675e-08	0.447683	0.322	0.481	8.85249e-07
Gulp1	0.15531	0.447326	0.116	0.094	0.111964
Acta2	0.38696	0.446885	0.056	0.039	0.20452
Ptpn3	0.179462	0.446746	0.105	0.083	0.123155
Sned1	0.234966	0.446265	0.06	0.072	0.145201
Hmgb2	0.0659949	0.445293	0.075	0.028	0.0613368
Atp6v0d2	0.0378897	0.443665	0.041	0.006	0.0405686
Itpr1	0.000211995	0.442988	0.243	0.293	0.00067003
Caln1	0.474493	0.442188	0.026	0.011	0.235829
Thsd4	0.122242	0.441511	0.094	0.072	0.0946721
Fyn	0.00296163	0.439639	0.27	0.326	0.00563008
Mpp7	0.0805592	0.43923	0.131	0.094	0.070081
Lama4	0.0700084	0.438906	0.187	0.144	0.0638636
Ubtd2	0.0191083	0.43872	0.165	0.166	0.0244837
Gli2	0.104578	0.437811	0.127	0.122	0.0843387
Ptgs2	0.115841	0.436436	0.109	0.055	0.0910237
Itk	0.0193764	0.435635	0.022	0	0.024747
Anp32b	8.8156e-05	0.435371	0.195	0.249	0.00032657
Dse	0.125051	0.43488	0.172	0.144	0.0962401
Adamts5	0.267137	0.433609	0.03	0.028	0.15608
Edc4	0.148093	0.432684	0.116	0.083	0.108397
Pabpc4	0.00700022	0.431331	0.165	0.193	0.011216
Dnaja1	0.0292014	0.430659	0.12	0.138	0.0333499
Lrch1	0.051359	0.429823	0.21	0.149	0.0512561
Tagln	0.0813863	0.429682	0.067	0.028	0.0705441
Lrp1	4.60289e-07	0.428709	0.393	0.47	4.44629e-06
Fam46a	0.20049	0.4283	0.071	0.039	0.132058
Ugdh	0.0386342	0.427809	0.157	0.166	0.0411999
Klhl29	0.0397886	0.42724	0.064	0.017	0.0421687
Tap2	0.138907	0.426692	0.075	0.055	0.103696
Adamts9	0.200588	0.426688	0.097	0.088	0.132097
Uaca	0.0877708	0.425632	0.157	0.149	0.0740091
AC163354.1	0.0193764	0.425491	0.022	0	0.024747
Gm42397	0.0235552	0.425382	0.045	0.006	0.0286429
Nes	0.131239	0.423554	0.12	0.072	0.099626
Eri3	8.37778e-06	0.423124	0.273	0.354	4.70869e-05
Srsf11	8.66854e-05	0.422624	0.363	0.381	0.000322043
Tln2	0.00187213	0.422014	0.206	0.221	0.00387547
Elmo1	0.0205126	0.42188	0.15	0.166	0.0258445
Cog5	0.0222859	0.420587	0.165	0.149	0.0274996
Casp4	0.0245238	0.419977	0.12	0.122	0.0294931
Pdia6	0.0525282	0.41945	0.142	0.144	0.0521157
Slc1a3	0.448692	0.419088	0.064	0.05	0.226173
2700049A03Rik	0.00193284	0.418223	0.195	0.249	0.00397938
Sorbs1	0.181934	0.417839	0.109	0.083	0.12424
Acyp2	0.0881383	0.417556	0.09	0.105	0.0742028
Zc3h7a	0.00246978	0.417196	0.326	0.343	0.00486566
Rgs7bp	0.101916	0.416054	0.071	0.028	0.082707
Mrfap1	0.233865	0.415779	0.071	0.044	0.144806
Bmp6	0.125368	0.415411	0.064	0.028	0.0964157
Anapc5	0.0819477	0.411521	0.187	0.182	0.0708565
Celf2	3.03763e-05	0.410123	0.315	0.414	0.000136005
Col24a1	0.151563	0.409307	0.049	0.017	0.110126
Skiv2l2	0.139295	0.409134	0.135	0.127	0.103898
Arhgap25	0.385234	0.408642	0.034	0.017	0.203884
Gmds	0.00557034	0.407248	0.281	0.282	0.00932317
Gucy1a2	0.120594	0.406682	0.049	0.017	0.0937429
Kcnip4	0.245971	0.405517	0.067	0.055	0.149061
Dhfr	0.254655	0.40467	0.049	0.05	0.152003
9030624G23Rik	0.0398537	0.404165	0.097	0.039	0.0422229
Sec62	0.00737082	0.403588	0.139	0.166	0.0116806
Creb5	0.121589	0.401051	0.217	0.21	0.0943047
Grap2	0.63748	0.400837	0.026	0.017	0.293093
Notch3	0.01761	0.400015	0.06	0.011	0.0229797
Mcam	0.0821258	0.398439	0.052	0.017	0.0709553
BC005537	0.211982	0.39812	0.161	0.149	0.136627
Tgfbr2	0.12931	0.39567	0.154	0.144	0.0985805
Nfix	0.00170611	0.394699	0.18	0.232	0.00359457
Adgrb3	0.234688	0.39384	0.06	0.066	0.145101
Sdk2	0.151184	0.393804	0.06	0.028	0.109938
St6galnac3	0.339326	0.393725	0.037	0.017	0.18632
Tnfaip8l3	0.00346155	0.387653	0.034	0	0.00636627
Plscr4	0.103237	0.38705	0.094	0.055	0.0835195
Wdhd1	0.023352	0.386047	0.067	0.017	0.0284621
Dis3l2	0.100978	0.384951	0.236	0.21	0.0821269
Mmp14	0.00446457	0.384901	0.288	0.32	0.00773942
A430078G23Rik	0.0193764	0.383444	0.022	0	0.024747
Itpk1	0.295856	0.383198	0.064	0.055	0.168429
Dennd5b	0.0704631	0.381681	0.116	0.122	0.064144
Acp5	0.215475	0.381472	0.026	0.006	0.137977
Ccdc9	0.174739	0.381354	0.056	0.055	0.121052
Scml4	0.194029	0.381133	0.026	0.006	0.129399
Ube4a	0.0357901	0.38031	0.082	0.099	0.038761
Cacna1d	0.548778	0.380289	0.086	0.077	0.263038
Pde8b	0.145782	0.380113	0.03	0.006	0.107232
Myl6	0.259732	0.380075	0.217	0.177	0.153682
Slc9a9	0.170944	0.379896	0.172	0.166	0.119333
Mt2	1.37751e-05	0.379787	0.165	0.282	7.10501e-05
Ube2j2	0.132531	0.378998	0.165	0.144	0.100321
Chsy3	0.0992117	0.378765	0.15	0.144	0.0810281
Sytl2	0.00612457	0.377898	0.03	0	0.0100766
Itpkb	0.131475	0.377723	0.101	0.116	0.0997533
Bnip3	0.0311434	0.377179	0.109	0.144	0.0348393
Ptpn13	0.0718727	0.376974	0.213	0.204	0.0650058
Cyr61	0.148234	0.37692	0.127	0.11	0.108468
Kdelr1	0.22966	0.375233	0.075	0.066	0.143285
Tgfb2	0.202486	0.372888	0.105	0.083	0.132865
Esyt2	0.00638324	0.372872	0.36	0.359	0.0104195
Dusp1	0.105769	0.37261	0.071	0.028	0.0850619
Hsp90b1	0.0504737	0.37137	0.24	0.249	0.0505984
Zfp629	0.0102133	0.370965	0.052	0.006	0.0149314
Rasal2	0.00113124	0.370147	0.33	0.337	0.00263082
Phlda1	0.266519	0.369988	0.101	0.072	0.155882
Pid1	0.00453355	0.369543	0.33	0.398	0.00784152
Rnf150	0.122913	0.369368	0.124	0.11	0.0950482
Bcl11b	0.281302	0.368693	0.022	0.006	0.162142
Atp1a2	0.694984	0.367681	0.022	0.022	0.311301
Fam102a	0.00612457	0.367186	0.03	0	0.0100766
Phactr2	0.257879	0.367171	0.049	0.022	0.153073
Rnf220	0.529789	0.366709	0.049	0.044	0.256269
Gvin1	0.193074	0.366011	0.067	0.061	0.129001
Ophn1	0.21306	0.364599	0.109	0.066	0.137046
Kcnt2	0.0569604	0.364585	0.056	0.017	0.055285
Trim12a	0.171286	0.364449	0.071	0.072	0.119489
Myo1f	0.567308	0.3638	0.045	0.033	0.269526
Anp32a	0.092624	0.363494	0.127	0.133	0.0768498
Txk	0.324324	0.363275	0.03	0.011	0.180291
Cep63	0.312782	0.362061	0.064	0.055	0.17555
Hecw2	0.248349	0.361643	0.082	0.05	0.149875
Adam8	0.223823	0.360277	0.049	0.022	0.141134
Psip1	0.0456931	0.360031	0.101	0.144	0.0469424
B3galt1	0.247414	0.359932	0.112	0.077	0.149556
Kif13a	0.141326	0.359926	0.187	0.166	0.104952
Plxnd1	0.0865989	0.35954	0.105	0.122	0.0733873
Peli2	0.447193	0.359335	0.056	0.055	0.225671
Mdga1	0.192274	0.358947	0.067	0.044	0.128666
Eif4a2	0.0428247	0.358916	0.165	0.193	0.0446604
Rnf144a	0.02689	0.35792	0.056	0.011	0.031494
Alpk1	0.176952	0.357395	0.112	0.122	0.122042
Col5a3	0.104577	0.357223	0.18	0.16	0.0843378
Ccdc80	0.0145775	0.356863	0.06	0.011	0.0197597
Ppp6r1	0.383912	0.356776	0.045	0.039	0.203396
Rnf19b	0.0282089	0.35658	0.161	0.188	0.0325644
Irf2bpl	0.262958	0.356524	0.064	0.061	0.154734
Plpp5	0.224734	0.356195	0.056	0.028	0.141473
Nrp1	0.0394864	0.356077	0.221	0.238	0.0419162
AC124097.1	0.257059	0.3555	0.116	0.122	0.152802
Zfp706	0.300472	0.355424	0.064	0.061	0.170392
Disc1	0.4388	0.354154	0.06	0.044	0.222839
Gbp5	0.00346155	0.354134	0.034	0	0.00636627
Spidr	0.000189231	0.354128	0.262	0.337	0.000612347
Adamts6	0.00195717	0.353087	0.232	0.276	0.00402093
Tgfbr1	0.00918357	0.352608	0.236	0.265	0.0138136
Pnn	0.0861048	0.352268	0.131	0.144	0.0731232
Kitl	0.254237	0.351165	0.082	0.072	0.151863
Neurl3	0.0193764	0.350039	0.022	0	0.024747
Ppp1r16b	0.2103	0.348529	0.052	0.022	0.13597
Ikzf1	0.591372	0.348455	0.037	0.039	0.277782
Ebf2	0.361147	0.348212	0.06	0.039	0.19483
Dip2a	0.055133	0.348069	0.146	0.177	0.0539952
Herpud1	0.310417	0.347713	0.06	0.05	0.174567
Zdhhc1	0.19198	0.347688	0.12	0.122	0.128542
Cpsf6	0.00347396	0.347671	0.169	0.221	0.00638395
Prkag2	0.22314	0.347435	0.09	0.066	0.14088
Cep350	0.00478649	0.347087	0.169	0.215	0.00821205
Chst1	0.178193	0.346891	0.026	0.006	0.122594
Yap1	5.44315e-06	0.34633	0.247	0.37	3.34584e-05
Polb	0.273194	0.346255	0.09	0.077	0.158571
Dnajc8	0.0542683	0.346055	0.082	0.11	0.0533767
Rgs3	0.428489	0.345831	0.052	0.044	0.219311
Cacfd1	0.511796	0.345336	0.037	0.033	0.249739
Ing1	0.419604	0.345312	0.037	0.028	0.216225
Phactr1	0.0400232	0.345197	0.124	0.155	0.042364
Arsb	0.124528	0.345109	0.086	0.099	0.0959493
Vdr	0.0401284	0.344828	0.052	0.011	0.0424516
Plcg2	0.478541	0.343342	0.037	0.028	0.237363
Inhba	0.00062409	0.343201	0.169	0.249	0.00162836
Bcor	0.248911	0.342882	0.075	0.077	0.150067
Pygo2	0.0911221	0.342739	0.082	0.099	0.0758787
Sfi1	0.0922537	0.342335	0.116	0.061	0.076611
Asic2	0.608525	0.342218	0.052	0.044	0.283555
Ncor2	2.73376e-05	0.342178	0.292	0.37	0.000124891
Gpbp1l1	0.0587355	0.341809	0.161	0.166	0.056516
Gm48228	0.26945	0.340874	0.094	0.066	0.156908
Klf4	0.00585827	0.340289	0.105	0.149	0.00971779
Plekhg2	0.0601821	0.340068	0.116	0.133	0.0575037
Wls	0.000239432	0.337896	0.375	0.403	0.000738736
Pag1	0.413908	0.33787	0.06	0.039	0.214225
Lrrtm4	0.218023	0.337862	0.045	0.017	0.138951
Adcy9	0.136104	0.337347	0.116	0.105	0.102224
Csgalnact1	9.63403e-06	0.336954	0.307	0.387	5.29038e-05
Nsun2	0.508455	0.336916	0.112	0.099	0.248513
Oas2	0.178103	0.33677	0.079	0.039	0.122554
Nemf	0.000147421	0.335916	0.225	0.298	0.000498989
Tox	0.0108699	0.33577	0.026	0	0.0156119
Lcp1	0.367059	0.335524	0.056	0.055	0.197085
Birc2	0.0780101	0.335069	0.075	0.028	0.0686323
Loxl1	0.0683497	0.334937	0.101	0.044	0.0628308
Gab2	5.99961e-06	0.3338	0.404	0.492	3.6146e-05
Foxc1	0.0967489	0.333768	0.06	0.022	0.0794808
Svep1	0.0295124	0.333416	0.056	0.011	0.0335926
Fbln1	0.354034	0.333215	0.097	0.094	0.192089
Hspa4l	0.0974966	0.332652	0.12	0.127	0.0799523
Sfmbt1	0.318522	0.331685	0.131	0.099	0.177919
Mgp	0.206948	0.331677	0.21	0.188	0.13465
Dusp3	0.327211	0.331516	0.049	0.039	0.181463
Tra2b	3.59062e-06	0.331477	0.232	0.348	2.38717e-05
Tacc1	0.0546473	0.331225	0.21	0.221	0.0536484
Mast2	0.000314822	0.330581	0.307	0.37	0.000929373
Kat2b	0.234406	0.33036	0.131	0.094	0.145001
Zfp513	0.355053	0.330097	0.049	0.028	0.192484
Trim30a	0.00433427	0.330055	0.187	0.249	0.00754843
Hnrnpl	0.00172819	0.330009	0.169	0.227	0.0036325
Iigp1	0.0192928	0.329871	0.097	0.138	0.0246651
Cpeb1	0.296194	0.329301	0.101	0.072	0.168574
Pik3cd	0.611301	0.329206	0.049	0.044	0.284481
Slc41a2	0.0425463	0.328778	0.184	0.188	0.0444353
Lgr4	0.248629	0.327841	0.075	0.072	0.149971
Has2	0.369099	0.327601	0.142	0.138	0.197858
Cnn3	0.00132467	0.327411	0.206	0.276	0.00296701
Mkrn1	0.254577	0.327395	0.041	0.017	0.151977
Afdn	0.00025147	0.327037	0.27	0.337	0.000768902
Itga11	0.316487	0.326605	0.037	0.017	0.177082
Junb	0.33286	0.326599	0.112	0.105	0.18374
Dkk2	0.0352435	0.326511	0.135	0.155	0.0382909
Cdyl2	0.236762	0.326434	0.157	0.133	0.145841
2010111I01Rik	1.96828e-08	0.325943	0.476	0.613	3.429e-07
Tcirg1	0.0132241	0.32493	0.169	0.21	0.0182407
Rpl7l1	0.00551979	0.324084	0.067	0.122	0.00925315
Tsc2	0.208755	0.323878	0.06	0.039	0.135364
Gm10076	0.349523	0.323713	0.075	0.066	0.190334
Itgal	0.437626	0.323327	0.019	0.006	0.22244
P4ha1	0.00260998	0.32296	0.262	0.326	0.00508476
Zeb1	1.05208e-06	0.322672	0.509	0.602	8.72227e-06
Cic	0.102334	0.322527	0.045	0.072	0.0829646
Rnf20	0.177229	0.322509	0.109	0.099	0.122166
Eif4a1	0.00114947	0.322123	0.157	0.238	0.0026636
Plxna2	0.0460349	0.322021	0.135	0.149	0.0472098
Seh1l	0.199733	0.321621	0.094	0.094	0.131749
Nr3c1	0.0458646	0.320303	0.184	0.21	0.0470767
Tmem100	0.00111228	0.319761	0.041	0	0.00259648
Adgre5	0.492865	0.319733	0.041	0.033	0.242743
Pros1	0.153651	0.319211	0.139	0.133	0.111153
5031425E22Rik	0.0180963	0.3189	0.27	0.309	0.0234739
Cops3	0.228606	0.318336	0.09	0.094	0.1429
S100a4	0.255788	0.318119	0.049	0.061	0.15238
Map3k4	0.426797	0.31779	0.075	0.072	0.218726
Tnfsf8	0.0244353	0.317554	0.045	0.006	0.0294163
Vps37b	0.0382513	0.316905	0.169	0.199	0.0408758
Pik3r3	0.0625189	0.316499	0.037	0.006	0.0590702
Hpgd	0.0629237	0.316406	0.015	0	0.059338
Ppp2r3d	0.223476	0.316356	0.056	0.028	0.141005
Ttc19	0.129854	0.315873	0.135	0.133	0.098876
Npas2	0.249092	0.315668	0.082	0.088	0.150129
R3hdm4	0.261203	0.315594	0.071	0.072	0.154164
Sec24c	0.371223	0.315555	0.067	0.055	0.19866
Synrg	0.441154	0.315518	0.041	0.055	0.223637
Scn2a	0.438792	0.315494	0.041	0.033	0.222836
Ets1	1.35642e-05	0.31521	0.172	0.293	7.01793e-05
Frem1	0.0186647	0.314591	0.071	0.017	0.0240441
Fam120a	1.43125e-05	0.314215	0.213	0.326	7.32449e-05
Dync1h1	0.00957664	0.31417	0.251	0.276	0.0142478
Chtf8	0.489552	0.314055	0.071	0.05	0.241506
Smo	0.339552	0.313989	0.079	0.066	0.18641
Bag1	0.4027	0.313932	0.067	0.061	0.210238
Rin3	0.0713925	0.313772	0.112	0.133	0.0647135
Pkp2	0.212093	0.312842	0.045	0.017	0.13667
Col8a1	0.00242648	0.312506	0.318	0.331	0.00479699
Ppp2r2d	0.220144	0.312498	0.094	0.072	0.139755
Tmem163	0.597891	0.31241	0.015	0.017	0.279987
Dnajc3	0.242431	0.31173	0.09	0.094	0.147836
Slfn5	0.593686	0.311591	0.067	0.05	0.278567
Mdm4	0.00296668	0.311061	0.217	0.276	0.00563776
Fry	0.453042	0.311055	0.052	0.05	0.227657
Lrp4	0.409728	0.310888	0.034	0.028	0.212746
Pxk	0.0471474	0.310866	0.165	0.177	0.0480737
Picalm	0.000265846	0.310792	0.356	0.398	0.000806313
Bmpr1a	0.000522079	0.309759	0.236	0.298	0.00141459
Ptpn9	0.00991019	0.309187	0.221	0.254	0.0146089
Uck2	0.00947074	0.309087	0.232	0.254	0.0141317
Nfkb1	0.000937939	0.308223	0.382	0.442	0.00226809
Loxl3	0.00145127	0.307785	0.176	0.249	0.00317394
Serping1	0.00111228	0.307762	0.041	0	0.00259648
Socs3	0.630333	0.307568	0.03	0.028	0.290762
Cnot2	0.00941803	0.306935	0.191	0.249	0.0140737
Dcun1d1	0.122957	0.306898	0.12	0.133	0.095073
Myo1c	0.209938	0.306427	0.079	0.083	0.135828
Nfatc4	0.158297	0.30619	0.049	0.017	0.113409
Ppp1r12a	0.00208277	0.306159	0.33	0.387	0.00423447
Srsf10	0.00914884	0.305824	0.176	0.215	0.0137747
Chka	0.000836456	0.305587	0.225	0.293	0.00206585
Prg4	0.327817	0.305561	0.049	0.022	0.181708
Ctps	0.121781	0.305528	0.094	0.105	0.0944129
Dcbld2	0.00177861	0.305293	0.21	0.265	0.00371845
Dnah7a	0.283251	0.305234	0.041	0.017	0.162993
Rpl36al	0.358139	0.305007	0.037	0.044	0.193675
Zfp445	0.184102	0.304893	0.094	0.099	0.125183
Foxp1	4.49414e-07	0.304328	0.509	0.635	4.36224e-06
Bcl2	0.18379	0.304252	0.154	0.199	0.125048
Ptprf	0.11254	0.304204	0.075	0.033	0.0891003
Zw10	0.28599	0.303988	0.049	0.028	0.164184
Eya4	0.0443653	0.303294	0.049	0.011	0.0458946
Rundc3b	0.508126	0.303098	0.045	0.039	0.248393
Rras2	0.105435	0.30302	0.161	0.166	0.0848598
Mcrip1	0.256637	0.302973	0.056	0.061	0.152662
Runx2	2.07836e-07	0.302337	0.468	0.619	2.33159e-06
Rab18	0.299586	0.302001	0.09	0.094	0.170016
Ston2	0.0510794	0.30181	0.195	0.21	0.051049
St18	0.478838	0.301642	0.041	0.022	0.237475
Kidins220	0.0519111	0.301636	0.213	0.238	0.0516632
Atp10a	0.145392	0.300713	0.157	0.16	0.107034
Atxn7l3b	0.353091	0.300325	0.071	0.077	0.191723
Gabarap	0.0780935	0.300231	0.09	0.122	0.0686802
Fam172a	1.43025e-05	0.300069	0.397	0.497	7.32042e-05
Top3a	0.469306	0.300003	0.037	0.022	0.233854
Fance	0.0310681	0.299904	0.067	0.094	0.0347827
Akap13	4.154e-08	0.299047	0.427	0.558	6.41134e-07
Cd63	0.0305291	0.29894	0.154	0.182	0.0343749
Il6	0.0248304	0.298916	0.045	0.006	0.0297584
Sdc1	0.0267352	0.298148	0.097	0.127	0.0313662
Atp9a	0.403813	0.298131	0.034	0.017	0.210637
Snhg11	0.222485	0.298037	0.045	0.017	0.140635
Bhlhe40	0.241777	0.297179	0.131	0.127	0.147608
Eng	0.182573	0.296849	0.052	0.022	0.124519
Dhx9	0.00827721	0.296845	0.105	0.16	0.0127749
Gm47283	4.61452e-13	0.295918	0.397	0.663	3.96294e-11
Bcl3	0.280553	0.295306	0.041	0.017	0.161814
Nr4a2	0.310923	0.295068	0.06	0.039	0.174778
Gm12185	0.30433	0.295028	0.071	0.066	0.17202
Bnip1	0.144836	0.294764	0.056	0.022	0.106752
Filip1	0.12551	0.294711	0.03	0.006	0.0964943
Cdh11	0.000343536	0.294135	0.341	0.403	0.000999991
Trabd2b	0.219453	0.293319	0.067	0.033	0.139494
Selenof	0.169805	0.293109	0.079	0.099	0.118812
Uri1	0.00318741	0.29278	0.165	0.21	0.00596861
Gm2163	0.125443	0.292656	0.041	0.011	0.0964574
Selenot	0.250921	0.292647	0.071	0.083	0.150749
Runx1t1	0.43025	0.292278	0.097	0.072	0.219917
Pi15	0.683233	0.29217	0.064	0.05	0.307657
Scube1	0.0347568	0.290891	0.019	0	0.0378725
Srek1	2.87744e-05	0.290722	0.363	0.442	0.000130202
Slc9a1	0.000928964	0.29069	0.21	0.271	0.00225055
Secisbp2	0.205622	0.290653	0.086	0.099	0.134123
Arhgdia	0.0524605	0.29059	0.112	0.138	0.0520663
Themis	0.115562	0.290562	0.011	0	0.0908619
Cd53	0.118982	0.289971	0.052	0.017	0.092827
Lrba	0.391213	0.28965	0.075	0.05	0.206079
Tmed8	0.0956607	0.289645	0.045	0.011	0.0787917
Mapk3	0.339564	0.289323	0.06	0.05	0.186414
Pld1	0.0972979	0.289097	0.206	0.227	0.079827
Heg1	0.295069	0.289021	0.116	0.127	0.168094
Atp6v0d1	0.032512	0.288985	0.142	0.177	0.0359757
Serpine2	0.000627573	0.288616	0.225	0.271	0.00163549
Itsn2	0.000152862	0.287831	0.195	0.287	0.000514255
Tspan18	0.131753	0.28747	0.067	0.028	0.0999032
Rlf	0.004171	0.287053	0.258	0.309	0.0073324
Mmp16	0.580703	0.286792	0.109	0.105	0.274145
Fes	0.0530043	0.286513	0.049	0.011	0.052463
Twist1	0.182465	0.28634	0.056	0.077	0.124472
Grk3	0.431683	0.286292	0.034	0.033	0.22041
Coro2b	0.198005	0.286145	0.037	0.011	0.131043
Btg2	0.185317	0.28601	0.026	0.006	0.125708
Selplg	0.608453	0.285764	0.015	0.006	0.283531
Rnf146	0.327573	0.285606	0.06	0.033	0.181609
Mettl1	0.119493	0.285536	0.049	0.017	0.0931179
Lims1	0.000333008	0.285494	0.412	0.47	0.000973807
Mbp	0.212161	0.285438	0.026	0.006	0.136696
Ralbp1	0.11273	0.285272	0.135	0.166	0.0892118
Mycbp2	0.000168586	0.285127	0.382	0.464	0.000557604
Bmp8a	0.201664	0.285033	0.026	0.006	0.132533
Pcbd2	0.481704	0.284669	0.067	0.066	0.238558
Xdh	0.154497	0.284652	0.142	0.149	0.111568
Trpc3	0.0193764	0.284434	0.022	0	0.024747
Gda	0.335535	0.283998	0.071	0.044	0.18481
Max	0.335097	0.283488	0.12	0.122	0.184636
Slc25a37	0.000978858	0.283481	0.243	0.331	0.00234726
Orc5	0.203986	0.283275	0.071	0.088	0.133468
Stat2	0.0190492	0.283249	0.161	0.199	0.0244254
Gm17276	0.11593	0.283133	0.041	0.011	0.0910752
Rpl4	0.0254049	0.282679	0.056	0.099	0.0302507
Cd244	0.329033	0.282529	0.037	0.017	0.182199
Tnfsf11	0.0264087	0.282142	0.045	0.006	0.0310955
Cthrc1	0.349076	0.281754	0.056	0.033	0.190159
Arhgap28	0.300828	0.281432	0.06	0.033	0.170542
Unc13a	0.106742	0.281135	0.06	0.088	0.0856503
Tab2	0.0581447	0.28106	0.213	0.227	0.0561087
Iqgap1	6.30908e-05	0.281002	0.401	0.497	0.00024603
Ice1	0.0131559	0.280995	0.135	0.171	0.0181628
Ccdc149	0.0108699	0.280657	0.026	0	0.0156119
Plek	0.378872	0.280612	0.045	0.022	0.201526
Id2	0.581383	0.280546	0.015	0.006	0.274378
Plekhg1	0.431533	0.280525	0.105	0.088	0.220358
Traf3	0.000930049	0.280467	0.258	0.32	0.00225267
Traf2	0.170388	0.280365	0.071	0.083	0.119079
B4galt5	0.00280755	0.278762	0.262	0.331	0.00539309
Eloa	0.352134	0.278618	0.064	0.066	0.191351
Tjp2	0.262231	0.277049	0.131	0.116	0.154499
Ccnc	0.124586	0.276809	0.097	0.116	0.0959818
Park2	0.0845029	0.276726	0.045	0.083	0.0722594
Gfra1	0.215577	0.276536	0.086	0.099	0.138016
Dync1li1	0.303982	0.276144	0.127	0.116	0.171873
Sh3bgrl3	0.493403	0.276131	0.045	0.044	0.242944
Plscr3	0.171988	0.276052	0.049	0.066	0.119808
Gpbp1	0.617732	0.276016	0.064	0.055	0.286616
Mapkapk3	0.233213	0.275952	0.064	0.083	0.144572
Fgf2	0.15425	0.275779	0.127	0.138	0.111447
Clcn3	0.0625652	0.275748	0.146	0.171	0.0591009
Tmtc1	0.127596	0.275589	0.041	0.011	0.0976438
Ssbp3	0.0600762	0.27549	0.221	0.243	0.0574318
Dnajc2	0.229951	0.275437	0.049	0.022	0.143391
Cdkn1a	0.460763	0.275203	0.06	0.039	0.230578
Higd1a	0.63749	0.275086	0.06	0.061	0.293096
Rasgrp1	0.430113	0.274981	0.004	0	0.21987
H2-Q7	0.0411612	0.274745	0.041	0.006	0.0433052
Rdm1	0.411364	0.274711	0.034	0.017	0.213326
Asxl3	0.429484	0.273986	0.075	0.061	0.219654
Cradd	0.00655774	0.273652	0.135	0.188	0.0106478
Socs2	0.333324	0.273427	0.127	0.11	0.183926
Trim25	0.249436	0.273295	0.116	0.127	0.150246
Fam107b	0.0104534	0.273282	0.109	0.171	0.0151831
Mterf3	0.353009	0.273177	0.056	0.033	0.191691
Prkcq	0.373723	0.272774	0.019	0.006	0.1996
Mpdz	0.233795	0.272157	0.172	0.155	0.144781
Uchl1	0.291837	0.272053	0.022	0.006	0.166709
Map1b	0.000440439	0.272004	0.378	0.47	0.00123236
Rcsd1	0.58328	0.271681	0.037	0.022	0.275027
Ptk7	0.0268307	0.271387	0.15	0.177	0.031445
Zfp385b	0.491675	0.271079	0.071	0.055	0.242299
Usp15	0.00826618	0.270857	0.131	0.199	0.0127619
Ero1l	0.0553827	0.270456	0.146	0.199	0.0541728
Eif3e	0.0284097	0.270423	0.161	0.204	0.0327247
Ncbp1	0.249953	0.270384	0.112	0.127	0.150421
Adra2a	0.041269	0.270293	0.041	0.006	0.0433937
Plcxd2	0.37487	0.270164	0.034	0.017	0.200031
Hs3st1	0.112314	0.269824	0.03	0.006	0.0889673
Adamts10	0.0268504	0.26958	0.116	0.16	0.0314613
Rgs2	0.451232	0.26901	0.034	0.022	0.227024
Patl1	0.176024	0.268813	0.082	0.11	0.121628
Dhx16	0.298151	0.268416	0.064	0.066	0.169407
Med23	0.0566692	0.268146	0.071	0.099	0.055081
Lztr1	0.484551	0.268078	0.052	0.039	0.23963
Tvp23b	0.530243	0.267842	0.037	0.039	0.256432
Ccser2	0.00246784	0.267808	0.187	0.249	0.00486259
Gm26740	0.170662	0.26777	0.052	0.077	0.119204
Dcaf8	0.00105429	0.267421	0.154	0.232	0.0024898
Cxcl10	0.279986	0.267273	0.049	0.022	0.161566
Etfa	0.176076	0.267128	0.09	0.105	0.121651
Baz1a	0.134299	0.26691	0.172	0.199	0.101266
Cmtm7	0.124518	0.266837	0.06	0.083	0.0959439
Hnrnpa0	0.200406	0.266338	0.079	0.099	0.132023
Uhmk1	0.378979	0.266257	0.075	0.072	0.201566
Arhgef10l	0.0180095	0.26622	0.06	0.011	0.0233861
Fstl1	9.95304e-09	0.266156	0.393	0.558	1.93641e-07
Cnksr3	0.0343295	0.266138	0.094	0.122	0.0375159
Tmem120a	0.314014	0.266006	0.071	0.077	0.17606
Zfp36l1	0.558846	0.265983	0.131	0.11	0.266577
Pla2g4a	0.176004	0.265751	0.184	0.193	0.121619
Ppp4c	0.14472	0.264941	0.097	0.127	0.106692
Mgll	0.0839222	0.264847	0.056	0.017	0.0719433
Nkap	0.503828	0.264707	0.052	0.033	0.24681
Gm30382	0.218565	0.264008	0.019	0.033	0.139157
Anxa2	0.000626325	0.263963	0.311	0.387	0.00163294
Map2k3os	0.40544	0.263169	0.03	0.028	0.211219
Sox2	0.693206	0.262407	0.049	0.039	0.310752
Rbms2	0.00490805	0.262379	0.217	0.276	0.008388
Cotl1	0.00705436	0.262328	0.116	0.177	0.0112845
Snx18	0.307747	0.262083	0.124	0.127	0.173453
Tead3	0.544184	0.261776	0.071	0.066	0.261411
Gm45881	0.438128	0.261499	0.026	0.011	0.222611
Cep128	0.241818	0.26122	0.075	0.099	0.147622
Cntfr	0.13902	0.261081	0.03	0.006	0.103755
Aldh1a3	0.0629237	0.260779	0.015	0	0.059338
Ampd3	0.415338	0.260557	0.045	0.022	0.214729
2510039O18Rik	0.56877	0.260528	0.03	0.017	0.270033
Ankrd12	0.00585097	0.260134	0.285	0.337	0.00970787
Lman2	0.0693223	0.259946	0.056	0.088	0.0634383
Orc3	0.10927	0.259754	0.131	0.149	0.0871658
Nasp	0.209376	0.259543	0.097	0.105	0.135608
Mrpl48	0.248411	0.259464	0.079	0.088	0.149897
Oasl1	0.464654	0.259274	0.045	0.028	0.232074
Cxcl2	0.0193764	0.259186	0.022	0	0.024747
Mpped2	0.301739	0.259125	0.022	0.006	0.170927
H2afy2	0.0347568	0.258764	0.019	0	0.0378725
Zfp52	0.556502	0.258647	0.026	0.017	0.265756
Parp9	0.347418	0.25836	0.116	0.116	0.189511
Snx10	0.179387	0.258171	0.142	0.16	0.123122
Mta2	0.447285	0.258168	0.064	0.05	0.225702
Insc	0.0108699	0.257958	0.026	0	0.0156119
Gtf2h2	0.0508945	0.257958	0.071	0.105	0.0509118
Dmtf1	0.00717643	0.257885	0.184	0.249	0.0114382
Ppie	0.384451	0.257719	0.052	0.033	0.203595
Limch1	0.600613	0.257003	0.026	0.022	0.280904
Srgn	0.393639	0.256824	0.019	0.028	0.206964
Blzf1	0.121514	0.256578	0.056	0.083	0.0942622
Abce1	0.0115867	0.256564	0.112	0.16	0.0163502
Rabgef1	0.16812	0.256317	0.184	0.193	0.118037
Klf9	0.428933	0.25606	0.154	0.144	0.219464
Rock2	1.25176e-05	0.255962	0.397	0.459	6.5777e-05
Sirt1	0.467613	0.255846	0.052	0.039	0.233207
Ngf	0.169083	0.255627	0.221	0.243	0.11848
Irf5	0.631158	0.255039	0.026	0.017	0.291032
Itpripl2	0.0602684	0.254928	0.086	0.116	0.0575621
Map2k1	0.00288888	0.254434	0.202	0.276	0.0055188
Ncoa1	0.678043	0.254432	0.124	0.11	0.306035
Fam118a	0.385728	0.25441	0.086	0.061	0.204066
Plvap	0.526995	0.254385	0.064	0.05	0.255262
Plpp1	0.33834	0.254116	0.109	0.094	0.185928
Ncoa7	0.252232	0.253695	0.105	0.066	0.151191
Nsmaf	0.282512	0.253532	0.06	0.033	0.162671
Tmtc2	0.328957	0.253477	0.064	0.033	0.182169
Lepr	0.0193764	0.25343	0.022	0	0.024747
Adk	0.00374628	0.253406	0.243	0.326	0.00676454
Dnajc21	0.386801	0.253136	0.082	0.083	0.204461
Tmed10	0.110555	0.25293	0.101	0.133	0.0879296
Thrb	0.0249927	0.252929	0.12	0.171	0.0298982
Cav1	0.514291	0.25287	0.052	0.039	0.250651
Msl2	0.275335	0.252578	0.105	0.11	0.159518
Vcl	0.000244991	0.252285	0.311	0.381	0.000752572
Tbx3	0.00612457	0.251971	0.03	0	0.0100766
Htra1	0.58006	0.251969	0.06	0.055	0.273924
P2rx7	0.0596021	0.251882	0.075	0.116	0.0571093
Zfp362	0.396547	0.251602	0.049	0.05	0.20802
Dnajb4	0.303345	0.251581	0.086	0.083	0.171605
Tmem39a	0.212062	0.251531	0.109	0.122	0.136658
Rcor1	0.000963143	0.251357	0.277	0.348	0.00231701
Fgd3	0.427767	0.251351	0.041	0.022	0.219061
Jakmip1	0.209942	0.251023	0.026	0.006	0.13583
Ugcg	0.080948	0.251015	0.169	0.21	0.0702991
Dgka	0.461673	0.250984	0.034	0.017	0.230929
Ifi44	0.0705553	0.250923	0.041	0.077	0.0642007
Mmp23	0.0193764	0.250888	0.022	0	0.024747
Hist1h1c	0.397325	0.250867	0.026	0.011	0.208301
Cdipt	0.218103	0.250516	0.037	0.055	0.138982
Pitrm1	0.408063	0.250438	0.045	0.044	0.212155
Akap7	0.425014	0.250423	0.075	0.088	0.218109
Usp25	0.0126433	0.250365	0.213	0.26	0.0175733
AU020206	0.00406638	0.250238	0.146	0.221	0.00719533
Xpc	0.533795	0.249874	0.026	0.033	0.257707
Ripk1	0.141241	0.249408	0.079	0.099	0.104908
Dram1	0.18836	0.249353	0.086	0.044	0.127012
Ccser1	0.483381	0.249291	0.041	0.05	0.23919
Prkdc	0.48531	0.249093	0.131	0.127	0.239915
Tnfaip6	0.494105	0.248671	0.056	0.033	0.243206
Ctsk	0.587964	0.24864	0.082	0.066	0.276625
Fosb	0.619193	0.248522	0.022	0.011	0.287099
Polk	0.036146	0.248496	0.097	0.144	0.0390701
Jmjd1c	1.48783e-05	0.24839	0.397	0.503	7.55742e-05
Coq8b	0.0370074	0.248047	0.097	0.133	0.0398139
Pfkp	0.00297652	0.247965	0.213	0.271	0.00565271
Clstn2	0.0629076	0.247845	0.037	0.006	0.0593274
Plac8	0.458418	0.247768	0.034	0.017	0.229674
Tbx2	0.524893	0.247627	0.041	0.033	0.254503
Pkd1	0.0859838	0.247621	0.184	0.215	0.0730584
Ppig	0.00506226	0.247616	0.199	0.254	0.00860926
Kif5b	0.00173971	0.247508	0.258	0.309	0.00365222
Mtmr1	0.400693	0.247227	0.041	0.022	0.209517
Alx4	0.00346155	0.247018	0.034	0	0.00636627
Suco	0.0886289	0.246651	0.09	0.11	0.0744605
Vwa5a	0.376661	0.246504	0.056	0.033	0.200701
Cmtm4	0.0439967	0.246479	0.079	0.122	0.0456011
Chd9	0.133316	0.246254	0.333	0.343	0.100742
Btg1	0.00312659	0.246201	0.172	0.232	0.00587842
Rap1b	0.030553	0.246013	0.206	0.238	0.034393
St6galnac5	0.414821	0.245554	0.019	0.006	0.214547
Stk19	0.485734	0.245403	0.067	0.066	0.240074
Pfn1	5.6885e-08	0.245264	0.199	0.359	8.24556e-07
Tdp2	0.391075	0.244865	0.037	0.044	0.206029
Hectd4	0.0587794	0.244707	0.109	0.149	0.0565462
Bicd1	0.604576	0.24459	0.03	0.017	0.282234
Spag9	0.00142074	0.244363	0.296	0.381	0.00312494
Hdgfl3	0.0411255	0.24393	0.082	0.028	0.0432758
Tmem132b	0.553084	0.243833	0.015	0.006	0.264556
Hspa5	0.0111497	0.243809	0.225	0.293	0.0158948
Anp32e	0.310647	0.243766	0.034	0.039	0.174663
Csf1	0.550224	0.243402	0.056	0.039	0.263548
2900026A02Rik	0.0111455	0.243246	0.101	0.166	0.0158906
Mapk8ip3	0.0516336	0.243155	0.184	0.215	0.0514589
Rassf1	0.00714298	0.242909	0.12	0.188	0.0113962
Slc12a7	0.548906	0.242586	0.049	0.05	0.263083
Nfkbia	0.388993	0.242368	0.154	0.127	0.205267
Plk2	0.46537	0.242202	0.034	0.017	0.232348
Luc7l3	1.82034e-06	0.242088	0.318	0.453	1.37033e-05
Stx17	0.429021	0.24167	0.064	0.077	0.219494
Aldh1l2	0.476223	0.241628	0.086	0.061	0.236485
Fbxo45	0.562203	0.241519	0.041	0.039	0.26775
Cap2	0.435668	0.241469	0.019	0.006	0.221773
Ptp4a1	0.412248	0.241454	0.034	0.039	0.213639
Adgrf5	0.768373	0.240783	0.022	0.017	0.33322
Ptpn14	0.200165	0.240749	0.18	0.21	0.131925
Sgsm2	0.346841	0.240665	0.052	0.028	0.189285
Smarcc2	0.0836534	0.240505	0.131	0.149	0.0717965
Atp6v0b	0.0116333	0.239915	0.139	0.193	0.0164049
Rtraf	0.629589	0.239827	0.041	0.033	0.290519
Ttll11	0.376654	0.239644	0.071	0.072	0.200699
Irx5	0.354427	0.239615	0.049	0.028	0.192241
Srrt	0.132003	0.239385	0.116	0.133	0.100038
Dock6	0.429265	0.239327	0.049	0.028	0.219578
Emg1	0.484001	0.239261	0.037	0.022	0.239423
Lrig3	0.0437071	0.23923	0.052	0.011	0.0453697
Afap1l2	0.896118	0.239041	0.022	0.022	0.36822
Slc39a7	0.0537107	0.23889	0.139	0.182	0.052975
Klhl28	0.360691	0.238806	0.041	0.055	0.194655
Rel	0.581283	0.238782	0.041	0.05	0.274344
Slc22a21	0.254969	0.238772	0.049	0.061	0.152108
Becn1	0.358769	0.23875	0.097	0.11	0.193917
Comt	0.174964	0.23843	0.154	0.166	0.121153
Dapk1	0.448926	0.237742	0.12	0.127	0.226251
Ifih1	0.187108	0.237347	0.105	0.127	0.126477
Epha4	0.27237	0.236921	0.034	0.011	0.158205
Ttyh2	0.0573059	0.236622	0.112	0.149	0.0555263
Megf8	0.364542	0.236605	0.101	0.099	0.196127
Pik3r1	0.00132467	0.236277	0.243	0.326	0.00296703
Nrg3	0.417048	0.236212	0.052	0.061	0.21533
Bmp7	0.115562	0.235892	0.011	0	0.0908619
Fndc1	0.479886	0.235562	0.037	0.028	0.237871
Dyrk1a	0.00074485	0.23536	0.27	0.354	0.00188125
Ggt5	0.488887	0.235285	0.026	0.011	0.241257
L3mbtl3	0.20944	0.235074	0.131	0.155	0.135633
Pip4k2a	0.00981738	0.234977	0.195	0.265	0.0145091
Rad1	0.42958	0.234976	0.019	0.006	0.219687
Krit1	0.168294	0.234812	0.154	0.166	0.118117
Chn2	0.381995	0.23468	0.03	0.011	0.202687
Tnfrsf26	0.574005	0.234615	0.03	0.017	0.271842
Smad6	0.637309	0.234553	0.056	0.05	0.293037
Gjc1	0.0161349	0.234356	0.105	0.171	0.021444
Cast	0.0439192	0.234243	0.281	0.309	0.0455393
Ldlrad4	7.27331e-07	0.234002	0.543	0.669	6.44576e-06
Adm	0.303989	0.233936	0.022	0.006	0.171876
Numa1	0.00260917	0.233827	0.154	0.227	0.00508351
Hivep1	0.0184155	0.23381	0.12	0.177	0.0237951
Hmgb1	0.00538019	0.233727	0.176	0.243	0.00905865
Usf2	0.0247274	0.233653	0.064	0.11	0.0296695
Ccdc85a	0.737536	0.233537	0.03	0.022	0.324182
Atp1b3	0.0120749	0.233473	0.09	0.144	0.0169199
Pigm	0.606117	0.233455	0.049	0.044	0.28275
1700025G04Rik	0.0625889	0.23345	0.124	0.166	0.0591166
Cblb	0.000490174	0.233235	0.397	0.486	0.00134476
Map3k8	0.580432	0.233203	0.052	0.044	0.274052
Cnep1r1	0.0369771	0.233197	0.082	0.116	0.0397878
Tmem108	0.722364	0.233148	0.019	0.011	0.319645
Atp8b4	0.604161	0.233007	0.022	0.011	0.282095
Bend6	0.379371	0.232972	0.037	0.017	0.201712
Csf2ra	0.351509	0.232884	0.03	0.011	0.191108
Zmym6	0.0957225	0.232848	0.101	0.127	0.0788309
Adprh	0.475576	0.232806	0.034	0.028	0.23624
Nt5c2	0.227494	0.232757	0.094	0.11	0.142492
Abca5	0.135995	0.232757	0.056	0.083	0.102167
Pdcd6ip	0.0162292	0.232667	0.127	0.177	0.0215438
Nol6	0.516286	0.232637	0.03	0.033	0.251379
Usp54	0.256193	0.232629	0.101	0.122	0.152515
Gm20696	0.117826	0.23261	0.052	0.017	0.0921662
Lrch3	0.147414	0.232037	0.255	0.265	0.108056
Srsf3	0.0160478	0.232017	0.172	0.221	0.0213515
Setd7	0.210673	0.23199	0.086	0.11	0.136116
Kmt5b	0.00375719	0.231949	0.213	0.276	0.00677951
Syk	0.693573	0.231928	0.037	0.033	0.310866
D630003M21Rik	0.573359	0.231529	0.034	0.033	0.27162
Eml2	0.17832	0.231327	0.037	0.011	0.12265
Mdp1	0.586469	0.231035	0.019	0.022	0.276115
Myo6	0.276335	0.230695	0.086	0.105	0.15996
Fntb	0.268795	0.230503	0.082	0.099	0.156646
Cyyr1	0.230897	0.230268	0.045	0.017	0.143735
Lgr5	0.0629237	0.230219	0.015	0	0.059338
Egr2	0.0347568	0.230194	0.019	0	0.0378725
Lcp2	0.586341	0.230165	0.041	0.028	0.276072
Nr2f2	0.00110462	0.230159	0.165	0.249	0.00258252
Yars	3.24107e-05	0.230153	0.165	0.287	0.000143267
Slc25a16	0.524653	0.230095	0.034	0.028	0.254416
Hic2	0.626212	0.229923	0.06	0.055	0.289411
Ldlrap1	0.11965	0.229765	0.041	0.066	0.0932075
Polr3c	0.179671	0.229516	0.049	0.077	0.123247
Smn1	0.592315	0.229235	0.06	0.061	0.278102
Gas1	0.680399	0.228981	0.045	0.033	0.306772
Fech	0.207709	0.228949	0.094	0.11	0.134951
Pcdh15	0.47682	0.22862	0.034	0.039	0.236711
Map4k4	1.60319e-07	0.228152	0.547	0.68	1.89118e-06
Grik3	0.451328	0.228055	0.034	0.017	0.227056
F630028O10Rik	0.0972654	0.227907	0.034	0.006	0.0798066
Rbm5	6.25739e-05	0.227854	0.213	0.337	0.000244396
Fign	0.364043	0.227753	0.037	0.017	0.195937
Kdm7a	0.0261368	0.227586	0.169	0.221	0.0308685
Dlat	0.408913	0.227551	0.045	0.055	0.212457
Ip6k1	0.381204	0.227473	0.071	0.061	0.202393
Efemp2	0.316152	0.227462	0.06	0.072	0.176944
Ccl7	0.58917	0.227261	0.049	0.033	0.277035
Fbxo31	0.376215	0.227201	0.052	0.028	0.200535
Chd3	0.0204023	0.227057	0.157	0.21	0.0257393
Gabbr2	0.0108699	0.227005	0.026	0	0.0156119
Usp39	0.617331	0.226976	0.067	0.066	0.286483
Edem3	0.105138	0.226907	0.086	0.116	0.0846795
Ralgapa1	0.0771702	0.226476	0.18	0.199	0.0681477
Cstb	0.304791	0.226356	0.049	0.066	0.172213
Hectd1	0.00803575	0.226277	0.195	0.265	0.012489
Nptn	0.00131272	0.226206	0.195	0.287	0.00294697
Cmklr1	0.036911	0.226179	0.064	0.017	0.039731
Phtf2	0.0134113	0.226159	0.082	0.133	0.018454
Noc2l	0.00572297	0.22609	0.18	0.254	0.00953323
Arl6ip5	0.0628588	0.226031	0.101	0.133	0.0592951
Gpx4	0.136879	0.225885	0.079	0.105	0.102633
Gsk3a	0.545871	0.225632	0.049	0.039	0.26201
Trim47	0.571838	0.225265	0.034	0.028	0.271094
Cd200	0.0568353	0.224909	0.037	0.006	0.0551975
Nrcam	0.741929	0.224768	0.015	0.011	0.325485
Fgd2	0.0629237	0.22474	0.015	0	0.059338
Kdelr3	0.417164	0.224698	0.064	0.061	0.215371
Pgam1	0.000836658	0.224375	0.127	0.215	0.00206626
Sh3bgrl2	0.207508	0.224374	0.064	0.083	0.134871
Epas1	0.242258	0.224252	0.06	0.077	0.147775
Agtrap	0.439988	0.224236	0.041	0.022	0.223242
Iars	0.0944732	0.223831	0.127	0.149	0.0780357
Rbm33	0.00552612	0.223624	0.135	0.193	0.00926193
Nap1l1	0.0230146	0.223507	0.18	0.238	0.02816
Pnrc1	0.147065	0.223336	0.071	0.099	0.10788
Pelp1	0.653759	0.223176	0.037	0.028	0.298344
Plod2	0.00247122	0.223042	0.251	0.32	0.00486792
Ppargc1b	0.456612	0.22287	0.045	0.055	0.228983
Rnf4	0.0695929	0.222799	0.082	0.122	0.0636064
Cers4	0.660637	0.222579	0.037	0.028	0.30054
Ttc14	1.39024e-05	0.222485	0.161	0.282	7.15733e-05
Rbbp5	0.439709	0.222116	0.052	0.061	0.223148
P4hb	0.0558814	0.221852	0.112	0.149	0.0545262
Pnpla8	0.344085	0.221849	0.082	0.094	0.188202
Pogz	0.00196212	0.221683	0.112	0.188	0.00402936
S1pr3	0.318357	0.221667	0.03	0.011	0.177851
Prpf4b	6.03421e-05	0.221657	0.277	0.381	0.000237291
Ltbp4	0.5991	0.221336	0.034	0.033	0.280395
Scamp1	0.000179737	0.221255	0.288	0.387	0.000587469
Mettl13	0.657097	0.22125	0.034	0.028	0.299412
Scyl3	0.125693	0.221245	0.049	0.077	0.0965956
Ccnl1	0.000103589	0.220814	0.307	0.42	0.00037379
Ddit3	0.423596	0.220786	0.064	0.066	0.217617
Cyfip2	0.493738	0.220707	0.022	0.011	0.243069
Emcn	0.644002	0.220674	0.03	0.022	0.295206
Dyrk2	0.49774	0.220663	0.067	0.05	0.244557
Golga7	0.661475	0.220653	0.052	0.055	0.300806
Itpr2	0.00461164	0.220651	0.199	0.271	0.00795654
Cacna1a	0.498856	0.220296	0.079	0.055	0.244971
Mbnl1	1.98488e-07	0.220274	0.315	0.481	2.24717e-06
Nt5dc1	0.481079	0.220253	0.109	0.105	0.238322
AI314180	0.000175856	0.220045	0.221	0.315	0.000577154
Zbtb7c	0.389818	0.220044	0.097	0.105	0.205569
Ttc28	0.000638313	0.219738	0.251	0.32	0.00165855
Adamtsl5	0.517367	0.219456	0.067	0.072	0.251773
Tbx3os1	0.447377	0.219381	0.019	0.006	0.225733
Pno1	0.563169	0.219127	0.022	0.011	0.268086
Slc37a2	0.576645	0.219123	0.015	0.006	0.272752
Ist1	0.0281055	0.219043	0.124	0.171	0.0324816
Elmsan1	0.0285128	0.218997	0.154	0.188	0.0328067
Tpr	0.0074884	0.218921	0.21	0.276	0.0118258
Txndc16	0.158843	0.218611	0.045	0.072	0.113671
Eif2b5	0.660025	0.218501	0.037	0.044	0.300345
Golga3	0.174817	0.218141	0.097	0.122	0.121087
Kbtbd11	0.0347568	0.217971	0.019	0	0.0378725
Mia2	0.104813	0.217787	0.191	0.21	0.084482
S100a10	0.0167447	0.217601	0.082	0.144	0.0220857
Ankmy2	0.260446	0.217518	0.049	0.061	0.153916
Rsad2	0.817013	0.217085	0.041	0.05	0.346994
Ifnar1	0.159289	0.217043	0.052	0.077	0.113885
Tm7sf3	0.501294	0.216992	0.045	0.028	0.245874
Havcr2	0.658083	0.216983	0.034	0.022	0.299726
Zcchc11	0.0356131	0.216873	0.139	0.182	0.0386091
Kctd1	0.495703	0.216856	0.094	0.077	0.2438
Taco1	0.000394496	0.216848	0.757	0.818	0.00112448
Rcan1	0.0224897	0.216823	0.064	0.105	0.0276854
Pisd	0.754928	0.216545	0.022	0.017	0.329309
Asap3	0.694292	0.216524	0.079	0.066	0.311087
Dok5	0.0347568	0.216476	0.019	0	0.0378725
Plekha4	0.549341	0.216448	0.045	0.033	0.263236
Nob1	0.310753	0.21643	0.06	0.083	0.174707
Adamts1	0.677654	0.216346	0.082	0.072	0.305913
Clic4	0.000148387	0.216211	0.262	0.37	0.000501674
Il1rl2	0.0972403	0.215685	0.034	0.006	0.0797907
Fnta	0.589966	0.215611	0.037	0.039	0.277305
Lvrn	0.394692	0.21545	0.019	0.006	0.207346
Acin1	0.00046069	0.215283	0.322	0.431	0.00127866
Angptl4	0.199962	0.215115	0.026	0.006	0.131843
G6pc3	0.29671	0.215054	0.041	0.017	0.168794
Camk4	0.143573	0.21504	0.075	0.105	0.106107
Creb3l1	0.373243	0.214979	0.075	0.044	0.19942
Bbs12	0.517917	0.214668	0.045	0.061	0.251973
Gm40438	0.696251	0.214581	0.045	0.039	0.311691
Spns1	0.464833	0.214524	0.049	0.055	0.232142
Daam2	0.310579	0.214524	0.022	0.006	0.174635
Commd10	0.13975	0.214458	0.112	0.155	0.104135
Angel2	0.439971	0.214354	0.045	0.05	0.223236
Gstz1	0.575703	0.214114	0.049	0.055	0.272428
Zfp831	0.217477	0.21404	0.007	0	0.138743
Rgl2	0.632411	0.213999	0.06	0.061	0.291441
Pmpcb	0.505564	0.21386	0.041	0.033	0.24745
Ap2s1	0.381338	0.213849	0.049	0.061	0.202443
Serpinh1	0.114987	0.213709	0.131	0.166	0.0905285
Ifi207	0.517618	0.213358	0.071	0.072	0.251864
Arid1b	1.03503e-05	0.213129	0.36	0.508	5.62084e-05
Snx20	0.0347568	0.2131	0.019	0	0.0378725
Bach2	2.71148e-05	0.213068	0.154	0.293	0.000124079
Copg1	0.257275	0.213009	0.082	0.099	0.152873
Spata13	0.583706	0.212855	0.12	0.11	0.275172
Xbp1	0.287492	0.21283	0.075	0.088	0.164835
Klra4	0.0137986	0.212657	0.112	0.166	0.018892
Fermt2	0.000845586	0.212646	0.285	0.381	0.0020844
Tnrc6a	7.38791e-05	0.212376	0.169	0.282	0.000281495
Parp3	0.360017	0.212357	0.079	0.083	0.194396
Nars2	0.0869259	0.212345	0.071	0.11	0.0735614
Fos	0.242374	0.21227	0.034	0.011	0.147816
Tsga10	0.531753	0.212135	0.037	0.022	0.256974
Dgkz	0.00350221	0.212021	0.105	0.171	0.00642404
Inpp5d	0.0723057	0.212014	0.097	0.133	0.0652683
Tmeff2	0.55395	0.211955	0.045	0.039	0.26486
Ctdsp2	0.266256	0.211852	0.12	0.144	0.155798
Dgat1	0.345257	0.21175	0.082	0.099	0.188663
Nr1d2	0.59126	0.21169	0.082	0.072	0.277744
Tbc1d2b	0.0680731	0.211649	0.127	0.155	0.062657
Ppara	0.191508	0.211516	0.026	0.006	0.128344
Msantd4	0.517068	0.211233	0.026	0.033	0.251664
Acap1	0.115562	0.211213	0.011	0	0.0908619
Nrbp2	0.643752	0.211144	0.034	0.028	0.295125
Acss3	0.00196071	0.211037	0.037	0	0.00402696
2900060B14Rik	0.48089	0.21088	0.026	0.011	0.238251
Vopp1	0.176079	0.210739	0.045	0.066	0.121653
Sp110	0.372945	0.210485	0.037	0.017	0.199308
Git1	0.530404	0.210278	0.03	0.033	0.25649
Zhx3	0.359573	0.210153	0.086	0.055	0.194226
Pim1	0.356154	0.209826	0.049	0.066	0.192909
mt-Nd4l	0.28042	0.209819	0.019	0.039	0.161756
Stk40	0.47528	0.20963	0.157	0.138	0.236128
BC017643	0.667993	0.209478	0.041	0.028	0.302873
Zfp467	0.477663	0.20934	0.026	0.033	0.237031
Snrnp70	3.27781e-06	0.209194	0.491	0.619	2.21741e-05
Ankrd1	0.0193764	0.20886	0.022	0	0.024747
Sav1	0.375198	0.208855	0.097	0.11	0.200154
Cldn34c1	0.576727	0.208852	0.037	0.033	0.27278
Bckdhb	0.122257	0.208504	0.135	0.166	0.0946801
Clcn4	0.633661	0.208427	0.06	0.055	0.291849
Bmp5	0.143963	0.208417	0.03	0.006	0.106307
Sema3c	0.51984	0.208213	0.067	0.077	0.252672
Wwox	4.01768e-07	0.208093	0.449	0.597	3.98796e-06
Dync1li2	0.00115481	0.208014	0.12	0.204	0.00267315
Slc7a14	0.761236	0.207863	0.011	0.006	0.33115
Eif2ak4	0.0111109	0.207784	0.124	0.193	0.0158558
Nxpe4	0.247272	0.207546	0.071	0.099	0.149507
Gnptab	0.473523	0.207446	0.075	0.05	0.23546
Psen1	0.253518	0.207257	0.105	0.138	0.151623
Crip1	0.681633	0.207065	0.026	0.017	0.307157
Apeh	0.548335	0.206983	0.037	0.044	0.262881
Rbms3	2.46291e-05	0.206825	0.61	0.74	0.000114831
Pappa	0.716283	0.206725	0.034	0.022	0.317809
Mapk12	0.00612457	0.206545	0.03	0	0.0100766
Ulbp1	0.579865	0.206492	0.056	0.055	0.273858
Cry2	0.398152	0.206189	0.067	0.077	0.2086
Nop9	0.501551	0.206095	0.037	0.039	0.245969
Rps9	2.89165e-05	0.206048	0.18	0.293	0.000130722
Plcl1	0.0698789	0.206021	0.199	0.243	0.0637835
Neurl4	0.119064	0.206018	0.041	0.011	0.092874
Zbtb46	0.139279	0.205853	0.041	0.011	0.10389
Sfpq	0.0012031	0.205696	0.367	0.453	0.00275868
Rtn4rl1	0.90562	0.205529	0.015	0.011	0.370677
Pdcd10	0.216663	0.205339	0.071	0.094	0.138432
Lrrcc1	0.0952402	0.20522	0.034	0.006	0.0785245
Lima1	3.33699e-07	0.205037	0.307	0.47	3.43484e-06
D930016D06Rik	0.526861	0.204927	0.064	0.066	0.255214
Cebpd	0.547203	0.204899	0.071	0.077	0.262481
Loxl2	0.000963269	0.204781	0.12	0.21	0.00231726
Stx18	0.00720982	0.204458	0.127	0.188	0.01148
Thy1	0.541155	0.204333	0.056	0.044	0.260335
Ncoa5	0.122449	0.204223	0.12	0.166	0.0947881
Snx19	0.69049	0.204174	0.037	0.028	0.309912
Gga2	0.456338	0.204158	0.045	0.055	0.228881
Nbn	0.597715	0.204133	0.045	0.044	0.279928
Epn1	0.420991	0.203752	0.12	0.133	0.21671
Glul	0.470542	0.203732	0.034	0.017	0.234325
Ankrd13a	0.346635	0.203726	0.067	0.088	0.189204
Prex1	0.115008	0.203521	0.049	0.083	0.0905409
Dopey2	0.236748	0.202933	0.079	0.105	0.145836
Foxs1	0.601706	0.20281	0.019	0.011	0.281271
Rnf13	0.0871639	0.202699	0.097	0.133	0.0736879
Pxylp1	0.040506	0.202615	0.026	0.061	0.0427647
Setbp1	3.69608e-05	0.202321	0.408	0.525	0.000159868
Dnah7b	0.309003	0.202291	0.034	0.05	0.173978
Zfp142	0.657664	0.201981	0.052	0.061	0.299592
Ccr2	0.760588	0.201963	0.019	0.011	0.330961
Agmo	0.620734	0.201859	0.03	0.017	0.287608
Cmpk1	0.662483	0.201845	0.06	0.061	0.301127
Nos1ap	0.677385	0.201822	0.03	0.022	0.305829
Fam8a1	0.733942	0.201691	0.019	0.017	0.323113
Mmp19	0.666172	0.201657	0.045	0.039	0.302297
Golm1	0.433335	0.201184	0.034	0.044	0.220976
Ptbp3	0.00416509	0.20097	0.315	0.403	0.0073247
Psmb9	0.72708	0.200953	0.026	0.017	0.321062
Rspo3	0.0193764	0.200946	0.022	0	0.024747
Cc2d1b	0.770505	0.200871	0.056	0.055	0.333836
Ptprn	0.0566381	0.20079	0.116	0.16	0.0550592
Pdgfrl	0.00346155	0.200738	0.034	0	0.00636627
Pdgfrb	0.00129173	0.200581	0.258	0.354	0.00291153
Podnl1	0.489504	0.200519	0.026	0.011	0.241488
Tfrc	0.307493	0.200371	0.041	0.017	0.173347
Gm49313	0.144982	0.200151	0.03	0.006	0.106826
Ak3	0.795497	0.19977	0.022	0.022	0.340972
Scarb2	0.332093	0.199716	0.052	0.077	0.183432
Ece1	0.0013993	0.199598	0.161	0.254	0.0030902
Rabl3	0.0363254	0.199175	0.045	0.083	0.0392256
Ccnl2	2.9551e-05	0.199126	0.288	0.403	0.000133031
Pcmt1	0.0183204	0.199113	0.101	0.155	0.0236997
Srsf4	0.0522289	0.199021	0.127	0.177	0.0518966
Kcnj6	0.804146	0.198992	0.007	0.006	0.343406
Ttl	0.4384	0.198976	0.026	0.011	0.222703
Eda2r	0.683316	0.198931	0.045	0.039	0.307683
Sumf2	0.607327	0.198798	0.041	0.044	0.283155
Dnajb6	0.000283318	0.198772	0.195	0.287	0.000850982
Dync2h1	0.150006	0.198733	0.12	0.149	0.109353
Zfhx3	1.39889e-07	0.198715	0.487	0.657	1.70678e-06
Mrpl42	0.752363	0.19871	0.022	0.017	0.328558
Rrnad1	0.443082	0.198691	0.071	0.077	0.224288
Gls	0.000106561	0.198646	0.243	0.365	0.000382677
Cd276	0.406373	0.198524	0.049	0.061	0.211552
Gm28928	0.379299	0.19814	0.03	0.011	0.201685
Itgb8	0.277694	0.198103	0.052	0.077	0.160559
Rcc1	0.0269029	0.198086	0.082	0.133	0.0315046
Cntn5	0.667182	0.197785	0.037	0.044	0.302616
Cep162	0.00809882	0.197763	0.06	0.122	0.0125641
Kcnq3	0.450357	0.197621	0.019	0.006	0.226731
4932438A13Rik	0.00750038	0.19758	0.184	0.254	0.0118406
Vps13c	0.136382	0.197454	0.124	0.149	0.102371
Gpt2	0.778078	0.19722	0.049	0.044	0.336014
Ilkap	0.123368	0.197192	0.082	0.116	0.0953028
Atg10	0.0576843	0.197043	0.127	0.177	0.0557896
Cacna1g	0.00612457	0.196841	0.03	0	0.0100766
Wdr13	0.484853	0.196739	0.045	0.044	0.239743
Fam131b	0.0347568	0.19673	0.019	0	0.0378725
Nup153	0.0347608	0.196722	0.116	0.16	0.0378759
Ifit2	0.737049	0.196527	0.06	0.061	0.324037
Pcnx	0.0187891	0.196386	0.232	0.298	0.0241678
Rhobtb3	0.373573	0.196296	0.082	0.05	0.199544
Hilpda	0.654641	0.196238	0.022	0.033	0.298627
Dnajb1	0.820946	0.196172	0.03	0.028	0.348083
Sh2d3c	0.455623	0.196039	0.026	0.039	0.228616
Ccdc82	0.457063	0.195654	0.079	0.083	0.229153
Impa1	0.482238	0.195561	0.034	0.017	0.238759
Gdnf	0.353809	0.195445	0.052	0.028	0.192002
Mill2	0.179103	0.1952	0.045	0.066	0.122997
Tec	0.00612462	0.195133	0.139	0.204	0.0100766
Ptprb	0.573554	0.194984	0.03	0.017	0.271687
Klhl6	0.825441	0.194876	0.022	0.017	0.349323
Kmt2b	0.0598361	0.194788	0.094	0.133	0.0572687
Ddx46	0.0450866	0.194774	0.165	0.21	0.0464656
Cog8	0.686559	0.194572	0.034	0.044	0.308692
Clint1	0.00246306	0.194521	0.292	0.376	0.00485502
Dgkq	0.0901941	0.194116	0.041	0.072	0.07528
Mrvi1	0.0193764	0.193995	0.022	0	0.024747
Zpr1	0.239299	0.193949	0.052	0.072	0.146739
Nisch	3.89288e-07	0.193914	0.412	0.564	3.88951e-06
Snhg6	0.422593	0.193897	0.019	0.006	0.217268
Gga1	0.142336	0.193857	0.112	0.144	0.105473
Mapkapk2	0.00528421	0.193809	0.142	0.221	0.00892393
Myo3b	0.80438	0.193798	0.03	0.022	0.343472
Timp2	1.77348e-07	0.193594	0.187	0.348	2.05146e-06
Bst2	0.0975283	0.19335	0.09	0.133	0.0799722
Hk1	0.0503073	0.193012	0.161	0.21	0.0504741
Trip10	0.0737211	0.192994	0.079	0.116	0.0661192
Pkn1	0.553426	0.192906	0.071	0.072	0.264676
Fgf14	0.685984	0.192711	0.079	0.066	0.308513
Stard13	0.622762	0.192698	0.064	0.072	0.288277
Gm4117	0.48015	0.192673	0.075	0.072	0.237971
Acer2	0.804146	0.192659	0.007	0.006	0.343406
Cebpb	0.0015033	0.19263	0.184	0.271	0.00325619
Moxd1	0.469472	0.192174	0.034	0.017	0.233917
Auh	0.390081	0.192075	0.086	0.105	0.205665
Ebf3	0.0347568	0.191834	0.019	0	0.0378725
Cald1	4.37995e-08	0.191778	0.652	0.823	6.69621e-07
Togaram1	0.534364	0.191636	0.079	0.072	0.257911
Tm9sf3	0.00169924	0.191629	0.146	0.227	0.00358274
Stag1	8.94629e-06	0.191537	0.36	0.486	4.97227e-05
Acadm	0.476628	0.191409	0.045	0.05	0.236639
Map3k1	0.116025	0.191315	0.086	0.122	0.0911299
Glipr2	0.733718	0.191293	0.109	0.099	0.323046
Ndufa6	0.838243	0.191262	0.034	0.033	0.352829
Pou6f1	0.586183	0.191197	0.03	0.033	0.276018
Robo2	0.460665	0.19105	0.101	0.116	0.23054
Dek	0.763917	0.191019	0.075	0.072	0.331929
Sh3gl2	0.115562	0.190878	0.011	0	0.0908619
Gmppa	0.790204	0.19081	0.019	0.017	0.339473
1810030O07Rik	0.41603	0.190752	0.056	0.066	0.214973
Nupl2	0.589822	0.190741	0.037	0.028	0.277256
Trbc1	0.115562	0.190646	0.011	0	0.0908619
Mon2	0.0154832	0.190618	0.169	0.221	0.0207473
Klf5	0.207642	0.190597	0.056	0.077	0.134924
Rad9a	0.768931	0.190561	0.019	0.017	0.333381
Lhx6	0.587273	0.190415	0.064	0.066	0.276389
Bnc2	5.48167e-07	0.190214	0.446	0.597	5.11651e-06
Vamp4	0.47253	0.190086	0.101	0.116	0.235082
Lsp1	0.738084	0.190047	0.056	0.044	0.324345
Flrt2	3.78723e-07	0.189864	0.277	0.442	3.80517e-06
Rbm25	4.29519e-06	0.189817	0.524	0.646	2.76739e-05
Cysltr2	0.0347568	0.189803	0.019	0	0.0378725
Arglu1	0.000858939	0.189681	0.326	0.42	0.0021114
Cdr2l	0.161674	0.189649	0.086	0.116	0.115021
Rpl24	0.00108428	0.189526	0.109	0.188	0.00254527
Taok3	0.00150993	0.189517	0.176	0.26	0.00326656
Itga4	0.175918	0.18946	0.026	0.055	0.121581
Ephx1	0.00196071	0.189418	0.037	0	0.00402696
Tars2	0.49709	0.189262	0.064	0.061	0.244316
Gcnt2	2.27314e-06	0.189209	0.243	0.392	1.6493e-05
Il17ra	0.424197	0.189126	0.034	0.044	0.217825
Vgll3	0.404849	0.189102	0.045	0.022	0.211008
Sbf2	0.00311836	0.188994	0.251	0.331	0.00586615
Lipa	0.903411	0.18894	0.03	0.028	0.370108
Syn3	0.340795	0.188867	0.03	0.011	0.186902
Cdv3	0.0496996	0.188734	0.094	0.144	0.0500185
Supt5	0.000295808	0.188643	0.127	0.232	0.000882386
Lmbrd1	0.439523	0.188594	0.105	0.116	0.223084
Srrm1	0.000302557	0.188445	0.206	0.315	0.000899175
Brap	0.108925	0.188135	0.079	0.11	0.0869597
1110004E09Rik	0.0347568	0.188033	0.019	0	0.0378725
Col27a1	0.0184299	0.188021	0.18	0.243	0.0238094
Pald1	0.653615	0.187672	0.026	0.033	0.298298
Nipal2	0.0629237	0.187609	0.015	0	0.059338
Parp4	0.39462	0.187405	0.094	0.105	0.20732
Mark4	0.0616412	0.187377	0.06	0.099	0.0584859
CAAA01118383.1	0.110638	0.187323	0.202	0.249	0.0879784
Clk1	2.73203e-05	0.18728	0.225	0.359	0.000124828
Ube2j1	0.109954	0.187157	0.067	0.105	0.0875726
Nadk	0.16173	0.186975	0.105	0.127	0.115048
Tmem167	0.0365332	0.186961	0.139	0.193	0.0394053
Radil	0.112428	0.186912	0.041	0.011	0.0890342
Ankrd33b	0.593729	0.186722	0.022	0.011	0.278581
Gadd45g	0.687366	0.186698	0.052	0.039	0.308943
Trip11	0.0460152	0.186666	0.187	0.232	0.0471944
Cdk11b	0.000537005	0.186593	0.187	0.293	0.00144667
Stk17b	0.515934	0.186494	0.079	0.055	0.25125
Rpia	0.759251	0.186444	0.015	0.017	0.330572
Myl9	0.00346155	0.186325	0.034	0	0.00636627
Ubxn1	0.0755516	0.186322	0.052	0.083	0.0672036
Scaper	0.034342	0.186319	0.161	0.232	0.0375264
Dnajc6	0.793922	0.186312	0.022	0.022	0.340527
Jdp2	0.170412	0.186283	0.052	0.077	0.11909
Rab24	0.173577	0.186192	0.056	0.083	0.120528
Zbp1	0.355412	0.186184	0.049	0.061	0.192622
Ahi1	0.310637	0.185878	0.082	0.099	0.174659
Fto	3.27518e-07	0.185756	0.434	0.597	3.38258e-06
Galnt17	0.663449	0.185611	0.041	0.039	0.301433
Gm340	0.757378	0.185519	0.015	0.017	0.330025
Zc3h12c	0.185567	0.185438	0.049	0.072	0.125816
Rab6a	0.0749479	0.185302	0.154	0.193	0.066848
Vps41	0.00145363	0.18515	0.142	0.227	0.00317771
Anks1	0.00526947	0.1851	0.202	0.265	0.00890316
Dapk3	0.736027	0.185036	0.049	0.039	0.323734
Dhx57	0.0298581	0.184919	0.124	0.182	0.0338605
Tmed9	0.158091	0.184558	0.067	0.099	0.11331
Nutf2	0.39652	0.184194	0.034	0.05	0.20801
Ncstn	0.149669	0.184058	0.056	0.083	0.109186
Arf4	0.0720416	0.18403	0.18	0.215	0.0651083
Sgk3	0.673288	0.183783	0.026	0.022	0.304542
Smyd3	4.92412e-05	0.183738	0.243	0.414	0.000201893
Nlgn1	0.601361	0.18368	0.049	0.055	0.281155
Pknox1	0.573368	0.183432	0.071	0.077	0.271623
Sidt1	0.115562	0.1834	0.011	0	0.0908619
Pld4	0.645577	0.183323	0.03	0.017	0.295715
Kcnj15	0.00612457	0.183033	0.03	0	0.0100766
Casp7	0.492534	0.182869	0.03	0.017	0.24262
Peg3	0.843008	0.182667	0.037	0.028	0.354125
Hs6st3	0.525969	0.182573	0.037	0.022	0.254892
Anxa1	0.00120182	0.182354	0.154	0.254	0.00275644
Mfap5	0.227259	0.182329	0.045	0.017	0.142406
Cyp4f13	0.195849	0.182235	0.037	0.061	0.130155
Sgk1	0.212129	0.182089	0.079	0.105	0.136684
Vta1	0.252207	0.18205	0.082	0.105	0.151183
Adipor1	0.113039	0.181843	0.049	0.077	0.0893926
Mvp	0.698825	0.181832	0.037	0.028	0.312484
Tpd52	0.435051	0.18173	0.191	0.193	0.221563
Inip	0.358478	0.181694	0.06	0.077	0.193805
Rem1	0.282866	0.181663	0.022	0.006	0.162825
Dnajc7	0.00635621	0.181531	0.266	0.343	0.0103839
Manf	0.598308	0.181527	0.045	0.055	0.280128
Lif	0.735482	0.181464	0.026	0.017	0.323571
Dlst	0.0482524	0.181057	0.139	0.193	0.0489219
Dpp6	0.717689	0.181049	0.011	0.006	0.318235
Akap6	0.255935	0.180992	0.045	0.072	0.152429
Slc43a2	0.0820707	0.180912	0.064	0.099	0.0709248
Bdp1	0.59821	0.180549	0.157	0.149	0.280095
Trappc6b	0.289242	0.180462	0.082	0.099	0.165592
Slc9b2	0.713908	0.180393	0.011	0.006	0.31709
Armc8	0.013378	0.180181	0.082	0.149	0.0184161
Il16	0.316009	0.18012	0.03	0.011	0.176885
Egln1	0.0471188	0.18011	0.146	0.193	0.0480516
Cfap36	0.00692395	0.180052	0.037	0.088	0.0111192
Sugct	0.536674	0.180003	0.101	0.105	0.258737
Gnb4	0.126511	0.179732	0.124	0.166	0.0970475
Camk1d	4.88026e-06	0.179692	0.869	0.967	3.069e-05
Ppp2cb	0.0322935	0.179534	0.075	0.122	0.0357879
Abhd10	0.434131	0.179451	0.034	0.05	0.221248
Lmo7	0.0058843	0.179231	0.15	0.221	0.00975312
Pcna	0.509032	0.179194	0.026	0.011	0.248725
Ssh1	0.472165	0.179175	0.127	0.138	0.234944
Pde4dip	0.265029	0.179027	0.097	0.127	0.155404
Tgfa	0.217477	0.179004	0.007	0	0.138743
Bok	0.232111	0.178955	0.034	0.05	0.144174
Nr3c2	0.1382	0.178904	0.03	0.006	0.103327
Atpaf1	0.724683	0.17885	0.041	0.039	0.320342
Smad7	7.68615e-05	0.178832	0.195	0.315	0.000291122
Mphosph10	0.79337	0.1788	0.041	0.044	0.340371
Efr3b	0.321478	0.17855	0.022	0.006	0.179131
Sltm	6.48609e-07	0.178473	0.449	0.619	5.86156e-06
Nod1	0.575722	0.178446	0.06	0.061	0.272434
Olfml1	0.0193764	0.178407	0.022	0	0.024747
Msr1	0.388718	0.178185	0.056	0.072	0.205166
Ntrk3	0.287371	0.178038	0.022	0.006	0.164783
Snu13	0.518003	0.177998	0.041	0.05	0.252004
Ado	0.683511	0.177868	0.019	0.011	0.307743
Nomo1	0.135491	0.177844	0.034	0.066	0.101899
Trim39	0.14639	0.177822	0.075	0.105	0.107539
Fgfr2	0.171431	0.17779	0.139	0.177	0.119555
Reps1	0.392933	0.177747	0.146	0.16	0.206707
Bahd1	0.383602	0.177685	0.037	0.017	0.203282
Mxd4	0.134864	0.177444	0.056	0.083	0.101567
Arhgef19	0.614366	0.177441	0.03	0.017	0.2855
Ercc5	0.759895	0.177293	0.052	0.044	0.330759
Rcn3	0.525913	0.177152	0.03	0.017	0.254872
Dhx15	0.00245342	0.177059	0.169	0.254	0.00483976
Klf12	0.0112462	0.176939	0.176	0.243	0.0159913
Gbp8	0.438718	0.176895	0.045	0.061	0.222811
Atp6v1h	0.612856	0.176864	0.101	0.11	0.284998
Mylk	0.429292	0.17681	0.06	0.072	0.219587
Abracl	0.460585	0.176735	0.037	0.022	0.23051
Blmh	0.391825	0.176629	0.086	0.099	0.206302
Usp7	0.0233613	0.176584	0.195	0.243	0.0284703
Ccdc93	0.130697	0.176558	0.067	0.099	0.0993331
Supt20	0.0832237	0.17653	0.139	0.177	0.071561
Fscn1	0.0262354	0.176516	0.079	0.133	0.030951
Zfp871	0.0896982	0.176419	0.082	0.122	0.0750184
Pigs	0.598078	0.17628	0.022	0.011	0.28005
Ppp1r9b	0.64074	0.176277	0.052	0.055	0.294151
Map1a	0.369883	0.176139	0.03	0.011	0.198154
Cnn2	0.177215	0.176092	0.139	0.177	0.122159
Ptpn6	0.620536	0.176047	0.015	0.006	0.287543
Ggh	0.321471	0.176039	0.022	0.006	0.179128
Mcur1	0.740287	0.175881	0.022	0.022	0.324998
Stat1	0.0266662	0.175813	0.131	0.188	0.0313092
Hunk	0.684227	0.175703	0.03	0.033	0.307967
Slx4ip	0.0155597	0.175696	0.09	0.155	0.0208297
Rapgef5	0.409537	0.175674	0.037	0.017	0.212679
Parm1	0.89932	0.175664	0.015	0.011	0.36905
Parp8	0.000119236	0.175496	0.39	0.481	0.000419648
Cers5	0.0175563	0.175398	0.195	0.26	0.0229248
Tma7	0.31597	0.175395	0.037	0.05	0.176869
Dlgap4	3.8502e-06	0.175155	0.217	0.365	2.52789e-05
Atf3	0.0108699	0.17505	0.026	0	0.0156119
D8Ertd738e	0.262057	0.175025	0.034	0.055	0.154442
Mindy2	0.172983	0.175015	0.082	0.122	0.12026
Casp1	0.0193764	0.174976	0.022	0	0.024747
Safb2	0.0333968	0.174815	0.176	0.227	0.0367303
Nr2f6	0.131023	0.174731	0.06	0.088	0.0995091
Syf2	0.692686	0.174691	0.03	0.039	0.310591
Pik3r5	0.55879	0.174643	0.041	0.055	0.266557
Spice1	0.44861	0.174539	0.049	0.066	0.226146
Zfp607a	0.613705	0.174514	0.015	0.006	0.28528
Slc35f6	0.439269	0.174479	0.026	0.011	0.222998
Cars2	0.222884	0.174262	0.052	0.077	0.140784
Ythdc2	0.187105	0.17422	0.056	0.022	0.126476
Nrbf2	0.772512	0.174205	0.071	0.066	0.334414
Rnf165	0.552879	0.174182	0.056	0.061	0.264483
Atp2b4	0.700907	0.174016	0.056	0.055	0.313123
Cntn1	0.621217	0.174006	0.015	0.006	0.287767
Akt1s1	0.605417	0.173938	0.052	0.055	0.282516
Herc1	0.0922047	0.173907	0.199	0.249	0.0765794
Zbtb25	0.216576	0.173827	0.056	0.083	0.138399
Fars2	0.00623933	0.173671	0.273	0.337	0.0102294
Cops9	0.843571	0.173635	0.03	0.028	0.354277
Ddost	0.794911	0.173567	0.037	0.033	0.340806
Arap1	0.65342	0.173562	0.045	0.044	0.298236
Kif13b	0.0179865	0.173453	0.184	0.243	0.0233629
Msi1	0.0347568	0.173136	0.019	0	0.0378725
Gabpa	0.633594	0.173135	0.041	0.039	0.291828
Pcmtd2	0.462958	0.173076	0.045	0.061	0.231423
Trmt2a	0.697759	0.172985	0.019	0.022	0.312156
Malt1	0.240433	0.172868	0.056	0.077	0.147137
Filip1l	0.0706226	0.172748	0.131	0.182	0.0642421
Gm34868	0.40175	0.172675	0.019	0.006	0.209897
Oplah	0.63894	0.172576	0.09	0.072	0.293567
Arhgef1	0.529842	0.172557	0.124	0.122	0.256288
Klf7	0.00135151	0.17249	0.266	0.354	0.00301172
Itga5	0.00120273	0.172486	0.27	0.387	0.00275804
Esyt1	0.434532	0.172376	0.067	0.077	0.221385
Zfp367	0.278628	0.172116	0.034	0.011	0.160969
Stx12	0.196226	0.171893	0.09	0.116	0.130311
Ggnbp2	0.000183177	0.171857	0.24	0.354	0.000596542
Arhgef26	0.430113	0.171653	0.004	0	0.21987
Rars	0.172711	0.171526	0.116	0.155	0.120137
Dnajc17	0.716431	0.171522	0.037	0.033	0.317854
Hsp90ab1	2.25508e-06	0.171494	0.326	0.492	1.63856e-05
Slc24a2	0.456728	0.171441	0.019	0.006	0.229026
Kyat1	0.733877	0.171404	0.03	0.022	0.323093
AC154546.2	0.43362	0.171007	0.019	0.006	0.221074
Gm17173	0.836466	0.170785	0.03	0.028	0.352345
Wisp1	0.78946	0.170567	0.116	0.105	0.339262
Gna11	0.724641	0.170459	0.045	0.044	0.32033
Larp4b	0.000586355	0.170458	0.262	0.365	0.00155015
Ap1m1	0.689665	0.170069	0.041	0.039	0.309656
Amy1	0.735128	0.169973	0.034	0.028	0.323466
Zbtb8a	0.217477	0.169886	0.007	0	0.138743
Epb41l4b	0.76054	0.169758	0.022	0.017	0.330947
Adgrl1	0.472517	0.169754	0.105	0.122	0.235078
Mirg	0.579702	0.169662	0.015	0.006	0.273802
Apbb2	0.00103769	0.169619	0.543	0.63	0.0024588
Lrrc59	0.231609	0.169616	0.071	0.094	0.143993
Zpbp	0.0629237	0.169572	0.015	0	0.059338
Casc4	0.733829	0.169501	0.079	0.072	0.323079
Slc12a4	0.140881	0.169411	0.116	0.155	0.104722
Qrich1	0.000803617	0.169385	0.199	0.287	0.00199885
Rbm22	0.356351	0.169359	0.067	0.088	0.192985
Qtrt1	0.326427	0.169331	0.056	0.072	0.181145
Arhgap45	0.426112	0.1693	0.052	0.072	0.218489
Aktip	0.780069	0.169299	0.026	0.022	0.336585
Fastkd1	0.641887	0.169111	0.037	0.028	0.294522
Sctr	0.217477	0.169094	0.007	0	0.138743
Tnpo1	5.4274e-05	0.168796	0.258	0.392	0.000217878
Hsd17b4	0.014422	0.168627	0.094	0.166	0.0195878
Zeb2	5.05741e-06	0.168523	0.547	0.685	3.15749e-05
Parp14	0.355855	0.168489	0.109	0.133	0.192794
Malrd1	0.722703	0.168452	0.011	0.006	0.319747
Galk1	0.0760802	0.168428	0.045	0.083	0.0675134
Tbc1d17	0.647849	0.168348	0.037	0.028	0.296447
Zfp949	0.068233	0.168306	0.034	0.066	0.0627575
Sash1	0.0024835	0.168212	0.243	0.315	0.00488732
Cryzl2	0.421491	0.168204	0.019	0.006	0.216884
Arrb2	0.438891	0.168177	0.052	0.061	0.22287
Nagk	0.606137	0.168173	0.079	0.055	0.282757
Wincr1	0.233706	0.168054	0.045	0.077	0.144749
Srpx2	0.220332	0.168024	0.026	0.006	0.139826
Hexb	0.00683076	0.167933	0.21	0.276	0.0110002
A430106G13Rik	0.76112	0.167855	0.022	0.022	0.331116
Lrrc14	0.52069	0.167567	0.026	0.033	0.252981
Fgf12	0.794938	0.167548	0.026	0.022	0.340814
Ell	0.058247	0.167497	0.146	0.193	0.0561794
Pak7	0.115562	0.167414	0.011	0	0.0908619
Tpd52l2	0.0543342	0.167363	0.079	0.122	0.053424
Hif1a	0.0137645	0.167293	0.184	0.249	0.0188536
B3gat3	0.256384	0.167286	0.045	0.066	0.152578
Esco1	0.132479	0.167232	0.071	0.105	0.100294
Eefsec	0.0664749	0.166988	0.079	0.116	0.061644
Fam171b	0.507857	0.16696	0.052	0.033	0.248294
Snta1	0.723781	0.166889	0.045	0.044	0.320071
Gas6	0.139965	0.166881	0.041	0.011	0.104247
Igf1	0.434246	0.166821	0.019	0.006	0.221287
Dio2	0.729081	0.166782	0.03	0.033	0.321661
Strbp	0.635337	0.16678	0.071	0.077	0.292396
Ybx1	0.0707258	0.166769	0.157	0.199	0.0643054
Brd2	0.0141536	0.166674	0.109	0.166	0.0192896
Eif2b4	0.672431	0.166661	0.03	0.033	0.304273
Rhog	0.647306	0.166612	0.022	0.028	0.296272
2410002F23Rik	0.799993	0.166604	0.052	0.044	0.34224
Mif	0.0869814	0.166396	0.139	0.182	0.0735909
Rnf141	0.853111	0.166376	0.022	0.017	0.356854
Slc8a3	0.217477	0.166346	0.007	0	0.138743
Dnajc24	0.272846	0.166135	0.056	0.077	0.158416
Tns2	0.792587	0.166083	0.064	0.066	0.340149
Taf12	0.61363	0.165933	0.037	0.05	0.285255
Sgcd	0.0682193	0.165845	0.199	0.254	0.0627489
Hspa13	0.691986	0.16582	0.03	0.039	0.310375
Dirc2	0.302674	0.165808	0.045	0.066	0.171322
Rxrb	0.709496	0.165529	0.034	0.022	0.315749
Hmcn1	0.663291	0.165445	0.056	0.039	0.301383
Hist1h1b	0.81228	0.165319	0.015	0.011	0.345679
Pop1	0.583226	0.165274	0.075	0.072	0.275009
Mtmr9	0.664821	0.16512	0.026	0.028	0.301869
Mgat1	0.0984997	0.165045	0.064	0.094	0.0805826
Mtmr7	0.71854	0.165011	0.019	0.011	0.318492
Mettl17	0.74378	0.164946	0.037	0.028	0.326032
mt-Nd6	0.0629237	0.164943	0.015	0	0.059338
Nudt21	0.0708948	0.164898	0.071	0.11	0.0644091
Enox1	0.021044	0.16479	0.161	0.215	0.0263478
Madd	0.376154	0.16472	0.037	0.055	0.200512
Prrg1	0.364744	0.164455	0.037	0.017	0.196204
P3h3	0.14543	0.164444	0.049	0.017	0.107053
Ndufb9	0.77167	0.164432	0.03	0.033	0.334172
Ccr5	0.561984	0.164324	0.03	0.039	0.267673
Cdc25a	0.777069	0.16425	0.037	0.028	0.335725
Acvr1b	0.0396027	0.164187	0.067	0.116	0.0420134
Cpa6	0.749383	0.163905	0.049	0.039	0.327683
Copz2	0.283549	0.163822	0.045	0.066	0.163123
Lamp1	1.24213e-05	0.163778	0.09	0.215	6.5365e-05
Mrto4	0.407441	0.163764	0.026	0.039	0.211933
Bud13	0.379131	0.163741	0.03	0.011	0.201623
Naa25	0.0228658	0.163636	0.112	0.171	0.028026
Fzd1	0.317571	0.163568	0.022	0.006	0.177528
Kcnj2	0.456064	0.163527	0.019	0.006	0.22878
Tbcb	0.742877	0.163318	0.034	0.022	0.325765
Erh	0.57909	0.163295	0.037	0.05	0.273592
Polr1a	0.000314545	0.163269	0.086	0.193	0.000928696
Id3	0.569515	0.163146	0.049	0.061	0.270291
Ctsz	0.731922	0.16313	0.067	0.066	0.32251
Arfip2	0.131983	0.163121	0.041	0.011	0.100027
Eef1d	0.160072	0.163017	0.082	0.116	0.114259
Aim2	0.0384432	0.163015	0.18	0.232	0.0410384
Gpatch2l	0.0054929	0.163012	0.097	0.166	0.00921582
Gm29282	0.217477	0.16294	0.007	0	0.138743
Akap8	0.541199	0.162932	0.094	0.088	0.260351
Bcl6	0.185192	0.162895	0.131	0.177	0.125654
Tex2	0.00146102	0.162818	0.086	0.171	0.00318948
Ska1	0.578952	0.162769	0.015	0.006	0.273544
Mrpl20	0.622174	0.162612	0.049	0.05	0.288083
Hipk1	0.00607901	0.162587	0.112	0.182	0.0100156
Nphp3	0.34444	0.162481	0.019	0.033	0.188341
Tmem110	0.128342	0.162471	0.097	0.138	0.0980522
Pias3	0.226543	0.162437	0.041	0.061	0.142142
Fip1l1	0.00674848	0.162426	0.187	0.276	0.0108946
Pcsk6	0.594727	0.162366	0.015	0.006	0.278919
Ahcyl1	0.0168839	0.162363	0.131	0.199	0.0222309
Rapgef2	0.000578478	0.162272	0.303	0.42	0.00153389
Parp10	0.0120462	0.162265	0.06	0.116	0.0168866
Gbp3	0.495844	0.162121	0.037	0.044	0.243853
Gm10563	0.641688	0.161839	0.03	0.039	0.294458
Erg	0.0193764	0.161776	0.022	0	0.024747
Itga1	0.0982287	0.161765	0.124	0.166	0.0804126
A930015D03Rik	0.199194	0.161761	0.146	0.166	0.13153
Syde1	0.720214	0.161708	0.079	0.066	0.318997
Dhrs13	0.766211	0.161701	0.011	0.006	0.332594
Vbp1	0.73994	0.161648	0.045	0.044	0.324896
Gripap1	0.137884	0.161615	0.101	0.127	0.103161
Osgep	0.379562	0.161483	0.034	0.05	0.201783
Zfp738	0.340986	0.161483	0.034	0.055	0.186978
Carnmt1	0.114691	0.161454	0.101	0.138	0.0903568
Dmrta2	0.571907	0.161424	0.015	0.006	0.271118
Tstd2	0.00613686	0.16139	0.079	0.149	0.010093
Bclaf1	0.0011096	0.161326	0.232	0.331	0.0025916
Hdx	0.249383	0.161197	0.052	0.022	0.150228
Trp53inp1	0.694025	0.161056	0.041	0.039	0.311005
Klhl3	0.889447	0.16105	0.015	0.011	0.366483
Ctso	0.804146	0.161018	0.007	0.006	0.343406
Shc3	0.140688	0.16098	0.03	0.006	0.104622
Ier3	0.0155696	0.16095	0.191	0.26	0.0208404
Arhgap29	0.152259	0.160795	0.079	0.11	0.110469
Grk2	0.602312	0.160587	0.075	0.083	0.281475
Uimc1	0.0142622	0.160515	0.146	0.221	0.0194106
Spen	0.00553816	0.16043	0.184	0.265	0.00927863
Fhl3	0.613495	0.160396	0.041	0.05	0.285211
Nkd2	0.486025	0.160315	0.026	0.011	0.240184
Ap5z1	0.425265	0.160289	0.049	0.028	0.218196
Taf6	0.011116	0.160279	0.03	0.083	0.0158609
Akr1c18	0.791979	0.160251	0.022	0.017	0.339977
Srrm4	0.880824	0.160199	0.015	0.011	0.364224
Zfp948	0.265733	0.160151	0.15	0.171	0.15563
D230025D16Rik	0.771975	0.160141	0.041	0.033	0.33426
Ctnna3	0.669794	0.160119	0.03	0.033	0.303442
Clec4n	0.749815	0.160092	0.019	0.022	0.32781
Nebl	0.81648	0.160015	0.037	0.033	0.346846
Sf3b1	0.000131379	0.159977	0.288	0.398	0.000453763
Bax	0.020476	0.159939	0.056	0.11	0.0258096
Smpd2	0.753407	0.159717	0.019	0.011	0.328864
Tctn1	0.147495	0.159597	0.03	0.055	0.108096
Dhx29	0.485752	0.159557	0.041	0.022	0.240081
Eml4	5.28983e-05	0.159492	0.225	0.337	0.000213575
Helz2	0.454201	0.159431	0.06	0.066	0.228088
Atf5	0.628052	0.15937	0.064	0.066	0.290015
Gch1	0.738018	0.159252	0.019	0.011	0.324325
Ttc9	0.504359	0.159212	0.026	0.011	0.247006
Rgs1	0.874285	0.159199	0.015	0.011	0.362501
Sar1b	0.736096	0.159137	0.056	0.05	0.323754
Hnrnpa1	0.198131	0.159036	0.067	0.099	0.131095
Siah1a	0.0933722	0.158841	0.071	0.116	0.0773308
Esrra	0.363711	0.158823	0.109	0.122	0.19581
Cdk4	0.388098	0.158815	0.049	0.066	0.204938
Psmc2	0.595006	0.158716	0.041	0.05	0.279013
Mlec	0.00614162	0.158663	0.101	0.188	0.0100993
Sntg2	0.0108699	0.158662	0.026	0	0.0156119
Rnf43	0.0629237	0.15855	0.015	0	0.059338
Reps2	0.787914	0.158538	0.015	0.011	0.338823
Slc16a6	0.311884	0.158498	0.022	0.006	0.175177
Clptm1l	0.487861	0.158496	0.026	0.011	0.240872
Smpd4	0.00136421	0.15845	0.049	0.122	0.00303272
Etv3	0.164619	0.158428	0.034	0.061	0.116409
Grik5	0.591074	0.158418	0.067	0.072	0.277681
Fzd4	0.115562	0.158383	0.011	0	0.0908619
Plscr1	0.790887	0.158377	0.052	0.05	0.339667
Cpd	0.556753	0.158344	0.034	0.044	0.265844
Cdo1	0.746614	0.158274	0.03	0.033	0.326868
Lmf1	0.423144	0.15824	0.041	0.05	0.21746
Cdh5	0.487053	0.158151	0.041	0.022	0.240569
Wwp2	0.0101549	0.158102	0.225	0.293	0.0148696
Dcp2	0.171948	0.157897	0.067	0.105	0.11979
Epb41l3	0.522996	0.157863	0.12	0.127	0.253817
Dr1	0.613689	0.157845	0.03	0.039	0.285275
Dvl1	0.0331369	0.157776	0.082	0.138	0.0365096
Rnf122	0.627252	0.157695	0.022	0.011	0.289753
D1Ertd622e	0.0919504	0.157695	0.056	0.099	0.0764151
Sh3glb1	0.00937812	0.157585	0.146	0.227	0.0140297
Gm17501	0.661435	0.157581	0.06	0.066	0.300794
Gm13832	0.189188	0.157395	0.037	0.011	0.127363
Stk39	0.0297306	0.15739	0.199	0.254	0.033762
Arpp21	0.804146	0.157153	0.007	0.006	0.343406
Cit	0.553699	0.157089	0.172	0.182	0.264772
Clip3	0.140002	0.157053	0.041	0.072	0.104266
Msl3	0.764866	0.156995	0.026	0.017	0.332204
Anpep	0.00612457	0.15693	0.03	0	0.0100766
Tekt2	0.0347568	0.156867	0.019	0	0.0378725
Sfmbt2	0.409768	0.156727	0.037	0.017	0.21276
Ccar1	5.22729e-05	0.156395	0.255	0.37	0.000211603
Slc9a3r1	0.902501	0.156382	0.015	0.011	0.369873
Irx3	0.491633	0.156269	0.026	0.011	0.242283
Sema4a	0.800809	0.15619	0.022	0.028	0.342469
Fxyd5	0.0454775	0.156145	0.094	0.144	0.0467733
Per1	0.010382	0.155916	0.067	0.127	0.0151086
Nhsl1	0.00200841	0.155883	0.277	0.37	0.00410854
Sdha	0.255741	0.155844	0.097	0.122	0.152365
Ostf1	0.0407888	0.155802	0.146	0.199	0.0429984
Far1	0.256733	0.155732	0.18	0.204	0.152694
Wdr27	0.677229	0.155719	0.019	0.011	0.30578
Srxn1	0.568621	0.155662	0.015	0.022	0.269981
Rnpep	0.681683	0.155627	0.045	0.044	0.307173
Lrmp	0.840515	0.155571	0.022	0.017	0.353448
Rab32	0.555813	0.155472	0.019	0.028	0.265514
Igsf6	0.434459	0.155456	0.019	0.006	0.22136
Aff1	5.06422e-05	0.155452	0.39	0.503	0.000206411
Txndc5	0.0400799	0.155294	0.064	0.11	0.0424112
Hspb8	0.298894	0.155199	0.022	0.006	0.169723
Tapt1	0.25402	0.155198	0.052	0.077	0.151791
Lrfn2	0.217477	0.155002	0.007	0	0.138743
Gdi2	0.000654773	0.154889	0.169	0.276	0.00169379
Hspa1b	0.78573	0.15488	0.019	0.011	0.338201
Bcl7a	0.217477	0.154781	0.007	0	0.138743
Trim56	0.000414593	0.15477	0.067	0.155	0.00117216
Anapc4	0.0617096	0.154755	0.135	0.188	0.0585316
Rpl27	0.503462	0.154752	0.041	0.055	0.246675
Cpeb3	0.325506	0.154731	0.049	0.066	0.180772
Zfp141	0.510784	0.154579	0.045	0.055	0.249368
Hnrnpr	0.0545038	0.15444	0.169	0.232	0.0535457
Tjap1	0.00167557	0.154379	0.127	0.227	0.0035418
Ift46	0.588051	0.154318	0.041	0.028	0.276654
Enpp2	0.731408	0.154247	0.019	0.011	0.322357
Mcoln1	0.248119	0.154236	0.034	0.055	0.149797
Nus1	0.372186	0.154236	0.067	0.088	0.199023
Usp13	0.100693	0.153619	0.071	0.028	0.0819503
Armcx3	0.695279	0.153559	0.03	0.033	0.311392
Ppfia3	0.180229	0.153424	0.03	0.055	0.123493
Stim1	0.390699	0.153388	0.064	0.077	0.205891
Tcf7	0.142859	0.153335	0.03	0.006	0.105741
Myo9a	0.000413099	0.153331	0.195	0.298	0.00116865
Hipk3	0.0773398	0.153239	0.097	0.144	0.0682459
Sipa1	0.0990282	0.153124	0.086	0.127	0.0809134
Klhl12	0.103336	0.153106	0.041	0.072	0.0835798
Gm28875	0.712451	0.152987	0.041	0.039	0.316648
Irf2bp2	0.164641	0.152949	0.127	0.166	0.116419
Cyp4f16	0.653762	0.152859	0.041	0.044	0.298345
Stim2	0.00262163	0.152826	0.139	0.221	0.00510276
Smc4	0.110519	0.152585	0.097	0.138	0.087908
Dcps	0.606189	0.152535	0.03	0.044	0.282774
Meaf6	0.194779	0.152526	0.03	0.055	0.129711
Prag1	0.152912	0.152442	0.09	0.133	0.110791
Shc4	0.672919	0.152399	0.03	0.022	0.304426
Eya1	0.0163136	0.152311	0.112	0.171	0.021633
Ppp3cb	0.244367	0.152299	0.124	0.16	0.148508
Gm20400	0.769511	0.152123	0.03	0.022	0.333549
Gusb	0.819162	0.152107	0.045	0.033	0.34759
Hgh1	0.57842	0.152097	0.015	0.006	0.273362
Slc2a13	0.271665	0.151962	0.101	0.122	0.157892
Arap3	0.773893	0.151901	0.019	0.022	0.334812
Cwf19l2	0.00791747	0.151899	0.154	0.221	0.0123475
Gatm	0.619679	0.151873	0.015	0.006	0.28726
Bsg	0.000856937	0.151841	0.131	0.221	0.00210736
Vps8	5.88353e-05	0.151758	0.176	0.298	0.000232452
Scaf4	0.00185357	0.151716	0.154	0.249	0.00384455
Acvr2b	0.578297	0.151643	0.019	0.028	0.27332
Prpf31	0.778857	0.151563	0.026	0.028	0.336238
Fra10ac1	0.134892	0.151522	0.041	0.072	0.101582
Icam1	0.757418	0.151489	0.011	0.006	0.330037
Dld	0.798105	0.151384	0.056	0.05	0.341708
Thbs3	0.46311	0.151359	0.03	0.044	0.231481
Gm20186	0.590136	0.151313	0.015	0.006	0.277363
Mrpl24	0.807818	0.151205	0.082	0.077	0.344434
Slx1b	0.795335	0.151137	0.019	0.011	0.340926
Me2	0.752888	0.151113	0.06	0.061	0.328712
Mboat1	0.767237	0.151011	0.026	0.028	0.332891
Tbc1d23	0.0198832	0.150983	0.12	0.188	0.0252403
Rbm12b1	0.45717	0.150945	0.026	0.011	0.229194
Snx25	0.169815	0.150918	0.135	0.171	0.118817
Ccl4	0.115562	0.150874	0.011	0	0.0908619
Jam3	0.615417	0.15087	0.037	0.022	0.285848
Lrrc49	0.774799	0.150792	0.045	0.033	0.335073
Gramd3	0.00495591	0.150774	0.187	0.26	0.00845689
Prdm11	0.223465	0.15073	0.045	0.077	0.141001
Fads3	0.725	0.150713	0.022	0.028	0.320438
Camkmt	0.201072	0.150566	0.127	0.171	0.132294
Mtfr1l	0.853315	0.150555	0.019	0.017	0.356909
Atp11c	0.0125252	0.150481	0.112	0.188	0.0174384
Btbd19	0.608585	0.15034	0.03	0.017	0.283575
Npdc1	0.526033	0.150108	0.037	0.05	0.254915
Cep250	0.103209	0.150099	0.097	0.138	0.0835019
Akna	0.895907	0.149961	0.019	0.017	0.368165
Stx2	0.427532	0.149927	0.06	0.077	0.218981
1700018A04Rik	0.675316	0.14992	0.019	0.011	0.30518
B3gnt5	0.0347568	0.149466	0.019	0	0.0378725
Klhl21	0.718798	0.149384	0.034	0.028	0.31857
Ip6k2	0.658066	0.149311	0.079	0.083	0.299721
Mydgf	0.680086	0.149244	0.041	0.039	0.306674
Malat1	0.36392	0.149238	1	1	0.19589
Sergef	0.643669	0.149232	0.071	0.077	0.295098
Terf1	0.381261	0.148963	0.071	0.088	0.202415
Vill	0.115562	0.148768	0.011	0	0.0908619
Riok3	0.0362767	0.148708	0.184	0.243	0.0391834
Ints1	0.716465	0.148674	0.075	0.077	0.317864
Fbxo3	0.0565328	0.148638	0.064	0.099	0.0549853
Fignl2	0.143564	0.148579	0.037	0.066	0.106102
Tsr3	0.798493	0.148514	0.037	0.033	0.341817
Agpat5	0.423535	0.148513	0.071	0.083	0.217596
Psmg1	0.662703	0.148506	0.034	0.044	0.301197
Zbtb5	0.681527	0.148488	0.041	0.028	0.307124
Ppm1a	0.268921	0.148478	0.135	0.16	0.156697
Slc22a14	0.368188	0.148125	0.03	0.044	0.197513
Mgea5	4.91899e-05	0.148092	0.232	0.359	0.000201727
Rtn1	0.372063	0.148039	0.03	0.011	0.198976
Gorab	0.624787	0.147984	0.056	0.044	0.288943
Pus1	0.494348	0.147918	0.049	0.055	0.243296
Cops6	0.862554	0.147902	0.026	0.022	0.359385
Abhd6	0.401989	0.147855	0.019	0.006	0.209983
Trim2	0.338109	0.147852	0.109	0.138	0.185836
Gid4	0.131378	0.147835	0.049	0.083	0.099701
Snx6	0.00108128	0.147702	0.146	0.238	0.00253976
Kctd5	0.72387	0.147619	0.026	0.033	0.320098
Ing2	0.669594	0.14752	0.045	0.05	0.303378
Fcer1g	0.898929	0.147517	0.015	0.011	0.368949
Hip1r	0.527009	0.147482	0.041	0.022	0.255267
Uchl3	0.193183	0.14748	0.056	0.088	0.129046
Nsd2	9.37746e-05	0.147475	0.228	0.343	0.000343824
Lrrfip1	9.65506e-05	0.147434	0.333	0.475	0.000352396
Lipc	0.803781	0.147288	0.015	0.011	0.343304
Golgb1	0.0146955	0.147249	0.273	0.331	0.0198897
Spc25	0.715261	0.147193	0.011	0.017	0.3175
Kifc2	0.869145	0.147145	0.007	0.011	0.361139
Setdb2	0.133012	0.147015	0.026	0.055	0.100579
Ankrd6	0.663753	0.146986	0.064	0.066	0.30153
Phldb1	1.6668e-05	0.146961	0.184	0.326	8.2948e-05
Ppp2r2c	0.217477	0.146913	0.007	0	0.138743
Calhm2	0.702006	0.146913	0.034	0.022	0.31346
Flrt3	0.765327	0.146801	0.022	0.022	0.332338
Eef1a1	0.000119826	0.146793	0.273	0.387	0.000421334
Rps23	0.00753135	0.146741	0.082	0.144	0.0118786
Guf1	0.817674	0.146697	0.019	0.022	0.347177
Cfap61	0.609833	0.146624	0.045	0.028	0.283991
Cct2	0.04609	0.146594	0.075	0.122	0.0472528
Kctd16	0.618897	0.146484	0.056	0.039	0.287001
Rufy3	0.101816	0.146461	0.172	0.221	0.0826453
Nr1h2	0.809128	0.146359	0.03	0.028	0.3448
Gm4070	0.79016	0.146341	0.052	0.05	0.339461
Cyth4	0.0193764	0.146274	0.022	0	0.024747
Arpc1a	0.305311	0.146214	0.109	0.133	0.172432
Vac14	0.342676	0.1462	0.075	0.099	0.187646
Cdk2ap2	0.374675	0.146107	0.03	0.011	0.199958
Soga3	0.767541	0.146045	0.007	0.011	0.332979
Smim10l1	0.20402	0.145844	0.045	0.077	0.133482
Trim46	0.756505	0.14579	0.034	0.039	0.32977
Lrrc32	0.304233	0.145693	0.022	0.006	0.171979
Aspg	0.624326	0.145678	0.03	0.017	0.288791
Unkl	0.0221987	0.14567	0.052	0.11	0.0274198
Cyp7b1	0.0193764	0.14557	0.022	0	0.024747
Sgms2	0.0813311	0.145495	0.112	0.171	0.0705133
Cdc34	0.909383	0.145456	0.034	0.033	0.371645
Acaa1a	0.0189256	0.145452	0.03	0.077	0.0243032
Cdc42se1	0.317195	0.145373	0.067	0.088	0.177374
Chd1l	0.773089	0.145301	0.034	0.028	0.334581
Rnf217	0.000504462	0.145262	0.202	0.309	0.00137625
Med26	0.00474559	0.145063	0.12	0.204	0.00815254
Ndufs7	0.838605	0.144983	0.03	0.022	0.352928
Hs3st4	0.57531	0.144964	0.015	0.006	0.272292
Grin2b	0.579896	0.144921	0.019	0.028	0.273868
Slc35e3	0.720681	0.144815	0.034	0.022	0.319138
Gnai1	0.595488	0.144788	0.015	0.006	0.279176
Khnyn	0.0279136	0.144653	0.071	0.127	0.0323274
Gtf2h4	0.136983	0.144639	0.011	0.033	0.102688
Dhx30	0.440111	0.144631	0.112	0.127	0.223284
Txnip	0.892723	0.144575	0.034	0.028	0.367337
Tbl3	0.449327	0.144325	0.026	0.039	0.226385
Pgf	0.107346	0.144288	0.052	0.017	0.0860139
AW011738	0.43632	0.144208	0.019	0.006	0.221995
Armc7	0.257064	0.144176	0.041	0.066	0.152804
Dmpk	0.610886	0.144163	0.075	0.055	0.284342
Scamp5	0.83219	0.144058	0.03	0.028	0.351176
Sec63	7.44174e-05	0.143985	0.217	0.343	0.000283241
Ddah1	0.00970204	0.143863	0.161	0.232	0.0143843
Tek	0.736657	0.143857	0.011	0.006	0.323921
Prr13	0.202558	0.143853	0.034	0.055	0.132894
Macrod2	0.0473848	0.143771	0.094	0.149	0.0482567
Lemd3	0.757431	0.143732	0.097	0.083	0.330041
Cxadr	0.639576	0.143688	0.045	0.055	0.293773
Fgd5	0.0347568	0.143664	0.019	0	0.0378725
Txnrd2	0.598782	0.143631	0.022	0.011	0.280288
Ppp1r3b	0.225607	0.143565	0.022	0.044	0.141797
5730522E02Rik	0.0193764	0.143532	0.022	0	0.024747
Klhdc4	0.847925	0.143472	0.064	0.072	0.355456
Hormad2	0.636775	0.143435	0.022	0.011	0.292863
Atp13a5	0.791529	0.143434	0.022	0.017	0.339849
Apopt1	0.733428	0.143414	0.067	0.072	0.32296
Rps5	0.0238157	0.143396	0.082	0.138	0.0288734
Slk	3.2843e-05	0.143395	0.187	0.331	0.000144803
Trim9	0.195463	0.143281	0.037	0.011	0.129995
Agrp	0.485078	0.143245	0.022	0.033	0.239828
Oasl2	0.214257	0.143154	0.112	0.149	0.137508
Lhfpl3	0.73579	0.142996	0.049	0.055	0.323663
Zic2	0.801705	0.142967	0.019	0.022	0.342721
Ttc3	0.000519942	0.142915	0.318	0.425	0.00140997
Tcim	0.0813118	0.142877	0.041	0.077	0.0705025
Rnf152	0.866763	0.142765	0.022	0.017	0.360506
Cox6a1	0.262245	0.142534	0.067	0.088	0.154503
Trir	0.424316	0.142531	0.082	0.094	0.217867
Ephb1	0.217477	0.142503	0.007	0	0.138743
Rgcc	0.76077	0.142486	0.041	0.039	0.331014
Vps4a	0.76289	0.142421	0.026	0.022	0.331631
Srp19	0.0239665	0.142369	0.034	0.083	0.0290063
Sirpa	0.16218	0.142156	0.094	0.133	0.115261
Adamts4	0.60855	0.14214	0.045	0.039	0.283563
Gm13710	0.804146	0.142065	0.007	0.006	0.343406
Retreg1	0.278308	0.142017	0.12	0.155	0.160829
Mta3	0.0023754	0.142004	0.135	0.232	0.00471536
Cdon	0.390292	0.141891	0.034	0.055	0.205742
Poc5	0.797492	0.14189	0.019	0.017	0.341535
Slc2a12	0.0347568	0.141817	0.019	0	0.0378725
Fam167a	0.578879	0.141575	0.015	0.006	0.273519
Fras1	0.115562	0.141533	0.011	0	0.0908619
Pltp	0.0347568	0.14145	0.019	0	0.0378725
Rhob	0.220309	0.141368	0.052	0.077	0.139817
Rab35	0.0347568	0.141274	0.019	0	0.0378725
Gm28285	0.486596	0.141266	0.049	0.066	0.240398
Rpap1	0.323701	0.14122	0.041	0.061	0.180038
Il1b	0.778088	0.141206	0.015	0.011	0.336017
Padi2	0.217477	0.141141	0.007	0	0.138743
Dcun1d4	0.0139179	0.141128	0.079	0.144	0.019026
Ilk	0.177006	0.141061	0.052	0.083	0.122067
Spp1	4.53963e-05	0.140994	0.712	0.84	0.000189214
Golga5	0.795537	0.140811	0.097	0.088	0.340983
Ripk2	0.0302152	0.140713	0.09	0.149	0.0341351
Mrpl51	0.445119	0.140639	0.03	0.044	0.224975
Wipf2	0.0902975	0.140602	0.109	0.149	0.0753426
Ranbp2	0.00850379	0.140576	0.228	0.309	0.0130396
Ramp1	0.217477	0.140539	0.007	0	0.138743
Gtf2h1	0.0856363	0.140299	0.105	0.149	0.0728719
Mafg	0.0182569	0.140253	0.243	0.315	0.0236358
Metrnl	0.212914	0.140146	0.026	0.006	0.136989
Gm26624	0.315978	0.14008	0.049	0.066	0.176872
Pan2	0.532183	0.139663	0.082	0.055	0.257129
Lpar6	0.521814	0.139503	0.022	0.039	0.253388
Crybg1	0.912095	0.139472	0.019	0.017	0.37234
Herpud2	0.774106	0.139427	0.037	0.039	0.334874
Smndc1	0.18122	0.139406	0.082	0.116	0.123928
Il15	0.711422	0.139202	0.056	0.055	0.316335
Ech1	0.860677	0.139085	0.011	0.011	0.358883
Gcc2	0.00746109	0.139081	0.094	0.166	0.0117922
Dock10	0.000190261	0.139029	0.135	0.238	0.000615016
Plaa	0.0094641	0.139001	0.127	0.193	0.0141244
Aff3	0.941519	0.138883	0.019	0.017	0.37979
Fam84b	0.432105	0.138873	0.019	0.006	0.220554
Phf20l1	0.00199621	0.138869	0.296	0.403	0.00408772
Fam149a	0.313694	0.138829	0.022	0.006	0.175928
Acsbg1	0.163993	0.138706	0.045	0.077	0.116115
Pde5a	0.313521	0.1387	0.045	0.066	0.175856
Cntrob	0.176521	0.138668	0.03	0.055	0.12185
Rab3il1	0.824626	0.138637	0.026	0.028	0.349099
Edem1	0.475313	0.138619	0.082	0.099	0.23614
Abi1	8.0439e-07	0.13855	0.303	0.481	6.99614e-06
Rdx	0.00875685	0.138523	0.169	0.249	0.0133312
Gm45250	0.0347568	0.138461	0.019	0	0.0378725
Mtmr10	0.285168	0.138342	0.041	0.066	0.163827
Mrps34	0.59008	0.138271	0.015	0.006	0.277344
Gna12	2.31525e-05	0.138174	0.116	0.238	0.000109171
Nnat	0.479696	0.13817	0.011	0.022	0.2378
Gatsl3	0.434072	0.138146	0.019	0.006	0.221228
Tmem140	0.709971	0.138031	0.034	0.039	0.315893
Inafm1	0.863249	0.137952	0.015	0.017	0.35957
Trim23	0.591674	0.137931	0.045	0.05	0.277885
Csnk2b	0.893382	0.137894	0.041	0.039	0.367509
Lrmda	0.0198557	0.137802	0.262	0.287	0.0252137
Phf3	0.00576562	0.137715	0.169	0.265	0.00959158
Gak	4.29592e-05	0.137697	0.082	0.199	0.000180958
Palmd	0.0629237	0.137635	0.015	0	0.059338
Cntln	0.177683	0.137594	0.071	0.099	0.122367
Boc	0.238804	0.13757	0.052	0.077	0.146564
Gtpbp6	0.737552	0.13756	0.049	0.055	0.324187
Hnrnph1	0.0064742	0.137427	0.142	0.221	0.0105388
Nr2c2ap	0.874763	0.137411	0.022	0.022	0.362627
Acss1	0.217477	0.137359	0.007	0	0.138743
Strap	0.410753	0.137348	0.06	0.077	0.21311
Fbxo8	0.568344	0.137325	0.056	0.072	0.269885
Ddit4	0.622854	0.137203	0.052	0.055	0.288307
Hspa8	0.0576462	0.137069	0.124	0.188	0.0557632
Grem2	0.0629237	0.137063	0.015	0	0.059338
Fam96b	0.556213	0.137001	0.022	0.033	0.265655
Rarb	0.274806	0.136864	0.146	0.171	0.159285
Rcan3	0.898916	0.136796	0.026	0.028	0.368945
Nsf	0.0280946	0.136796	0.139	0.199	0.0324729
Gltp	0.925471	0.136776	0.011	0.011	0.375749
Ryk	0.0297009	0.136775	0.139	0.199	0.0337389
Tpgs2	0.671056	0.136716	0.026	0.033	0.303839
Gramd1a	0.182027	0.136715	0.127	0.155	0.124281
Smc1a	0.346959	0.136708	0.116	0.144	0.189331
Zmpste24	0.227863	0.136701	0.052	0.077	0.142627
Impdh1	0.846485	0.136661	0.03	0.028	0.355067
Spg21	0.365078	0.136617	0.041	0.061	0.196331
Arih2	0.0181855	0.136614	0.154	0.238	0.0235639
Fam162a	0.00336354	0.136607	0.135	0.221	0.00622574
Taf10	0.434098	0.136499	0.019	0.033	0.221237
Cyp2j8	0.0629237	0.136495	0.015	0	0.059338
Cntnap2	0.348855	0.136437	0.041	0.061	0.190073
Cep97	0.0951598	0.136431	0.026	0.061	0.0784734
C1qtnf6	0.41686	0.13641	0.045	0.061	0.215264
Ly75	0.338596	0.136399	0.064	0.083	0.18603
Tob1	0.844088	0.136365	0.03	0.022	0.354418
Dhx38	0.85569	0.136234	0.026	0.028	0.357547
Slc25a23	0.603015	0.136188	0.022	0.011	0.281711
Gm15417	0.672752	0.136017	0.034	0.039	0.304374
Stk11	0.139778	0.135987	0.105	0.149	0.10415
Slc38a1	0.832488	0.135822	0.041	0.044	0.351258
Mdm2	0.018804	0.135747	0.154	0.221	0.0241827
Gabrb1	0.000318568	0.135695	0.277	0.409	0.000938515
Mtmr4	0.42365	0.135537	0.019	0.006	0.217636
Slc4a1ap	0.411474	0.135532	0.056	0.072	0.213365
Hddc2	0.259145	0.135492	0.022	0.044	0.15349
Ndc1	0.391707	0.135482	0.037	0.061	0.206259
Rfx1	0.424963	0.135479	0.056	0.072	0.218092
Tyw1	0.00925519	0.135477	0.03	0.088	0.0138934
Col11a2	0.115562	0.135423	0.011	0	0.0908619
Arhgef6	0.0347568	0.135398	0.019	0	0.0378725
Lrrc75a	0.756443	0.135231	0.022	0.017	0.329752
Mthfr	0.0368155	0.135214	0.075	0.133	0.0396488
S100a16	0.489689	0.13519	0.026	0.011	0.241557
Chmp1a	0.755264	0.135153	0.049	0.05	0.329408
Mum1	0.475197	0.135076	0.086	0.105	0.236096
Calr	0.153567	0.135013	0.071	0.105	0.111112
Itgb2	0.0629237	0.134877	0.015	0	0.059338
Zfyve28	0.0193764	0.134819	0.022	0	0.024747
Gimap4	0.749822	0.134732	0.011	0.006	0.327812
Ifnar2	0.156616	0.134706	0.052	0.083	0.112598
Sike1	0.681169	0.134685	0.067	0.077	0.307013
Lats1	0.845654	0.134617	0.105	0.094	0.354842
Endod1	0.867029	0.13459	0.026	0.028	0.360577
Fibin	0.650911	0.134511	0.03	0.017	0.297431
Lrrc15	0.857844	0.134359	0.034	0.028	0.358125
Aspscr1	0.466066	0.134306	0.041	0.055	0.232615
Rmi2	0.80306	0.134244	0.026	0.028	0.343101
Gm47547	0.43649	0.134183	0.019	0.006	0.222054
Fgf7	0.334214	0.134128	0.12	0.144	0.184282
Arcn1	0.127184	0.134108	0.131	0.182	0.0974177
Sacs	0.307564	0.134096	0.049	0.072	0.173376
Fxr1	0.0330332	0.134092	0.199	0.26	0.0364213
Dok6	0.424628	0.134036	0.06	0.077	0.217975
Aqp1	0.747416	0.134012	0.056	0.061	0.327104
Gm44899	0.801052	0.134005	0.022	0.022	0.342537
Gm26892	0.897908	0.133948	0.015	0.011	0.368684
Pdha1	0.193822	0.133945	0.056	0.088	0.129313
Gpnmb	0.115229	0.133884	0.034	0.066	0.0906689
Strn4	0.399451	0.133638	0.064	0.088	0.209069
Rab30	0.621674	0.133616	0.064	0.044	0.287918
Trmt1l	0.113953	0.13355	0.086	0.122	0.0899272
Rbx1	0.545566	0.133504	0.101	0.116	0.261902
Adgrd1	0.0347568	0.133408	0.019	0	0.0378725
Nrd1	0.003015	0.133403	0.165	0.26	0.00571103
Cd52	0.986641	0.133368	0.022	0.022	0.390877
Pfdn5	0.258939	0.133329	0.075	0.099	0.153422
Smim3	0.224459	0.133282	0.157	0.188	0.141371
Maml2	0.000714829	0.133242	0.352	0.459	0.00181977
St8sia1	0.656381	0.133237	0.056	0.05	0.299183
Nucks1	0.0125962	0.133065	0.079	0.144	0.0175195
2510009E07Rik	0.545709	0.132981	0.082	0.094	0.261952
Arhgef10	0.750176	0.132978	0.041	0.044	0.327916
Rnf11	0.0135205	0.132949	0.146	0.221	0.0185779
Fam135b	0.609383	0.132945	0.015	0.006	0.283841
Ifit3	0.776918	0.132943	0.03	0.033	0.335682
Kpna6	0.530397	0.132775	0.06	0.072	0.256487
Slc26a8	0.929868	0.132654	0.011	0.011	0.376862
Mapk6	0.000441758	0.13248	0.307	0.442	0.0012354
Ubxn11	0.760809	0.132369	0.011	0.006	0.331025
Ahnak	1.77599e-05	0.132306	0.348	0.481	8.74558e-05
Zfp639	0.827625	0.132093	0.056	0.05	0.349924
Copb1	0.197675	0.132058	0.101	0.138	0.130907
Trmt10a	0.557067	0.132052	0.037	0.05	0.265954
Kif11	0.817754	0.131986	0.03	0.033	0.3472
Grm8	0.308102	0.131936	0.022	0.006	0.173601
Sidt2	0.116444	0.13185	0.09	0.127	0.0913718
Arsj	0.750085	0.131846	0.052	0.039	0.327889
Ankrd37	0.750854	0.131724	0.011	0.006	0.328115
Sec22a	0.106608	0.131681	0.067	0.105	0.0855692
Edrf1	0.0140325	0.131641	0.041	0.094	0.0191543
Gm34471	0.115562	0.131592	0.011	0	0.0908619
Itga9	0.562324	0.131592	0.067	0.044	0.267792
Lactb	0.840089	0.131582	0.026	0.022	0.353332
Vps35	0.0744278	0.131524	0.09	0.133	0.06654
Pappa2	0.879713	0.131449	0.011	0.011	0.363932
Col13a1	0.73202	0.131419	0.011	0.006	0.32254
Pink1	0.934627	0.131325	0.011	0.011	0.378061
Lrrc71	0.45611	0.131233	0.019	0.006	0.228797
Nt5c	0.668219	0.131232	0.015	0.022	0.302944
Maml1	0.013572	0.131168	0.09	0.155	0.0186363
Hspa1a	0.0629237	0.131149	0.015	0	0.059338
Apmap	0.530418	0.131135	0.022	0.039	0.256495
[truncated: 11,831 more rows]

## Sheet: myeloid
Gene	p_val	avg_logFC	pct.1	pct.2	fdrtool_qval
Gm42418	1.37746e-291	1.19956	1	1	8.95354e-288
Cmss1	6.14256e-238	1.55065	0.97	0.765	1.99634e-234
Xist	4.32558e-232	2.11393	0.855	0.141	9.37215e-229
Taco1	1.0755e-111	1.30882	0.736	0.452	1.7477e-108
S100a6	3.36223e-110	-1.2113	0.191	0.719	4.37092e-107
Gm26917	5.95445e-109	1.19405	0.769	0.547	6.4507e-106
Pde7b	6.7049e-83	-1.04783	0.366	0.794	6.22602e-80
Gm19951	4.10097e-68	1.50605	0.398	0.113	3.33206e-65
Ccnd3	2.49898e-67	-1.06519	0.281	0.691	1.80483e-64
Camk1d	1.68717e-51	0.570168	0.908	0.891	1.09667e-48
Mertk	9.95779e-50	-0.619312	0.282	0.634	5.88419e-47
Neat1	8.08375e-49	0.862937	0.502	0.388	4.36533e-46
Pla2g7	1.46681e-48	-1.01375	0.107	0.423	7.33411e-46
Spon1	8.2206e-48	-1.35315	0.069	0.359	3.81673e-45
Fkbp5	2.39248e-47	-0.823852	0.206	0.548	1.03675e-44
Ankrd44	3.47326e-43	-0.794839	0.177	0.494	1.41102e-40
Prl	1.508e-42	-1.09742	0.012	0.212	5.76592e-40
Ms4a4a	1.74889e-40	-0.991969	0.081	0.349	6.01681e-38
Lyn	1.8464e-40	-0.557671	0.502	0.801	6.31669e-38
Epsti1	2.72601e-39	-0.99377	0.129	0.416	8.8596e-37
Inpp5d	7.16969e-39	-0.532882	0.394	0.707	2.21921e-36
Arhgap15	9.3581e-38	-0.656919	0.254	0.561	2.76491e-35
Frmd4b	3.51267e-36	-0.68573	0.272	0.576	9.92716e-34
Gm47283	3.65549e-35	1.08783	0.307	0.149	9.90034e-33
Gh	7.64439e-34	-0.977794	0.007	0.163	1.97321e-31
Arid5b	1.26849e-33	-0.645031	0.314	0.608	3.17124e-31
Serinc3	4.40926e-33	-0.85914	0.066	0.289	1.0615e-30
Uvrag	1.54713e-32	-0.620186	0.292	0.581	3.59158e-30
Ptprc	6.56e-32	-0.628701	0.236	0.515	1.46245e-29
Pan3	1.02139e-31	-0.481213	0.183	0.431	2.21303e-29
Foxn3	5.47134e-31	-0.34943	0.409	0.683	1.14508e-28
Ctsc	9.43383e-31	-0.515744	0.219	0.479	1.91626e-28
Atp8a1	3.89765e-30	-0.389759	0.216	0.453	7.56085e-28
Cmip	4.86142e-30	0.292012	0.653	0.745	9.29395e-28
Bcas3	7.31042e-30	-0.671517	0.14	0.38	1.35766e-27
Ssh2	3.46676e-29	-0.527398	0.342	0.616	6.13054e-27
Pmepa1	5.16008e-29	0.560438	0.431	0.401	8.86273e-27
Nrg1	5.40183e-29	-0.668455	0.12	0.347	9.24003e-27
Wnk1	7.67603e-29	-0.492877	0.238	0.494	1.27935e-26
Phf21a	1.56907e-28	-0.506821	0.252	0.511	2.54976e-26
Ms4a6c	3.32386e-28	-0.652865	0.094	0.306	5.23775e-26
Spp1	5.01066e-28	-0.118673	0.427	0.642	7.6725e-26
Dennd1a	5.78381e-28	-0.418631	0.347	0.608	8.74302e-26
Fbxl20	8.33128e-28	-0.715886	0.076	0.277	1.23054e-25
Fcho2	1.28704e-27	-0.395296	0.18	0.392	1.82643e-25
Maml2	1.57016e-27	-0.343239	0.347	0.593	2.175e-25
Slc7a2	1.75348e-27	1.26203	0.221	0.085	2.39196e-25
Ptprj	1.84193e-27	-0.346598	0.446	0.698	2.4943e-25
Cacna1d	2.632e-27	0.582323	0.441	0.405	3.46605e-25
Ppm1h	4.01404e-27	-0.282097	0.378	0.618	5.04313e-25
Celf2	4.31555e-27	-0.245012	0.281	0.502	5.36812e-25
Parp8	4.67638e-27	-0.680269	0.13	0.355	5.74867e-25
Prkcb	4.74848e-27	-0.41902	0.2	0.421	5.82365e-25
Gphn	9.01687e-27	0.290637	0.498	0.57	1.08537e-24
Cux1	1.71816e-26	-0.376712	0.332	0.579	2.01468e-24
Rbm25	2.04087e-26	0.480644	0.401	0.373	2.36888e-24
Lrch1	3.1337e-26	-0.376642	0.351	0.603	3.57354e-24
Pip4k2a	4.49998e-26	-0.521533	0.223	0.464	5.04311e-24
Entpd1	1.60891e-25	-0.574258	0.167	0.39	1.75041e-23
Gm26740	1.77764e-25	-0.234385	0.32	0.536	1.92578e-23
Trim30a	4.23501e-25	-0.389489	0.198	0.412	4.51258e-23
Cyth1	8.74036e-25	-0.218661	0.376	0.595	9.04092e-23
Fam129b	9.49201e-25	0.941296	0.264	0.145	9.77076e-23
Mbnl2	1.37329e-24	-0.291709	0.289	0.51	1.37593e-22
Ms4a6b	1.60971e-24	-0.611148	0.069	0.242	1.58919e-22
Apobec1	1.69775e-24	-0.393017	0.201	0.416	1.66701e-22
Pomc	1.89423e-24	-0.792458	0	0.1	1.8377e-22
Ncoa1	2.47415e-24	-0.575687	0.142	0.355	2.34561e-22
Fnbp1	2.85034e-24	-0.293822	0.398	0.632	2.66287e-22
Fyb	3.02541e-24	-0.469163	0.284	0.526	2.8074e-22
Actb	3.37868e-24	0.0110038	0.452	0.62	3.09318e-22
Macf1	4.74389e-24	0.232298	0.462	0.53	4.16367e-22
Man2a1	4.81655e-24	-0.467015	0.243	0.474	4.21817e-22
Gm20388	5.114e-24	-0.440718	0.177	0.386	4.43882e-22
Fndc3b	5.16417e-24	0.136097	0.416	0.524	4.47564e-22
Ldlrad4	7.92724e-24	0.373912	0.459	0.466	6.70269e-22
Jaml	8.11028e-24	-0.806783	0.012	0.139	6.84638e-22
Nrp1	1.10229e-23	-0.556108	0.106	0.29	9.08645e-22
Dock10	1.18707e-23	-0.404073	0.45	0.693	9.71877e-22
Gab2	1.28253e-23	-0.36039	0.55	0.779	1.04206e-21
Trps1	1.51338e-23	-0.517501	0.411	0.655	1.21445e-21
Lgmn	1.86037e-23	-0.223049	0.37	0.58	1.47469e-21
Htr7	2.20804e-23	-0.704589	0.083	0.265	1.7292e-21
Crlf3	2.65138e-23	-0.56764	0.104	0.291	2.05168e-21
Tnrc6b	3.93687e-23	-0.511762	0.191	0.411	3.00382e-21
Chd9	7.77781e-23	-0.229005	0.254	0.452	5.69653e-21
Meg3	8.49904e-23	-0.609456	0.068	0.233	6.17825e-21
Ski	9.65808e-23	0.359015	0.403	0.437	6.93749e-21
Gnaq	1.0832e-22	-0.285625	0.472	0.7	7.68833e-21
Rpl35a	1.11707e-22	-0.656451	0.064	0.235	7.90167e-21
Kansl1	1.12702e-22	-0.470302	0.238	0.466	7.96405e-21
Rbms1	1.12872e-22	-0.122007	0.32	0.5	7.97468e-21
March1	1.58165e-22	-0.484921	0.173	0.384	1.09387e-20
Ly86	1.58483e-22	-0.574576	0.191	0.411	1.0959e-20
Etv6	2.21081e-22	-0.28102	0.62	0.829	1.51267e-20
Synj1	3.91179e-22	-0.355079	0.182	0.373	2.60623e-20
Nrros	4.2874e-22	0.197733	0.257	0.329	2.84001e-20
Mbnl1	5.01816e-22	-0.341933	0.272	0.49	3.28721e-20
Dennd1b	5.4671e-22	-0.457852	0.157	0.354	3.55705e-20
Ankrd11	5.75703e-22	-0.0231235	0.459	0.62	3.72939e-20
Rpl19	6.19483e-22	-0.611876	0.043	0.187	3.9868e-20
Peak1	7.24891e-22	0.367973	0.447	0.481	4.59619e-20
Pou2f2	7.58567e-22	-0.421694	0.083	0.229	4.7871e-20
Slc43a2	1.16698e-21	-0.383968	0.219	0.424	7.23595e-20
Rreb1	1.45253e-21	-0.294921	0.454	0.68	8.89793e-20
Ppp1r21	1.62359e-21	-0.551659	0.107	0.291	9.87445e-20
Cadm1	1.68013e-21	-0.737219	0.089	0.271	1.01942e-19
Arl15	1.98726e-21	-0.538659	0.297	0.529	1.19047e-19
Cdk14	2.2183e-21	0.521932	0.365	0.317	1.31633e-19
Tbc1d5	2.33262e-21	-0.474203	0.221	0.435	1.37772e-19
Lnpep	2.54409e-21	-0.484563	0.155	0.349	1.48979e-19
Tnrc6c	2.82183e-21	-0.449287	0.114	0.285	1.63768e-19
Tgfbi	4.76041e-21	0.413688	0.426	0.448	2.7042e-19
Pnpla7	5.29944e-21	-0.501938	0.106	0.278	2.99276e-19
Eif4g3	6.82578e-21	-0.278923	0.277	0.476	3.79182e-19
App	7.3712e-21	0.25705	0.465	0.513	4.07107e-19
Cd38	7.73913e-21	-0.512089	0.068	0.218	4.25762e-19
Tmcc3	8.96335e-21	-0.366516	0.383	0.61	4.86801e-19
Fli1	8.99469e-21	-0.225251	0.302	0.497	4.88344e-19
Sp100	9.21628e-21	-0.400732	0.13	0.3	4.99219e-19
Gm4951	1.15366e-20	-0.449312	0.084	0.237	6.16513e-19
Abr	1.20576e-20	-0.179827	0.569	0.773	6.42419e-19
Ctss	1.36175e-20	-0.224664	0.315	0.519	7.19629e-19
Mta3	1.94229e-20	-0.610777	0.073	0.233	1.00677e-18
Gdi2	2.34671e-20	-0.41217	0.122	0.291	1.20039e-18
mt-Cytb	2.65669e-20	-0.622396	0.053	0.201	1.34537e-18
mt-Co1	2.68374e-20	-0.120537	0.144	0.324	1.35789e-18
Elmo1	2.84228e-20	-0.13807	0.429	0.611	1.43081e-18
Srrm2	2.98181e-20	-0.113805	0.318	0.487	1.49437e-18
Nsd1	3.18034e-20	-0.175985	0.2	0.349	1.58383e-18
Wasf2	3.48604e-20	-0.339954	0.201	0.388	1.71942e-18
Snx29	3.53801e-20	-0.0697972	0.259	0.412	1.74221e-18
Picalm	4.15827e-20	-0.215115	0.361	0.557	2.01486e-18
Wipf1	4.74958e-20	-0.188699	0.376	0.575	2.26678e-18
Atf6	4.7898e-20	-0.637956	0.089	0.261	2.28365e-18
AC149090.1	4.92736e-20	0.679554	0.267	0.178	2.34105e-18
Atxn7l1	5.04408e-20	-0.0797573	0.304	0.451	2.38945e-18
Dock4	5.41882e-20	-0.139986	0.526	0.716	2.54292e-18
Fbxl17	5.55972e-20	-0.301208	0.261	0.457	2.59989e-18
Ifi207	6.71004e-20	-0.637442	0.064	0.223	3.11226e-18
Samhd1	8.17865e-20	-0.459189	0.111	0.274	3.75439e-18
Rassf3	8.75404e-20	0.278481	0.277	0.356	4.00239e-18
Rps8	1.06636e-19	-0.337941	0.135	0.296	4.81135e-18
Mapk14	1.07235e-19	-0.458901	0.111	0.28	4.83637e-18
Grb2	1.33018e-19	-0.2427	0.249	0.429	5.89457e-18
Phc2	1.43725e-19	-0.470425	0.114	0.284	6.32326e-18
Spi1	1.54447e-19	-0.334541	0.114	0.269	6.74643e-18
Zeb2	1.55154e-19	-0.364488	0.691	0.864	6.77412e-18
Ifi204	1.64938e-19	-0.536137	0.051	0.188	7.15463e-18
Slc9a9	1.66476e-19	-0.362452	0.271	0.475	7.21399e-18
Arhgap18	1.97676e-19	-0.65442	0.097	0.271	8.49623e-18
Exoc6	2.17139e-19	-0.405556	0.064	0.195	9.28561e-18
Fn1	2.863e-19	0.743636	0.307	0.212	1.2074e-17
Sik3	2.97764e-19	-0.331063	0.269	0.462	1.25288e-17
Nsd3	3.19756e-19	-0.0929342	0.243	0.389	1.33954e-17
Rnf169	4.07602e-19	-0.306455	0.241	0.427	1.67829e-17
Irf2	4.33974e-19	-0.220147	0.213	0.382	1.77773e-17
Rsrp1	4.4161e-19	-0.244038	0.228	0.402	1.80633e-17
Tanc2	4.71941e-19	-0.281637	0.236	0.415	1.91912e-17
Crabp1	4.86231e-19	-0.547599	0.038	0.16	1.9718e-17
Dab2	5.09411e-19	-0.208523	0.386	0.569	2.05664e-17
Luc7l3	6.04926e-19	0.0317157	0.215	0.315	2.41382e-17
Lgals1	6.57962e-19	-0.531353	0.104	0.27	2.60859e-17
Map3k5	7.57898e-19	-0.449068	0.129	0.3	2.96886e-17
Ddi2	8.19875e-19	-0.328533	0.162	0.329	3.18799e-17
Lpp	9.32899e-19	-0.0676806	0.406	0.556	3.57941e-17
Kdm7a	9.61232e-19	-0.424539	0.155	0.334	3.67591e-17
Fam49b	9.70723e-19	-0.132317	0.505	0.686	3.70809e-17
Mef2c	9.78825e-19	-0.346925	0.109	0.253	3.73551e-17
Col1a2	9.99412e-19	0.757238	0.233	0.134	3.80494e-17
Mrc1	1.05096e-18	-0.355926	0.267	0.468	3.97735e-17
Sirpa	1.06331e-18	-0.132176	0.257	0.415	4.01836e-17
Qk	1.13259e-18	-0.263037	0.186	0.343	4.25544e-17
Apobec3	1.34047e-18	-0.507107	0.074	0.22	4.97331e-17
Peli1	1.35271e-18	-0.534829	0.091	0.249	5.015e-17
Gng2	1.46626e-18	-0.511087	0.14	0.319	5.399e-17
Atp2b1	1.58017e-18	-0.278513	0.284	0.47	5.77903e-17
Foxp1	1.84608e-18	-0.35153	0.168	0.342	6.64638e-17
Zc3hav1	1.85867e-18	-0.396904	0.111	0.264	6.68677e-17
Exoc4	1.86432e-18	-0.272478	0.259	0.442	6.7049e-17
Actr3	1.8893e-18	-0.373204	0.15	0.315	6.78484e-17
Tpd52	2.89534e-18	0.0964772	0.315	0.431	1.01976e-16
Rbm47	3.05397e-18	-0.267825	0.411	0.611	1.07238e-16
Ikzf1	3.42861e-18	-0.280635	0.201	0.373	1.19539e-16
Son	3.53839e-18	-0.0101673	0.241	0.365	1.23111e-16
Ankrd17	3.85625e-18	-0.176552	0.158	0.292	1.33369e-16
Ncoa2	4.11174e-18	-0.426818	0.177	0.358	1.41526e-16
Nf1	4.13487e-18	-0.28731	0.178	0.339	1.4226e-16
Snrnp70	4.73307e-18	-0.0406948	0.274	0.41	1.61041e-16
Ube2h	4.92628e-18	-0.50343	0.124	0.293	1.67019e-16
Dnm2	5.07504e-18	-0.287535	0.201	0.371	1.71593e-16
Akap13	5.07801e-18	-0.395393	0.218	0.403	1.71684e-16
Tcf7l2	5.28876e-18	0.176907	0.483	0.565	1.7812e-16
Sla	5.57197e-18	-0.622161	0.066	0.214	1.86691e-16
Rpl23	5.89123e-18	-0.41451	0.069	0.198	1.96376e-16
Pik3r1	7.12619e-18	-0.392209	0.135	0.298	2.33275e-16
Vps13a	7.54018e-18	-0.450268	0.168	0.349	2.4535e-16
Nfkb1	7.68701e-18	-0.315702	0.17	0.337	2.49598e-16
Lpcat2	7.91669e-18	-0.348781	0.132	0.283	2.56207e-16
Fam105a	8.27555e-18	-0.298014	0.163	0.317	2.66446e-16
Cd300lf	8.50488e-18	0.34046	0.297	0.32	2.72935e-16
Chd7	8.63028e-18	0.224577	0.388	0.44	2.76465e-16
Rnf180	9.04353e-18	-0.270647	0.244	0.416	2.88009e-16
St3gal4	9.18359e-18	-0.541517	0.117	0.281	2.91891e-16
Abcg3	9.35444e-18	-0.78077	0.026	0.146	2.96606e-16
Slc8a1	9.70497e-18	-0.341839	0.576	0.773	3.06227e-16
Ddx60	1.01863e-17	-0.484135	0.079	0.221	3.19863e-16
Bach2	1.22371e-17	-0.554681	0.086	0.238	3.79406e-16
Tgfbr1	1.25832e-17	-0.0691768	0.307	0.453	3.89308e-16
Smg6	1.31048e-17	-0.442249	0.122	0.287	4.04149e-16
Gna12	1.32842e-17	-0.417418	0.12	0.278	4.09232e-16
Kif13b	1.40752e-17	-0.368585	0.132	0.289	4.31553e-16
Pkig	1.55482e-17	-0.497425	0.079	0.221	4.72736e-16
Itpkb	1.70713e-17	0.33187	0.279	0.311	5.14603e-16
Mkl1	1.72116e-17	-0.273506	0.229	0.402	5.18424e-16
Ppp3ca	1.8579e-17	-0.224156	0.302	0.473	5.55349e-16
Lhfpl2	1.91304e-17	0.726343	0.239	0.154	5.70079e-16
Tmem164	1.97831e-17	-0.220816	0.193	0.351	5.87401e-16
Vav3	2.04502e-17	-0.185265	0.251	0.412	6.04974e-16
Pik3cd	2.06924e-17	-0.473445	0.15	0.322	6.11323e-16
Ptk2b	2.15883e-17	-0.117645	0.208	0.343	6.34659e-16
Kdm2a	2.23287e-17	-0.269498	0.158	0.308	6.53774e-16
Mycbp2	2.34066e-17	-0.179956	0.292	0.452	6.81337e-16
Deptor	2.39848e-17	-0.446262	0.05	0.171	6.95991e-16
Creb5	2.53691e-17	0.0581157	0.459	0.575	7.31439e-16
Igfbp4	2.6297e-17	-0.558646	0.031	0.142	7.54948e-16
Rcsd1	2.68571e-17	-0.436591	0.045	0.159	7.6904e-16
2010111I01Rik	2.87189e-17	-0.147335	0.459	0.638	8.17383e-16
Prex1	3.02308e-17	-0.197822	0.248	0.408	8.56214e-16
Lrmda	3.18849e-17	-0.251601	0.665	0.842	8.98262e-16
Vmp1	3.22539e-17	-0.371337	0.178	0.352	9.07582e-16
Fcgr2b	4.33285e-17	0.0370559	0.206	0.297	1.20744e-15
Wdfy3	4.54599e-17	-0.121296	0.295	0.448	1.26449e-15
Aftph	4.86867e-17	-0.220891	0.149	0.287	1.35045e-15
Fth1	5.19323e-17	-0.333722	0.177	0.347	1.43644e-15
Hck	5.8782e-17	-0.536809	0.117	0.279	1.61748e-15
Skap2	7.5492e-17	-0.315384	0.213	0.384	2.05136e-15
Babam2	7.75841e-17	-0.522334	0.122	0.289	2.10492e-15
Abca9	8.26e-17	-0.544669	0.025	0.13	2.23266e-15
Ulk2	8.5316e-17	-0.520431	0.092	0.244	2.30143e-15
Ubl3	9.2648e-17	-0.203403	0.099	0.213	2.48571e-15
Apbb2	9.42593e-17	0.709268	0.276	0.185	2.52594e-15
Rasa3	1.06401e-16	-0.0971748	0.145	0.257	2.82605e-15
H2-K1	1.06991e-16	0.252221	0.271	0.313	2.84049e-15
Aoah	1.07925e-16	-0.405648	0.279	0.474	2.86334e-15
Fbxo11	1.13582e-16	-0.237224	0.185	0.33	3.00118e-15
Zfp710	1.19878e-16	0.202778	0.302	0.365	3.15418e-15
P2ry6	1.30341e-16	-0.41395	0.094	0.235	3.40558e-15
Itga9	1.50449e-16	-0.419991	0.173	0.343	3.87909e-15
Mllt10	1.56994e-16	-0.285397	0.173	0.328	4.03051e-15
Actr2	1.66717e-16	-0.365786	0.134	0.287	4.25311e-15
Sorl1	1.67997e-16	-0.551346	0.066	0.205	4.2822e-15
Epb41l2	1.70507e-16	0.0735002	0.314	0.409	4.3391e-15
Zdhhc14	1.71407e-16	-0.407323	0.368	0.572	4.35948e-15
Rbm39	1.77697e-16	-0.011082	0.411	0.54	4.5011e-15
Ubash3b	1.88533e-16	0.359547	0.33	0.348	4.74245e-15
Dennd4a	1.89489e-16	-0.356565	0.19	0.357	4.76356e-15
Tbxas1	1.91915e-16	0.397108	0.35	0.332	4.81707e-15
4933406I18Rik	1.92126e-16	-0.160027	0.193	0.338	4.82173e-15
Bmp2k	2.0217e-16	-0.338577	0.182	0.352	5.0425e-15
Galnt1	2.05212e-16	-0.358363	0.099	0.236	5.10882e-15
Mef2a	2.10868e-16	-0.143849	0.281	0.431	5.23148e-15
Xdh	2.2768e-16	0.148185	0.206	0.274	5.61634e-15
mt-Co2	2.33227e-16	-0.146759	0.091	0.218	5.74236e-15
Utrn	2.67161e-16	-0.139726	0.132	0.241	6.52577e-15
Adap2	2.68833e-16	-0.448335	0.137	0.3	6.56405e-15
Tpt1	2.81523e-16	-0.42126	0.089	0.227	6.85361e-15
Antxr2	3.07516e-16	-0.411063	0.074	0.2	7.45104e-15
Aff1	3.23455e-16	-0.161552	0.246	0.394	7.81459e-15
Csnk1a1	3.6716e-16	-0.0563244	0.183	0.291	8.80082e-15
Ptpn1	3.80359e-16	-0.23231	0.226	0.385	9.09561e-15
Vti1a	3.84093e-16	-0.146498	0.338	0.498	9.17875e-15
Gnas	4.80561e-16	-0.309756	0.116	0.243	1.13143e-14
Zbtb20	4.9414e-16	-0.273073	0.289	0.467	1.16098e-14
Nlrc4	4.96183e-16	-0.674042	0.021	0.128	1.16541e-14
Tet3	5.21341e-16	-0.201962	0.213	0.358	1.21981e-14
Tmcc1	5.70493e-16	-0.263128	0.226	0.39	1.32489e-14
Sptlc2	5.85837e-16	-0.295275	0.14	0.278	1.35738e-14
Ms4a6d	5.88323e-16	-0.551701	0.069	0.208	1.36263e-14
Lrrfip1	5.89824e-16	0.131602	0.281	0.352	1.3658e-14
Ophn1	5.9675e-16	-0.294915	0.134	0.272	1.38039e-14
Rnf111	6.97632e-16	-0.487433	0.081	0.219	1.59797e-14
Rab2a	7.58925e-16	-0.482334	0.083	0.223	1.7281e-14
Vps54	7.71444e-16	-0.332593	0.117	0.254	1.7545e-14
Oasl2	7.8234e-16	-0.477711	0.054	0.173	1.77741e-14
Ppp2r5c	7.8944e-16	-0.157017	0.167	0.291	1.79232e-14
Zcchc7	8.1493e-16	-0.322546	0.178	0.339	1.84567e-14
Nipbl	1.02294e-15	-0.185732	0.226	0.37	2.28579e-14
mt-Co3	1.08892e-15	-0.098089	0.137	0.273	2.42295e-14
Csf1r	1.09605e-15	-0.36373	0.109	0.251	2.43771e-14
Rps28	1.09825e-15	-0.481504	0.073	0.202	2.44225e-14
Dnajc13	1.12545e-15	-0.316113	0.112	0.244	2.49839e-14
Parp9	1.20666e-15	-0.512921	0.059	0.183	2.66486e-14
Mgat5	1.24652e-15	-0.220188	0.36	0.534	2.74593e-14
Ambra1	1.26108e-15	-0.362961	0.18	0.347	2.77545e-14
Clk1	1.29624e-15	-0.00112047	0.165	0.259	2.84649e-14
Nisch	1.75212e-15	0.111427	0.243	0.328	3.77901e-14
Fam129a	1.77589e-15	-0.547895	0.053	0.174	3.82671e-14
Rpl37	1.79429e-15	-0.360643	0.063	0.172	3.86359e-14
Gapvd1	1.82183e-15	-0.342159	0.137	0.283	3.91869e-14
Ifitm3	1.88985e-15	-0.391283	0.036	0.132	4.05423e-14
Taok3	1.89256e-15	-0.23896	0.213	0.369	4.05963e-14
Crtc3	1.99168e-15	-0.217854	0.172	0.309	4.25583e-14
Junos	2.21067e-15	0.770462	0.203	0.105	4.68404e-14
Elf4	2.29059e-15	-0.370651	0.135	0.283	4.83853e-14
Ms4a4c	2.45668e-15	-0.58023	0.017	0.109	5.15657e-14
Plcl2	2.50756e-15	-0.234617	0.2	0.343	5.25319e-14
Rpl41	2.65453e-15	-0.16609	0.137	0.258	5.53022e-14
Fam172a	2.66493e-15	-0.248675	0.254	0.419	5.54971e-14
Zfand3	2.68008e-15	-0.152197	0.332	0.486	5.57806e-14
Rpl38	2.7126e-15	-0.500085	0.059	0.18	5.63883e-14
Myh9	2.72811e-15	-0.0141691	0.345	0.457	5.66775e-14
Atad2b	2.76349e-15	-0.220498	0.139	0.265	5.73363e-14
Diaph2	2.84292e-15	0.0736461	0.366	0.455	5.88085e-14
Nktr	2.96032e-15	-0.0703392	0.177	0.281	6.09687e-14
Akap10	2.99851e-15	-0.389542	0.116	0.256	6.16674e-14
Tbc1d22a	3.1841e-15	-0.104134	0.287	0.423	6.50342e-14
Ddx17	3.29251e-15	-0.0543826	0.178	0.283	6.69796e-14
Maml3	3.48579e-15	-0.253116	0.465	0.651	7.04096e-14
Nedd4l	3.52551e-15	-0.0932305	0.218	0.341	7.11086e-14
Anks1	3.57031e-15	-0.0155761	0.239	0.345	7.18943e-14
Strn3	3.62525e-15	-0.230445	0.165	0.3	7.28546e-14
Rrbp1	3.62818e-15	-0.0813328	0.309	0.44	7.29057e-14
Syk	3.7725e-15	-0.115303	0.2	0.324	7.54092e-14
Mlxipl	3.79483e-15	0.541921	0.05	0.001	7.57942e-14
Map3k3	4.03472e-15	-0.380183	0.114	0.253	7.98917e-14
Rapgef1	4.07194e-15	-0.333429	0.097	0.218	8.05212e-14
Trip12	4.12514e-15	-0.13808	0.175	0.294	8.14178e-14
Nav2	4.12921e-15	0.658907	0.238	0.155	8.14862e-14
Dip2b	4.29432e-15	-0.211459	0.261	0.41	8.4247e-14
Fau	4.34102e-15	-0.472163	0.116	0.264	8.50219e-14
Rapgef2	4.35148e-15	-0.143519	0.185	0.308	8.51951e-14
Ly6e	4.44262e-15	-0.290033	0.069	0.18	8.67183e-14
Agap1	4.77946e-15	0.456194	0.314	0.276	9.28735e-14
Apbb1ip	4.89005e-15	-0.229873	0.162	0.292	9.48823e-14
Arhgap45	6.04581e-15	-0.0454202	0.249	0.364	1.16029e-13
Birc6	6.12972e-15	-0.235707	0.188	0.326	1.17546e-13
Arhgap17	6.65943e-15	-0.355317	0.117	0.255	1.27069e-13
Rnf150	7.12361e-15	-0.47622	0.163	0.328	1.35337e-13
Mad1l1	7.95037e-15	-0.190424	0.165	0.275	1.49887e-13
Map3k14	7.98361e-15	-0.283351	0.137	0.266	1.50467e-13
Pecam1	8.09423e-15	-0.685261	0.02	0.118	1.52396e-13
Unc93b1	8.26915e-15	-0.0543272	0.183	0.289	1.55437e-13
Erbin	8.30961e-15	-0.38382	0.086	0.216	1.5614e-13
Cers6	8.32207e-15	-0.0492117	0.355	0.482	1.56356e-13
Rap1gds1	8.45934e-15	-0.169003	0.234	0.374	1.58734e-13
Mvb12b	8.93266e-15	-0.14312	0.206	0.331	1.66886e-13
Ralgps1	8.95855e-15	-0.504833	0.05	0.164	1.6733e-13
Zfp516	9.39385e-15	0.033936	0.21	0.299	1.74824e-13
Pitpnc1	9.9793e-15	-0.0493485	0.403	0.545	1.84817e-13
Adgre1	1.01248e-14	0.0789759	0.17	0.253	1.87286e-13
Atrnl1	1.06319e-14	-0.0320579	0.373	0.507	1.95843e-13
Gm44511	1.10173e-14	-0.419749	0.101	0.238	2.02298e-13
B2m	1.10186e-14	-0.176473	0.19	0.324	2.02321e-13
Pias1	1.1553e-14	-0.368557	0.14	0.291	2.11535e-13
Cltc	1.25548e-14	-0.306249	0.119	0.251	2.28991e-13
Snx24	1.48469e-14	0.0488746	0.388	0.501	2.6843e-13
Zmiz1	1.52844e-14	0.0894449	0.411	0.51	2.7588e-13
Phf20	1.54488e-14	-0.317309	0.134	0.268	2.78672e-13
Gns	1.58394e-14	-0.169275	0.145	0.263	2.85293e-13
Irak2	1.67912e-14	-0.0712977	0.272	0.395	3.01347e-13
Trak1	1.71935e-14	-0.239063	0.135	0.261	3.08097e-13
Srgap2	1.88616e-14	-0.292076	0.244	0.404	3.3587e-13
Fto	1.88645e-14	0.0716988	0.249	0.331	3.35917e-13
Sparc	1.96488e-14	-0.09009	0.168	0.27	3.48855e-13
St7	2.00599e-14	-0.35006	0.134	0.275	3.55607e-13
Prkch	2.03006e-14	-0.476181	0.096	0.235	3.59549e-13
Usp34	2.28191e-14	-0.0170706	0.2	0.304	4.01297e-13
Arih1	2.3167e-14	-0.207908	0.191	0.326	4.07018e-13
Sltm	2.39405e-14	-0.104529	0.3	0.433	4.19697e-13
Capzb	2.6793e-14	-0.234266	0.215	0.362	4.65981e-13
Ap1b1	2.80447e-14	-0.50571	0.073	0.198	4.86061e-13
Rin2	2.83843e-14	-0.444921	0.112	0.255	4.91485e-13
Rbm6	2.84583e-14	-0.29127	0.139	0.272	4.92665e-13
Rin3	2.8565e-14	-0.41096	0.112	0.251	4.94367e-13
Wdr26	2.98799e-14	-0.268235	0.114	0.232	5.1525e-13
Map4k4	2.99339e-14	0.3988	0.267	0.255	5.16106e-13
Med13l	3.2359e-14	-0.069166	0.188	0.3	5.54677e-13
Stk4	3.27604e-14	-0.218615	0.089	0.194	5.61018e-13
Rai14	3.32371e-14	0.496837	0.3	0.236	5.68532e-13
Sfpq	3.51516e-14	-0.159138	0.144	0.251	5.99299e-13
Runx3	4.01501e-14	-0.429855	0.102	0.237	6.78675e-13
Cept1	4.11232e-14	-0.474426	0.045	0.153	6.93971e-13
Dclre1c	4.28303e-14	-0.331523	0.114	0.241	7.20681e-13
Zfhx3	4.29081e-14	0.0969481	0.485	0.584	7.21895e-13
Smurf2	4.63354e-14	-0.302895	0.119	0.251	7.75042e-13
Spop	4.78446e-14	-0.261101	0.177	0.323	7.98249e-13
Nkain2	4.8797e-14	0.587559	0.246	0.172	8.12835e-13
Rere	4.95226e-14	-0.0703746	0.282	0.405	8.23916e-13
Btbd9	5.2839e-14	-0.0799251	0.325	0.459	8.74218e-13
Klf13	5.30453e-14	-0.308069	0.17	0.315	8.77329e-13
Rpl32	5.42928e-14	-0.474824	0.036	0.134	8.96094e-13
Cdc42	5.78112e-14	-0.295571	0.129	0.259	9.486e-13
Sf3b1	5.86056e-14	-0.152939	0.177	0.298	9.6037e-13
Marcks	5.88375e-14	-0.166171	0.089	0.186	9.63799e-13
Stag1	5.9865e-14	-0.105393	0.201	0.316	9.78966e-13
Mtdh	6.15287e-14	-0.267287	0.102	0.218	1.00341e-12
Susd6	6.24036e-14	-0.266905	0.167	0.302	1.01622e-12
Cbl	6.77079e-14	-0.300168	0.183	0.334	1.09306e-12
Iqgap1	6.79156e-14	0.144372	0.394	0.455	1.09604e-12
Mthfs	6.84617e-14	-0.329702	0.106	0.227	1.10387e-12
Agps	7.13406e-14	-0.27131	0.125	0.253	1.14492e-12
Cnot6	7.18285e-14	-0.389706	0.069	0.186	1.15184e-12
Fars2	7.2357e-14	-0.177069	0.18	0.306	1.15932e-12
Arid1a	7.51795e-14	0.112054	0.172	0.24	1.19907e-12
Atrx	7.56831e-14	0.0964266	0.249	0.309	1.20612e-12
Eef1a1	7.80344e-14	-0.145551	0.153	0.259	1.2389e-12
Mlxip	7.97226e-14	-0.318045	0.122	0.253	1.26229e-12
Tnfaip8	8.00144e-14	0.0364511	0.216	0.31	1.26631e-12
Rpl6	8.00685e-14	-0.451513	0.071	0.189	1.26706e-12
Mndal	8.04455e-14	-0.250225	0.111	0.228	1.27226e-12
Rftn1	8.36362e-14	-0.150475	0.353	0.51	1.31617e-12
Trio	8.67593e-14	0.326426	0.34	0.335	1.35873e-12
Apoe	8.752e-14	-0.135038	0.147	0.285	1.36904e-12
Lcp2	8.77459e-14	-0.205256	0.117	0.234	1.37209e-12
Fgd4	9.3312e-14	-0.332126	0.122	0.252	1.44671e-12
Abi1	9.3453e-14	-0.258491	0.221	0.37	1.44858e-12
Itgb5	9.49227e-14	-0.0777618	0.211	0.327	1.46807e-12
Ddhd1	9.51704e-14	-0.36497	0.152	0.298	1.47134e-12
Adgrg5	9.80794e-14	-0.427107	0	0.055	1.50962e-12
Aak1	9.82104e-14	-0.230163	0.125	0.244	1.51133e-12
Dock2	9.84638e-14	-0.0451225	0.455	0.584	1.51465e-12
Rps20	1.00614e-13	-0.192815	0.129	0.238	1.54269e-12
Iqgap2	1.00721e-13	-0.369507	0.132	0.271	1.54409e-12
Igf1r	1.04569e-13	-0.0897816	0.269	0.399	1.59702e-12
Lncpint	1.05504e-13	-0.130902	0.299	0.42	1.60982e-12
Trim14	1.09191e-13	-0.286231	0.076	0.18	1.66217e-12
Ubap2l	1.19715e-13	-0.323668	0.092	0.21	1.81469e-12
Birc3	1.38293e-13	-0.0863727	0.127	0.22	2.08082e-12
Abca1	1.40864e-13	-0.0489813	0.383	0.504	2.11734e-12
Stat2	1.44241e-13	-0.210979	0.102	0.209	2.16521e-12
Lrch3	1.4953e-13	-0.275713	0.096	0.207	2.2399e-12
Dip2c	1.51884e-13	0.104222	0.318	0.398	2.27304e-12
Vegfa	1.55146e-13	0.752263	0.172	0.083	2.31887e-12
Pik3ap1	1.63083e-13	-0.34811	0.205	0.362	2.42987e-12
Stat1	1.74554e-13	-0.461684	0.114	0.248	2.5891e-12
Gm14005	1.78691e-13	0.124611	0.408	0.491	2.64618e-12
Cerk	1.78726e-13	-0.00915077	0.223	0.322	2.64666e-12
Itsn2	1.7907e-13	0.0446831	0.2	0.279	2.6514e-12
Nsd2	1.85341e-13	-0.234274	0.116	0.225	2.73787e-12
Mtmr3	1.95305e-13	-0.24207	0.167	0.3	2.87444e-12
Nfe2l2	1.98512e-13	-0.372263	0.14	0.28	2.91818e-12
Tcirg1	2.19685e-13	0.407077	0.213	0.195	3.2044e-12
Itm2b	2.25087e-13	-0.406875	0.076	0.193	3.2767e-12
Myo9b	2.27455e-13	-0.0293749	0.185	0.285	3.30832e-12
Arhgap22	2.28215e-13	-0.0730918	0.302	0.428	3.31845e-12
Epb41	2.28576e-13	-0.222483	0.163	0.291	3.32326e-12
Hmox2	2.43691e-13	-0.40946	0.031	0.123	3.52358e-12
Rnf130	2.46522e-13	-0.41216	0.101	0.231	3.56086e-12
Jmjd1c	2.47232e-13	-0.140689	0.256	0.39	3.57019e-12
Cask	2.52621e-13	-0.493848	0.079	0.205	3.6409e-12
Fmnl2	2.59731e-13	-0.0880674	0.512	0.662	3.73509e-12
Sh3pxd2b	2.73583e-13	-0.0271521	0.261	0.364	3.91824e-12
Slc38a9	2.85003e-13	-0.413114	0.063	0.173	4.06811e-12
Pde3b	2.87324e-13	-0.276629	0.155	0.284	4.09844e-12
Alcam	2.89644e-13	0.504244	0.333	0.266	4.12873e-12
Fnbp4	3.09257e-13	-0.0432056	0.094	0.173	4.38766e-12
Map2k5	3.15051e-13	-0.308145	0.106	0.223	4.46368e-12
Arhgap24	3.17065e-13	-0.237843	0.526	0.698	4.49006e-12
Stat3	3.54504e-13	-0.295778	0.191	0.338	4.98612e-12
Parp14	3.75071e-13	-0.405234	0.109	0.235	5.25576e-12
Ank	3.7638e-13	-0.221209	0.109	0.214	5.27286e-12
Git2	3.80199e-13	-0.213958	0.127	0.24	5.32268e-12
Rab8b	4.09185e-13	0.0887159	0.276	0.353	5.69862e-12
Rassf2	4.18036e-13	-0.388524	0.092	0.215	5.81264e-12
Glg1	4.27831e-13	-0.164961	0.224	0.355	5.93838e-12
Kmt2c	4.3009e-13	-0.195344	0.132	0.246	5.96732e-12
Nckap1l	4.48668e-13	-0.238779	0.132	0.247	6.20444e-12
Fam155a	4.55117e-13	-0.409023	0.053	0.157	6.28638e-12
Lcp1	4.57598e-13	0.0674676	0.304	0.387	6.31786e-12
Atxn7	4.65138e-13	-0.543406	0.087	0.218	6.41334e-12
Cep350	4.83543e-13	-0.143909	0.12	0.223	6.64533e-12
Camk2d	4.97613e-13	-0.265568	0.3	0.459	6.82167e-12
Runx1	5.10156e-13	0.181739	0.452	0.498	6.97812e-12
Rnf213	5.15378e-13	-0.333068	0.213	0.369	7.04305e-12
Snx6	5.19636e-13	-0.188051	0.135	0.251	7.09592e-12
Stx8	5.34821e-13	-0.333161	0.163	0.303	7.2855e-12
Zmynd8	5.52928e-13	-0.0534075	0.251	0.365	7.51036e-12
Baz2b	5.60832e-13	0.10242	0.421	0.487	7.60811e-12
Bbx	5.80431e-13	-0.329071	0.084	0.196	7.84943e-12
Fndc3a	5.85013e-13	0.00901373	0.272	0.369	7.90563e-12
Usp15	6.13155e-13	-0.204923	0.101	0.2	8.25456e-12
Sdccag8	6.15802e-13	-0.424986	0.139	0.286	8.28725e-12
Stab1	6.42129e-13	-0.114013	0.221	0.338	8.61133e-12
Herc4	6.47493e-13	-0.237717	0.132	0.253	8.67709e-12
Fam13b	6.83493e-13	-0.189932	0.116	0.223	9.11597e-12
Rplp1	6.88342e-13	0.317226	0.175	0.18	9.17478e-12
Ms4a7	6.93486e-13	-0.278761	0.087	0.195	9.23707e-12
N4bp1	7.1499e-13	-0.250774	0.134	0.25	9.50401e-12
Gpatch8	8.07429e-13	-0.206826	0.124	0.234	1.06776e-11
Peli2	8.24129e-13	-0.310093	0.122	0.243	1.08883e-11
Vgll4	9.16288e-13	0.00603763	0.145	0.236	1.20442e-11
Ncoa3	9.47053e-13	-0.187322	0.145	0.259	1.24275e-11
Luc7l2	9.60471e-13	-0.125594	0.261	0.386	1.25943e-11
Cdh6	9.62548e-13	-0.390991	0.031	0.113	1.262e-11
Prrc2c	1.16775e-12	0.0853335	0.178	0.246	1.51392e-11
Wwox	1.16788e-12	-0.140989	0.35	0.494	1.51407e-11
AU020206	1.24972e-12	0.108703	0.243	0.316	1.61297e-11
Pacsin2	1.30535e-12	-0.153528	0.223	0.349	1.6797e-11
Luzp1	1.32412e-12	0.0286775	0.17	0.244	1.70212e-11
Gm26522	1.37172e-12	-0.537868	0.033	0.131	1.75879e-11
Dram2	1.38252e-12	-0.449002	0.045	0.146	1.77161e-11
Gab1	1.42266e-12	-0.154479	0.134	0.236	1.81911e-11
Fmn1	1.4841e-12	0.0219291	0.239	0.33	1.89142e-11
Stat5b	1.49639e-12	-0.424156	0.064	0.173	1.90583e-11
Crebbp	1.52039e-12	-0.21813	0.183	0.31	1.93391e-11
Kat2b	1.52714e-12	-0.233254	0.089	0.188	1.9418e-11
Ap2a2	1.56371e-12	-0.36694	0.129	0.264	1.98442e-11
Tbc1d4	1.57589e-12	-0.41602	0.076	0.188	1.99858e-11
Ocrl	1.58234e-12	-0.274561	0.043	0.128	2.00606e-11
Nudcd3	1.6204e-12	-0.128032	0.122	0.216	2.05015e-11
Itpr2	1.66263e-12	-0.39357	0.122	0.256	2.09887e-11
Lair1	1.66911e-12	-0.188582	0.155	0.271	2.10632e-11
Baz1b	1.67676e-12	0.306379	0.158	0.176	2.11512e-11
Atxn1	1.67877e-12	-0.06691	0.431	0.557	2.11743e-11
Prkce	1.7218e-12	-0.316101	0.084	0.19	2.16675e-11
Morc3	1.73928e-12	-0.303368	0.091	0.199	2.18673e-11
Celf1	1.82186e-12	-0.111314	0.175	0.278	2.28331e-11
Brd4	1.83989e-12	-0.0642271	0.167	0.261	2.30431e-11
Cybb	1.90435e-12	-0.434906	0.066	0.177	2.37919e-11
Tab2	1.96894e-12	-0.227784	0.081	0.182	2.45385e-11
Nlrp1b	2.01793e-12	0.0980711	0.177	0.23	2.51024e-11
Stx7	2.13235e-12	-0.281456	0.129	0.246	2.64112e-11
Dapp1	2.14605e-12	-0.485765	0.068	0.182	2.65672e-11
Asxl1	2.19451e-12	-0.139825	0.139	0.24	2.71175e-11
Sbno2	2.27919e-12	0.147877	0.216	0.276	2.80744e-11
Chd2	2.30017e-12	-0.111601	0.182	0.289	2.83106e-11
Slc6a6	2.33178e-12	-0.0292576	0.205	0.3	2.86656e-11
Mmp3	2.40079e-12	-0.524976	0.021	0.105	2.94379e-11
Spred1	2.43428e-12	-0.345952	0.111	0.233	2.98114e-11
Apba1	2.44595e-12	-0.456605	0.069	0.179	2.99412e-11
Sash1	2.59074e-12	-0.252277	0.371	0.535	3.15761e-11
Il10ra	2.75895e-12	-0.272159	0.073	0.171	3.34576e-11
Rpl18	2.76332e-12	-0.313183	0.035	0.113	3.35061e-11
Fbln2	2.82628e-12	-0.464922	0.023	0.104	3.42054e-11
Pld1	2.92381e-12	-0.358677	0.061	0.164	3.52834e-11
Cdk12	2.93753e-12	-0.322222	0.091	0.203	3.54345e-11
Vim	2.93936e-12	-0.440759	0.092	0.217	3.54547e-11
Man1c1	2.94659e-12	-0.0106037	0.259	0.352	3.55342e-11
Med13	3.19964e-12	-0.252499	0.083	0.182	3.8329e-11
Grap2	3.31387e-12	-0.630698	0.025	0.113	3.95785e-11
Frmd4a	3.33132e-12	-0.152492	0.157	0.258	3.97688e-11
Snx8	3.36597e-12	-0.0587274	0.13	0.214	4.0146e-11
Il6ra	3.39104e-12	-0.388923	0.117	0.244	4.04185e-11
Lars2	3.52876e-12	0.255894	0.185	0.206	4.19089e-11
Ccm2	3.60073e-12	-0.260646	0.089	0.19	4.26835e-11
Coro7	3.60213e-12	-0.303921	0.106	0.223	4.26986e-11
Enox2	3.62002e-12	-0.241152	0.13	0.248	4.28907e-11
Svil	3.64728e-12	-0.161766	0.277	0.411	4.3183e-11
Fgd2	4.08445e-12	-0.332907	0.068	0.167	4.80513e-11
mt-Atp6	4.14761e-12	-0.172794	0.073	0.169	4.87496e-11
Cpq	4.23574e-12	-0.252336	0.205	0.339	4.97217e-11
Tacc1	4.24966e-12	-0.109193	0.17	0.272	4.9875e-11
Myo1e	4.28513e-12	0.196714	0.389	0.434	5.02654e-11
Mbd5	4.39341e-12	-0.228869	0.153	0.278	5.14547e-11
Rps27rt	4.73873e-12	-0.369094	0.02	0.091	5.52355e-11
Ifi209	4.92677e-12	-0.510166	0.026	0.114	5.72793e-11
Hpcal1	4.96465e-12	0.161968	0.223	0.262	5.76897e-11
Dnajb6	5.18908e-12	-0.255617	0.091	0.193	6.01126e-11
Smg1	5.34834e-12	-0.143587	0.162	0.27	6.18231e-11
Dapk1	5.58003e-12	-0.0473953	0.261	0.364	6.42982e-11
Psap	5.65975e-12	0.0604689	0.281	0.365	6.51461e-11
Arhgef2	5.70959e-12	-0.0854668	0.089	0.169	6.56754e-11
Nek7	5.77813e-12	-0.344399	0.092	0.206	6.6402e-11
Cd84	5.92918e-12	0.161794	0.31	0.355	6.79987e-11
Cdk8	6.16229e-12	0.365041	0.205	0.208	7.04499e-11
Prkcd	6.48867e-12	0.223361	0.266	0.297	7.38562e-11
Zbtb16	6.52805e-12	-0.556684	0.026	0.114	7.42651e-11
Arhgap30	6.54805e-12	-0.368164	0.087	0.201	7.44727e-11
Map4	6.66273e-12	0.146295	0.215	0.26	7.56605e-11
Tbc1d9b	6.81648e-12	-0.230729	0.063	0.149	7.72475e-11
Kcmf1	6.91369e-12	-0.193052	0.116	0.218	7.82474e-11
Gatad2b	7.04429e-12	-0.121252	0.139	0.237	7.95867e-11
Sfswap	7.10095e-12	-0.283049	0.056	0.143	8.01663e-11
Lifr	7.22156e-12	-0.529745	0.038	0.134	8.13973e-11
Kmt2e	7.23412e-12	-0.168752	0.158	0.265	8.15252e-11
R3hdm2	7.26285e-12	-0.403652	0.096	0.217	8.18177e-11
Elk3	7.89751e-12	0.136716	0.226	0.279	8.8286e-11
Sh3bp2	8.0046e-12	-0.129448	0.122	0.213	8.93678e-11
Cog5	8.22456e-12	-0.26971	0.106	0.214	9.15807e-11
Alpk1	8.26248e-12	-0.0148686	0.117	0.188	9.19611e-11
Dgkz	8.27964e-12	0.189183	0.228	0.261	9.21331e-11
Basp1	8.30212e-12	0.534925	0.211	0.166	9.23583e-11
Ahnak	8.398e-12	0.536184	0.213	0.165	9.33175e-11
B4galt6	8.75177e-12	-0.23182	0.054	0.134	9.68377e-11
Hsp90ab1	8.86303e-12	0.241057	0.2	0.233	9.79387e-11
Znfx1	9.14452e-12	-0.17419	0.073	0.156	1.00711e-10
Ascc3	9.24912e-12	-0.14532	0.144	0.246	1.01737e-10
Slfn8	9.30162e-12	-0.300045	0.056	0.146	1.0225e-10
Slfn5	9.44933e-12	-0.395907	0.048	0.139	1.03692e-10
Cdk19	9.49044e-12	-0.343905	0.079	0.184	1.04093e-10
Acer3	9.51886e-12	-0.215904	0.139	0.251	1.04369e-10
Myof	9.6163e-12	0.198075	0.205	0.24	1.05316e-10
Hnrnpa2b1	9.68604e-12	0.00556867	0.19	0.273	1.05993e-10
Smarca2	1.05485e-11	-0.320576	0.086	0.193	1.14851e-10
Gabrb1	1.08644e-11	0.307872	0.231	0.234	1.18073e-10
Huwe1	1.0951e-11	-0.139669	0.116	0.208	1.18954e-10
Myo1f	1.09888e-11	-0.00252256	0.221	0.314	1.19339e-10
Acap2	1.11928e-11	-0.116351	0.177	0.281	1.21411e-10
Rffl	1.15369e-11	-0.222678	0.185	0.308	1.24894e-10
Cd86	1.18958e-11	-0.0468441	0.182	0.277	1.28512e-10
Rap1a	1.27695e-11	-0.287693	0.135	0.255	1.37258e-10
Rbbp6	1.33097e-11	-0.213721	0.144	0.255	1.42621e-10
Mark2	1.3797e-11	-0.0625157	0.155	0.24	1.47432e-10
Arid1b	1.38888e-11	-0.0356227	0.3	0.4	1.48335e-10
Rlf	1.39326e-11	-0.0813348	0.099	0.183	1.48766e-10
Smyd3	1.39468e-11	-0.350395	0.223	0.366	1.48905e-10
Plekhm3	1.41267e-11	-0.100554	0.201	0.303	1.5067e-10
Adcy7	1.43246e-11	-0.246798	0.132	0.243	1.52609e-10
Fbrsl1	1.43559e-11	-0.212573	0.063	0.147	1.52915e-10
Bcar3	1.45768e-11	0.681906	0.2	0.119	1.55073e-10
Pafah1b1	1.48726e-11	-0.335326	0.173	0.315	1.57962e-10
Zfp292	1.52192e-11	0.180211	0.259	0.298	1.61372e-10
Elf1	1.62546e-11	-0.281104	0.101	0.208	1.71491e-10
Mtss1	1.63143e-11	0.347652	0.38	0.375	1.72071e-10
Kat6a	1.64761e-11	-0.128818	0.087	0.168	1.73642e-10
Pde4d	1.65576e-11	0.194814	0.399	0.443	1.74432e-10
Khdrbs1	1.77127e-11	-0.118013	0.107	0.188	1.85744e-10
Ext1	1.82523e-11	-0.0236886	0.507	0.632	1.90993e-10
Msn	1.83967e-11	-0.208756	0.125	0.232	1.92394e-10
Snx5	1.84786e-11	-0.395466	0.099	0.218	1.93187e-10
Pnisr	1.88929e-11	0.0548239	0.124	0.181	1.97195e-10
Stim1	1.9569e-11	-0.344074	0.059	0.16	2.03707e-10
Cttnbp2nl	2.00284e-11	-0.205142	0.155	0.266	2.08111e-10
Cbfb	2.01739e-11	-0.260986	0.079	0.174	2.09503e-10
Rab1a	2.05901e-11	-0.386445	0.089	0.205	2.13475e-10
Mia2	2.09703e-11	-0.34004	0.071	0.171	2.17092e-10
Sgk3	2.11071e-11	-0.303227	0.073	0.17	2.18391e-10
Ipcef1	2.15097e-11	-0.457047	0.012	0.081	2.22206e-10
Mitf	2.27549e-11	0.0620399	0.345	0.433	2.33928e-10
Ncf2	2.30093e-11	-0.21233	0.111	0.214	2.36309e-10
Mdfic	2.41588e-11	-0.18027	0.17	0.286	2.47008e-10
Map3k1	2.43966e-11	0.001965	0.173	0.255	2.4921e-10
Pag1	2.47991e-11	-0.0822608	0.239	0.349	2.52927e-10
Tubb5	2.50762e-11	-0.453608	0.046	0.141	2.55479e-10
Grina	2.52633e-11	0.525837	0.16	0.13	2.57199e-10
Dock8	2.5311e-11	-0.267016	0.318	0.478	2.57637e-10
Insr	2.54502e-11	-0.239529	0.078	0.17	2.58915e-10
P2ry12	2.58227e-11	-0.389776	0.05	0.14	2.62328e-10
Mkln1	2.6319e-11	-0.3654	0.111	0.229	2.66859e-10
Vcam1	2.723e-11	-0.543066	0.038	0.13	2.75132e-10
Itpr1	2.72667e-11	-0.385634	0.096	0.206	2.75465e-10
Tec	2.7468e-11	0.119498	0.144	0.195	2.77284e-10
Lrrc8d	2.75088e-11	0.159302	0.295	0.341	2.77653e-10
Phip	2.80068e-11	-0.0977774	0.142	0.231	2.82241e-10
Rcor1	2.91062e-11	0.0827889	0.165	0.222	2.9233e-10
Pak2	3.02507e-11	-0.188561	0.144	0.251	3.02762e-10
Dglucy	3.0904e-11	-0.264784	0.038	0.11	3.08684e-10
Cpeb3	3.12741e-11	-0.515516	0.033	0.123	3.12028e-10
Spidr	3.12817e-11	0.188373	0.147	0.174	3.12097e-10
Ccr5	3.14364e-11	-0.108202	0.173	0.27	3.13492e-10
Mgat4a	3.17799e-11	0.0266704	0.274	0.359	3.16586e-10
Cdkal1	3.22362e-11	-0.00988928	0.142	0.216	3.20687e-10
Chmp4b	3.25881e-11	-0.188478	0.087	0.178	3.23841e-10
Rbm5	3.30413e-11	-0.087043	0.145	0.237	3.27893e-10
Cdkn2a	3.43144e-11	-0.308707	0.054	0.143	3.39864e-10
Tcf4	3.76163e-11	-0.0703842	0.436	0.568	3.70695e-10
Slc10a7	3.77059e-11	-0.165015	0.119	0.215	3.71528e-10
Ktn1	3.85624e-11	0.045759	0.15	0.211	3.79472e-10
Pitpna	3.87341e-11	-0.168893	0.218	0.339	3.81063e-10
Rptor	3.9815e-11	-0.123554	0.188	0.298	3.91055e-10
Gm21188	4.18735e-11	-0.335337	0.091	0.197	4.09993e-10
Pbrm1	4.23818e-11	-0.172046	0.099	0.185	4.14651e-10
Atg10	4.26071e-11	-0.245777	0.092	0.196	4.16713e-10
Ggta1	4.3005e-11	-0.404543	0.094	0.212	4.20352e-10
Smarca4	4.61069e-11	-0.123406	0.069	0.141	4.48962e-10
Ifi213	4.66193e-11	-0.378046	0.071	0.171	4.53666e-10
Tmbim6	4.73273e-11	-0.086121	0.078	0.141	4.60158e-10
Notch2	4.90527e-11	-0.0792101	0.139	0.225	4.7593e-10
Axl	5.00866e-11	-0.17328	0.096	0.18	4.8535e-10
Spag9	5.11637e-11	-0.0704847	0.185	0.281	4.95138e-10
Marf1	5.57012e-11	0.0531339	0.135	0.199	5.36092e-10
Diaph1	5.60444e-11	-0.22198	0.152	0.261	5.39171e-10
Coro2a	5.76781e-11	-0.438443	0.066	0.169	5.53794e-10
Ddx6	5.79384e-11	-0.251891	0.117	0.226	5.56118e-10
Itch	5.9029e-11	-0.144992	0.18	0.289	5.65842e-10
Rbpj	6.32348e-11	0.0697547	0.266	0.326	6.03102e-10
Mapkapk3	6.76416e-11	-0.252819	0.112	0.215	6.41743e-10
P2rx4	6.86545e-11	-0.157345	0.134	0.229	6.50567e-10
Vav1	6.87518e-11	-0.102112	0.12	0.204	6.51414e-10
Depdc5	7.01611e-11	-0.378079	0.043	0.13	6.63653e-10
Psd3	7.05463e-11	-0.146538	0.337	0.462	6.66992e-10
Dnajc1	7.06824e-11	-0.192636	0.142	0.24	6.6817e-10
Tnrc18	7.33275e-11	-0.0887799	0.167	0.261	6.91003e-10
Map4k3	7.36271e-11	-0.152469	0.167	0.268	6.93581e-10
Zufsp	7.39527e-11	-0.270371	0.083	0.176	6.9638e-10
Hmga2	7.42529e-11	-0.0534873	0.178	0.263	6.98959e-10
Tbl1x	7.53571e-11	-0.191097	0.117	0.213	7.08427e-10
Immp2l	7.78577e-11	-0.39521	0.116	0.235	7.29779e-10
Tcf12	7.87654e-11	-0.214624	0.19	0.312	7.37499e-10
Prpf38b	8.08321e-11	0.247516	0.165	0.188	7.55014e-10
Stk17b	8.10944e-11	-0.383515	0.068	0.173	7.57231e-10
Cyth4	8.31386e-11	0.0779426	0.157	0.216	7.74461e-10
Map2k1	8.40879e-11	-0.0641669	0.14	0.216	7.82434e-10
Ptbp3	8.66136e-11	-0.194857	0.196	0.314	8.03563e-10
Rnf216	8.77528e-11	-0.165388	0.178	0.288	8.13052e-10
Npc2	8.88518e-11	-0.355247	0.073	0.173	8.22183e-10
Stk3	9.09116e-11	-0.0343928	0.142	0.218	8.39233e-10
Dst	9.15435e-11	0.067568	0.363	0.436	8.44447e-10
Rpl27-ps3	9.21369e-11	-0.487731	0.038	0.125	8.49337e-10
Heatr5a	9.3282e-11	-0.397731	0.087	0.197	8.58754e-10
Sgms1	9.32951e-11	0.459605	0.16	0.137	8.58862e-10
Dgkd	9.54421e-11	-0.143878	0.116	0.204	8.76449e-10
Spag5	9.60894e-11	0.15923	0.183	0.194	8.81735e-10
Hdac9	9.6306e-11	0.120491	0.218	0.276	8.83502e-10
Setd2	9.69582e-11	-0.222543	0.129	0.234	8.88816e-10
Vps41	9.77029e-11	-0.409103	0.066	0.169	8.94876e-10
Rps27a	9.78188e-11	-0.187149	0.114	0.205	8.95818e-10
Msr1	9.86913e-11	-0.179582	0.243	0.371	9.02902e-10
Adam8	1.0018e-10	0.569795	0.173	0.112	9.14954e-10
Atf7ip	1.00471e-10	-0.146348	0.091	0.172	9.1731e-10
Mfhas1	1.00615e-10	0.533023	0.2	0.152	9.18467e-10
Clec4a1	1.02995e-10	-0.363252	0	0.042	9.37638e-10
I830077J02Rik	1.02995e-10	-0.346047	0	0.042	9.37638e-10
Elf2	1.04636e-10	-0.25608	0.163	0.281	9.50974e-10
Eif5b	1.0583e-10	0.191112	0.144	0.177	9.60655e-10
Zeb1	1.08425e-10	0.0623308	0.125	0.175	9.81612e-10
Hnrnpu	1.09564e-10	0.0401062	0.129	0.19	9.90768e-10
Ap3b1	1.09831e-10	-0.180142	0.216	0.336	9.92911e-10
2310035C23Rik	1.20062e-10	-0.410074	0.078	0.183	1.07879e-09
Apc	1.20229e-10	-0.369099	0.106	0.221	1.08018e-09
Eif4g1	1.20373e-10	0.071259	0.149	0.203	1.08137e-09
Ncor1	1.2216e-10	-0.0464685	0.177	0.272	1.09627e-09
Arg1	1.22579e-10	0.583977	0.262	0.16	1.09975e-09
Rsf1	1.28596e-10	-0.111716	0.091	0.173	1.14961e-09
Tlk1	1.33213e-10	-0.231034	0.112	0.21	1.18763e-09
Cald1	1.33259e-10	0.0281569	0.084	0.139	1.18801e-09
Slx4ip	1.33363e-10	-0.429141	0.051	0.145	1.18886e-09
Foxo3	1.36775e-10	-0.187418	0.155	0.261	1.21682e-09
Clasp2	1.37547e-10	-0.202061	0.175	0.289	1.22314e-09
Traf3	1.3764e-10	0.126828	0.188	0.243	1.2239e-09
Cnot4	1.4201e-10	-0.130491	0.165	0.261	1.25971e-09
Mark3	1.45168e-10	-0.189866	0.125	0.248	1.28548e-09
Sumf1	1.46326e-10	-0.302586	0.056	0.141	1.29491e-09
Ehd4	1.47535e-10	-0.451877	0.087	0.201	1.30474e-09
Tmem131l	1.77635e-10	-0.323421	0.073	0.168	1.55452e-09
Ap1s2	1.78261e-10	-0.448414	0.017	0.087	1.55966e-09
Tgfbr2	1.79735e-10	-0.257393	0.119	0.225	1.57175e-09
Plcg2	1.83718e-10	-0.0226362	0.18	0.262	1.60437e-09
Rock1	1.86012e-10	-0.0848648	0.16	0.247	1.62311e-09
Pibf1	1.91149e-10	-0.25607	0.089	0.186	1.66497e-09
Clta	1.93458e-10	-0.11756	0.071	0.146	1.68374e-09
Pabpc1	1.96125e-10	-0.0742396	0.167	0.255	1.70538e-09
Auh	2.05326e-10	-0.352481	0.043	0.125	1.77974e-09
Coro1c	2.06649e-10	0.110658	0.163	0.214	1.79039e-09
Ash1l	2.09174e-10	-0.218719	0.208	0.332	1.8107e-09
Fryl	2.15027e-10	-0.231293	0.134	0.24	1.85763e-09
Cnot6l	2.16327e-10	-0.24639	0.061	0.143	1.86803e-09
Pacs2	2.19992e-10	-0.170505	0.046	0.115	1.8973e-09
Nt5dc1	2.23436e-10	-0.464598	0.028	0.109	1.92473e-09
Plcb1	2.24402e-10	0.702071	0.16	0.1	1.93241e-09
Capza1	2.29065e-10	-0.281019	0.096	0.197	1.96943e-09
Ranbp2	2.33148e-10	-0.0514529	0.135	0.21	2.00174e-09
Inpp4b	2.33385e-10	-0.445166	0.112	0.229	2.00362e-09
Ist1	2.34543e-10	-0.285537	0.048	0.13	2.01277e-09
Stag2	2.38578e-10	-0.368696	0.087	0.193	2.04459e-09
Tenm3	2.38615e-10	0.0411873	0.096	0.145	2.04488e-09
Jak1	2.39198e-10	-0.0592587	0.16	0.242	2.04947e-09
Mctp1	2.40616e-10	0.586155	0.195	0.126	2.06063e-09
Kpna4	2.5902e-10	-0.157027	0.132	0.225	2.20546e-09
Rai1	2.60779e-10	0.224051	0.157	0.183	2.21921e-09
Baz1a	2.61994e-10	0.0479409	0.183	0.248	2.2287e-09
Phkb	2.64238e-10	-0.151633	0.091	0.171	2.24622e-09
Tspan14	2.65021e-10	-0.0124545	0.165	0.242	2.25233e-09
Sat1	2.68559e-10	-0.10943	0.158	0.252	2.27987e-09
Tpr	2.6991e-10	-0.128075	0.117	0.2	2.29037e-09
Spsb1	2.83184e-10	-0.088545	0.153	0.248	2.39681e-09
Itgb1	2.84357e-10	0.0621007	0.175	0.239	2.4062e-09
Ubac2	3.15053e-10	-0.290291	0.117	0.227	2.65014e-09
Zfp148	3.21932e-10	-0.27332	0.158	0.279	2.70441e-09
2810474O19Rik	3.25199e-10	0.215536	0.152	0.183	2.73014e-09
Zfp609	3.28923e-10	-0.370403	0.137	0.261	2.75941e-09
Ep300	3.32394e-10	-0.285546	0.094	0.196	2.78667e-09
Crk	3.36187e-10	-0.274793	0.064	0.151	2.81642e-09
Ranbp9	3.45195e-10	-0.212688	0.078	0.161	2.88688e-09
Col3a1	3.45584e-10	-0.125781	0.132	0.209	2.88991e-09
Nptn	3.61989e-10	-0.403492	0.078	0.183	3.01759e-09
Bicra	3.68028e-10	-0.13154	0.132	0.216	3.0644e-09
Oxr1	3.73034e-10	0.225873	0.127	0.144	3.10311e-09
Ctnnd2	3.73589e-10	-0.386227	0.054	0.141	3.1074e-09
Ogdh	3.78177e-10	-0.403078	0.066	0.164	3.14281e-09
Rab10	3.85049e-10	-0.322693	0.122	0.236	3.19572e-09
Plekho1	4.02142e-10	-0.228022	0.069	0.15	3.32675e-09
Taf3	4.08835e-10	0.00186309	0.081	0.135	3.37782e-09
Mob2	4.11425e-10	-0.2468	0.031	0.098	3.39756e-09
Dync1i2	4.1225e-10	0.101556	0.12	0.168	3.40384e-09
Usp25	4.16889e-10	-0.293304	0.099	0.2	3.43912e-09
Slc39a11	4.21857e-10	-0.0466906	0.102	0.169	3.47683e-09
Cblb	4.24033e-10	-0.257355	0.104	0.202	3.49332e-09
1600014C10Rik	4.4097e-10	-0.32118	0.054	0.137	3.62203e-09
Lrp1	4.51333e-10	0.164811	0.284	0.319	3.7004e-09
Ppp1r12a	4.54923e-10	-0.0437586	0.158	0.238	3.72749e-09
Tbc1d2b	4.60961e-10	-0.0295651	0.079	0.137	3.77296e-09
Havcr2	4.65704e-10	-0.240574	0.074	0.161	3.80861e-09
Trim30d	4.73458e-10	-0.256584	0.094	0.188	3.86677e-09
Mbtd1	4.75805e-10	-0.314815	0.069	0.162	3.88434e-09
Top1	5.00429e-10	-0.301029	0.129	0.242	4.06786e-09
Nr2c2	5.0119e-10	-0.341439	0.066	0.156	4.0735e-09
Slc25a12	5.20729e-10	-0.397947	0.043	0.128	4.21796e-09
Ddx5	5.22253e-10	-0.0217448	0.157	0.229	4.22918e-09
Uri1	5.24532e-10	-0.168378	0.05	0.113	4.24596e-09
Pbx1	5.33017e-10	-0.196981	0.134	0.229	4.30831e-09
Fchsd2	5.35846e-10	-0.42792	0.069	0.17	4.32905e-09
5031439G07Rik	5.37946e-10	-0.217128	0.061	0.139	4.34444e-09
Fam20c	5.38936e-10	0.66667	0.127	0.057	4.35168e-09
Tpm3	5.57803e-10	0.238503	0.182	0.206	4.49247e-09
Hpgds	5.78802e-10	-0.317657	0.05	0.134	4.64832e-09
Ube2k	5.80686e-10	-0.159248	0.134	0.226	4.66226e-09
Soat1	5.91953e-10	-0.314391	0.094	0.195	4.74546e-09
Osbpl11	5.96099e-10	-0.465276	0.043	0.131	4.77602e-09
Gm26510	5.98803e-10	-0.180031	0.066	0.141	4.79593e-09
Pld4	6.24686e-10	-0.081999	0.125	0.205	4.98578e-09
Ncf1	6.36028e-10	-0.12006	0.091	0.166	5.06856e-09
Tmem196	6.39827e-10	-0.4321	0.013	0.076	5.09623e-09
Wwp2	6.44447e-10	0.106214	0.188	0.246	5.12984e-09
Dync1h1	6.48794e-10	0.226607	0.158	0.184	5.16142e-09
Mir142hg	6.49808e-10	-0.166737	0.094	0.176	5.16878e-09
Ndfip1	6.58495e-10	-0.227188	0.054	0.133	5.23178e-09
St3gal3	6.70172e-10	-0.0866274	0.122	0.199	5.31622e-09
Mt2	6.92401e-10	-0.310029	0.071	0.16	5.47625e-09
Smchd1	6.94499e-10	-0.168815	0.13	0.224	5.49131e-09
Tbl1xr1	7.02501e-10	-0.204509	0.15	0.257	5.54864e-09
Arid4b	7.04678e-10	-0.269846	0.127	0.235	5.56423e-09
Rps6ka3	7.30548e-10	-0.252095	0.092	0.186	5.74867e-09
Mxi1	7.38708e-10	0.163387	0.175	0.212	5.80659e-09
Maf	7.40523e-10	-0.164457	0.17	0.271	5.81945e-09
Osbpl8	7.45732e-10	0.108711	0.249	0.295	5.85633e-09
Pign	7.49026e-10	0.0816384	0.116	0.162	5.87964e-09
Pbx3	7.65535e-10	-0.322775	0.064	0.151	5.9961e-09
Rtn4	7.66681e-10	-0.157592	0.198	0.307	6.00417e-09
Tor3a	7.77655e-10	-0.383953	0.021	0.089	6.08264e-09
Rab31	7.89541e-10	0.0233139	0.183	0.249	6.16741e-09
Phf12	8.00641e-10	-0.161747	0.089	0.169	6.24637e-09
Tep1	8.1694e-10	-0.0887746	0.069	0.132	6.36197e-09
Mapkap1	8.34062e-10	-0.36122	0.079	0.18	6.48295e-09
Copg2	8.3702e-10	-0.330198	0.051	0.134	6.5038e-09
Fggy	8.42015e-10	-0.389791	0.053	0.14	6.53898e-09
Sh3kbp1	8.84182e-10	-0.248251	0.211	0.339	6.84036e-09
P2ry14	9.15715e-10	-0.429433	0.064	0.161	7.06424e-09
Gm2000	9.17474e-10	-0.394513	0.017	0.08	7.07668e-09
Dpp4	9.17609e-10	-0.387724	0	0.038	7.07764e-09
Ncor2	9.3297e-10	0.323241	0.152	0.15	7.18621e-09
Rpl8	9.41391e-10	-0.26918	0.12	0.222	7.24559e-09
Prkca	9.44918e-10	-0.170353	0.155	0.255	7.27044e-09
Tnc	9.47672e-10	0.483966	0.158	0.126	7.28983e-09
Ncoa6	9.83053e-10	-0.128407	0.089	0.164	7.54017e-09
Xrn1	9.96286e-10	-0.318907	0.086	0.181	7.63343e-09
Vps13b	1.01519e-09	-0.165858	0.251	0.371	7.76631e-09
Ikbkb	1.02444e-09	-0.107882	0.094	0.168	7.83118e-09
Vps13d	1.04128e-09	-0.0590594	0.127	0.203	7.949e-09
Thada	1.05973e-09	-0.161226	0.102	0.183	8.07777e-09
Gnb1	1.07388e-09	-0.0808996	0.193	0.28	8.17626e-09
Cnot1	1.08296e-09	-0.0890866	0.107	0.182	8.23932e-09
Tra2a	1.09014e-09	0.0384833	0.167	0.232	8.28911e-09
Hlcs	1.1268e-09	-0.34495	0.045	0.125	8.54255e-09
Ftl1	1.12701e-09	-0.315667	0.083	0.182	8.54403e-09
Rps3a1	1.13259e-09	-0.416278	0.04	0.121	8.58244e-09
Arid4a	1.13612e-09	-0.136749	0.158	0.247	8.60674e-09
Rmnd5a	1.1609e-09	-0.44228	0.064	0.162	8.77695e-09
Cstf3	1.16463e-09	0.00618278	0.096	0.146	8.80247e-09
Htt	1.18739e-09	0.0184365	0.116	0.178	8.96317e-09
Safb2	1.20845e-09	0.264545	0.152	0.165	9.1115e-09
Eepd1	1.23648e-09	-0.330945	0.084	0.181	9.30847e-09
Gsk3b	1.30328e-09	-0.237272	0.124	0.225	9.77522e-09
Rpl28	1.30898e-09	-0.312858	0.071	0.158	9.8149e-09
Lrrk1	1.35957e-09	-0.173168	0.13	0.225	1.01659e-08
Hivep3	1.36635e-09	0.10908	0.19	0.24	1.02128e-08
Rnf149	1.3859e-09	-0.274875	0.12	0.225	1.03478e-08
Rps9	1.39616e-09	-0.00439517	0.117	0.177	1.04186e-08
Clint1	1.40599e-09	-0.15856	0.137	0.227	1.04863e-08
Nr3c1	1.44389e-09	0.0583335	0.125	0.177	1.07466e-08
Dnmt3a	1.47996e-09	0.0526541	0.266	0.327	1.09935e-08
Pid1	1.48791e-09	0.186957	0.721	0.753	1.10478e-08
Ankfy1	1.48933e-09	-0.223536	0.099	0.19	1.10574e-08
Dcaf5	1.51793e-09	-0.00306121	0.101	0.157	1.12522e-08
Sipa1l2	1.53821e-09	0.370155	0.2	0.188	1.139e-08
Usp32	1.56422e-09	-0.268971	0.068	0.153	1.15663e-08
Papd4	1.5648e-09	-0.203602	0.087	0.171	1.15701e-08
Hif1a	1.58156e-09	-0.0867703	0.132	0.214	1.16835e-08
Btbd7	1.61696e-09	-0.132349	0.084	0.16	1.19221e-08
Dym	1.66928e-09	0.0477322	0.116	0.165	1.22731e-08
Cx3cr1	1.67643e-09	-0.076926	0.074	0.138	1.23209e-08
Scamp2	1.69028e-09	-0.330832	0.043	0.117	1.24134e-08
Snx2	1.70237e-09	-0.0613463	0.17	0.253	1.24941e-08
Sppl3	1.76267e-09	-0.0781018	0.152	0.231	1.28947e-08
Chd4	1.77576e-09	0.11344	0.125	0.168	1.29814e-08
Dennd6a	1.77667e-09	-0.41868	0.031	0.107	1.29874e-08
Arpc2	1.79435e-09	-0.345288	0.165	0.291	1.31042e-08
Vwa8	1.79819e-09	-0.277932	0.058	0.138	1.31295e-08
Psme4	1.80303e-09	-0.315169	0.119	0.228	1.31615e-08
Cbfa2t2	1.81429e-09	-0.234492	0.054	0.128	1.32357e-08
Ahcyl2	1.8447e-09	-0.373705	0.119	0.234	1.34392e-08
Grik2	1.89309e-09	-0.388259	0.021	0.087	1.37619e-08
Golgb1	1.98839e-09	0.16828	0.106	0.141	1.43932e-08
9030624J02Rik	1.99559e-09	-0.138591	0.078	0.15	1.44408e-08
Arnt	2.03777e-09	-0.348276	0.068	0.16	1.47183e-08
Psen1	2.04827e-09	-0.25098	0.053	0.131	1.47873e-08
Cd74	2.06549e-09	-0.534907	0.018	0.086	1.49002e-08
Stat4	2.06861e-09	-0.53361	0.01	0.069	1.49206e-08
Fermt3	2.09926e-09	-0.152438	0.144	0.236	1.51211e-08
Dennd4c	2.10285e-09	-0.204365	0.109	0.199	1.51446e-08
Tns1	2.15198e-09	-0.317803	0.071	0.161	1.54648e-08
Slc38a2	2.16695e-09	0.054015	0.177	0.238	1.55621e-08
Zcchc6	2.21108e-09	-0.160287	0.078	0.15	1.5848e-08
Smad4	2.25313e-09	-0.0479126	0.092	0.156	1.61196e-08
Eif2s2	2.26203e-09	-0.187753	0.074	0.149	1.61769e-08
Mbd2	2.31768e-09	-0.143383	0.089	0.162	1.65344e-08
Hectd1	2.35344e-09	-0.264122	0.116	0.216	1.67632e-08
Stard9	2.36099e-09	-0.0537527	0.15	0.224	1.68114e-08
Chd6	2.36838e-09	-0.337475	0.073	0.163	1.68586e-08
Snd1	2.43249e-09	-0.0557344	0.266	0.36	1.72664e-08
Wdfy2	2.4788e-09	-0.321604	0.132	0.246	1.75596e-08
Gm20696	2.48475e-09	-0.448056	0.023	0.094	1.75973e-08
Lims1	2.53856e-09	-0.132672	0.18	0.276	1.79363e-08
Taf1c	2.54617e-09	-0.305709	0.021	0.081	1.79841e-08
Rpl18a	2.56002e-09	-0.118011	0.056	0.113	1.8071e-08
Fgf13	2.57363e-09	0.710131	0.14	0.07	1.81563e-08
Trpm2	2.61052e-09	-0.334622	0.036	0.109	1.83872e-08
Csde1	2.61919e-09	-0.234705	0.087	0.175	1.84413e-08
Ubtd1	2.62041e-09	-0.0767325	0.111	0.18	1.8449e-08
Ccnl1	2.64608e-09	0.1604	0.228	0.262	1.86089e-08
Sipa1l3	2.65218e-09	-0.06183	0.125	0.197	1.8647e-08
R3hdm1	2.66557e-09	0.125255	0.157	0.203	1.87302e-08
Arhgap25	2.70367e-09	-0.165726	0.16	0.258	1.89667e-08
Il27	2.73524e-09	-0.309256	0	0.035	1.91621e-08
Rps16	2.74395e-09	-0.261835	0.066	0.146	1.92159e-08
Srsf11	2.76533e-09	0.00515876	0.134	0.194	1.93478e-08
Pacs1	2.76852e-09	-0.121498	0.112	0.195	1.93674e-08
Cnnm2	2.78754e-09	-0.0327938	0.063	0.115	1.94846e-08
Pkm	2.80969e-09	0.266603	0.196	0.202	1.96207e-08
Sh3glb1	2.81447e-09	-0.320195	0.102	0.206	1.965e-08
Ssbp2	2.85319e-09	-0.324933	0.023	0.087	1.98976e-08
Gpatch2l	2.89506e-09	-0.318601	0.04	0.115	2.01646e-08
Tom1l2	2.96871e-09	-0.140021	0.064	0.13	2.06328e-08
Evl	2.99122e-09	0.00919736	0.139	0.203	2.07754e-08
Ankhd1	3.02715e-09	-0.222737	0.135	0.238	2.10027e-08
Herc6	3.0323e-09	-0.184702	0.092	0.173	2.10353e-08
Sesn1	3.17412e-09	-0.373327	0.046	0.126	2.19435e-08
Eif2ak2	3.23386e-09	-0.158014	0.076	0.151	2.23242e-08
Rora	3.27477e-09	-0.177822	0.084	0.159	2.25843e-08
BC005537	3.31541e-09	0.219007	0.158	0.177	2.28421e-08
Lamp2	3.36968e-09	-0.073753	0.124	0.196	2.31857e-08
Grid2	3.39233e-09	0.252535	0.142	0.158	2.33288e-08
Ppcdc	3.39256e-09	-0.00326694	0.086	0.135	2.33302e-08
Ppard	3.39617e-09	0.160443	0.239	0.278	2.3353e-08
Ankrd12	3.48813e-09	0.0733504	0.19	0.244	2.39324e-08
Fam107b	3.51847e-09	0.158756	0.114	0.148	2.4123e-08
Gvin1	3.58208e-09	-0.260303	0.059	0.135	2.45217e-08
Arhgef3	3.61664e-09	-0.30428	0.053	0.132	2.47378e-08
Gramd1b	3.6878e-09	0.454011	0.221	0.195	2.51816e-08
Nfia	3.70271e-09	-0.295171	0.111	0.21	2.52744e-08
Extl3	3.74118e-09	0.0849475	0.221	0.281	2.55135e-08
Zfp638	3.80025e-09	-0.177747	0.137	0.234	2.58798e-08
Tnfrsf11a	3.84516e-09	-0.263244	0.116	0.214	2.61576e-08
Slc29a3	3.84957e-09	-0.397028	0.025	0.094	2.61849e-08
Upf2	3.86697e-09	0.0141704	0.106	0.16	2.62923e-08
Ppp6r3	3.95873e-09	-0.232586	0.092	0.184	2.68753e-08
Btrc	4.15836e-09	-0.303402	0.046	0.124	2.81375e-08
Rapgef6	4.16407e-09	-0.345531	0.058	0.141	2.81735e-08
Msi2	4.27439e-09	0.0276972	0.162	0.223	2.88673e-08
Rngtt	4.38098e-09	-0.249215	0.084	0.17	2.95353e-08
Akr1a1	4.42435e-09	-0.192588	0.083	0.162	2.98064e-08
Ralgapa2	4.48502e-09	-0.0814567	0.13	0.203	3.01851e-08
Cdh13	4.52904e-09	0.684122	0.099	0.046	3.04593e-08
Specc1	4.58591e-09	-0.211293	0.135	0.233	3.0813e-08
Mcmbp	4.6098e-09	-0.206161	0.074	0.152	3.09614e-08
Rtn3	4.71821e-09	-0.0518793	0.155	0.234	3.16333e-08
Zfr	4.74713e-09	-0.103532	0.137	0.216	3.18122e-08
Timp1	4.81739e-09	0.159425	0.071	0.103	3.2246e-08
Slc7a7	5.02677e-09	-0.0986933	0.069	0.131	3.35328e-08
Plekha1	5.03011e-09	-0.258844	0.059	0.132	3.35533e-08
Cd44	5.10831e-09	0.242301	0.236	0.253	3.40316e-08
Mtcl1	5.15241e-09	-0.173447	0.048	0.109	3.43008e-08
Tns3	5.1703e-09	0.219345	0.16	0.181	3.44099e-08
Fam193a	5.20188e-09	-0.192249	0.152	0.251	3.46023e-08
Dok3	5.25948e-09	-0.25731	0.063	0.143	3.49528e-08
Mmp14	5.2713e-09	0.131697	0.139	0.182	3.50246e-08
H3f3b	5.29262e-09	-0.0796172	0.134	0.21	3.51541e-08
Cdk6	5.31711e-09	-0.0290015	0.196	0.266	3.53028e-08
Gm35154	5.429e-09	-0.31117	0.043	0.115	3.59896e-08
Xpr1	5.50349e-09	-0.0670416	0.104	0.173	3.64457e-08
Csnk1g1	5.58305e-09	-0.237239	0.096	0.184	3.69318e-08
CAAA01118383.1	5.64603e-09	0.52473	0.106	0.078	3.73158e-08
Faf1	5.7404e-09	-0.198617	0.083	0.165	3.789e-08
Larp4b	5.8298e-09	0.0759069	0.178	0.231	3.84326e-08
Arglu1	5.83088e-09	0.306937	0.152	0.149	3.84391e-08
B4galt5	5.95229e-09	0.210219	0.228	0.253	3.91782e-08
Slc30a7	5.98832e-09	-0.224993	0.106	0.197	3.93971e-08
Atp13a2	6.22077e-09	-0.228079	0.035	0.096	4.08125e-08
Gbf1	6.3075e-09	-0.276331	0.089	0.179	4.13386e-08
Tsc22d3	6.32282e-09	-0.404299	0.017	0.08	4.14314e-08
Arhgap10	6.33159e-09	0.441011	0.198	0.152	4.14846e-08
Ppp4r3a	6.48227e-09	-0.250838	0.05	0.122	4.23954e-08
Nup98	6.49424e-09	-0.220473	0.074	0.157	4.24676e-08
Canx	6.66272e-09	0.107459	0.089	0.126	4.34966e-08
Nsmce2	6.81908e-09	-0.191542	0.177	0.282	4.44484e-08
Taok1	6.85352e-09	-0.173778	0.135	0.229	4.46577e-08
Ptprs	7.26549e-09	0.597259	0.144	0.082	4.71498e-08
Rbm26	7.35009e-09	-0.345098	0.101	0.203	4.76591e-08
Myl12b	7.49994e-09	-0.205054	0.053	0.122	4.85591e-08
Robo2	7.60162e-09	-0.392828	0.002	0.043	4.91682e-08
Sfi1	7.65506e-09	-0.266202	0.063	0.141	4.94879e-08
Pot1b	7.66485e-09	-0.408673	0.02	0.084	4.95464e-08
Snx10	7.82152e-09	-0.117858	0.147	0.235	5.04815e-08
Ctsh	7.89852e-09	-0.319534	0.068	0.154	5.094e-08
Abl1	8.00308e-09	-0.207451	0.125	0.216	5.15615e-08
Rsu1	8.3206e-09	-0.130241	0.083	0.154	5.34411e-08
Trim25	8.35869e-09	-0.061278	0.15	0.225	5.36658e-08
Cmklr1	8.5062e-09	-0.052436	0.122	0.192	5.45344e-08
Mt1	8.5399e-09	-0.0272021	0.096	0.167	5.47326e-08
mt-Nd1	8.61622e-09	-0.118533	0.038	0.091	5.51807e-08
N4bp2l1	8.74567e-09	-0.341354	0.026	0.089	5.59392e-08
Fcgr3	8.78365e-09	-0.0666584	0.051	0.099	5.61615e-08
Esyt2	8.90254e-09	0.112286	0.122	0.158	5.6856e-08
Fnip2	8.95302e-09	0.251829	0.261	0.283	5.71504e-08
Abhd2	8.97505e-09	-0.259042	0.021	0.074	5.72788e-08
Myo5a	9.07484e-09	-0.0464118	0.182	0.259	5.78596e-08
Cop1	9.10772e-09	-0.25792	0.074	0.157	5.80508e-08
Tbc1d1	9.12244e-09	-0.195085	0.12	0.214	5.81363e-08
Rnpep	9.22675e-09	-0.364352	0.087	0.186	5.87418e-08
mt-Nd4	9.40026e-09	-0.156554	0.059	0.136	5.97461e-08
Mdm4	9.62161e-09	-0.0535233	0.13	0.199	6.10226e-08
Prkag2	9.69514e-09	0.139853	0.112	0.148	6.14454e-08
Tnfrsf1b	9.69689e-09	-0.126459	0.119	0.198	6.14554e-08
Gpr107	9.75274e-09	-0.232202	0.084	0.171	6.17762e-08
Arhgef12	9.83053e-09	-0.293787	0.059	0.139	6.22224e-08
Nampt	9.83625e-09	-0.398398	0.076	0.171	6.22551e-08
Hipk2	9.98015e-09	-0.0651213	0.182	0.26	6.30831e-08
Eps8	1.00496e-08	-0.121657	0.198	0.291	6.34819e-08
Ubr3	1.02461e-08	-0.359388	0.099	0.202	6.46271e-08
Pi4ka	1.06148e-08	-0.287016	0.043	0.113	6.67666e-08
Sik2	1.06433e-08	-0.250133	0.087	0.174	6.69314e-08
Rnf38	1.06738e-08	-0.237409	0.101	0.192	6.7108e-08
Ptp4a2	1.07972e-08	-0.219646	0.129	0.225	6.7821e-08
Bptf	1.09216e-08	-0.175411	0.107	0.191	6.85379e-08
Cdh18	1.10586e-08	0.172568	0.079	0.106	6.93267e-08
Spred2	1.11681e-08	-0.00405302	0.116	0.171	6.99553e-08
Fyco1	1.14122e-08	-0.353521	0.028	0.096	7.13541e-08
Prpf4b	1.15238e-08	-0.212434	0.109	0.198	7.19914e-08
Snx30	1.15295e-08	0.00408448	0.111	0.163	7.20242e-08
Cep120	1.15935e-08	-0.260165	0.048	0.12	7.23892e-08
Usp3	1.20804e-08	-0.276712	0.094	0.186	7.51556e-08
Agmo	1.22068e-08	-0.382029	0.046	0.124	7.58707e-08
Arhgap31	1.22395e-08	0.00801025	0.219	0.29	7.60557e-08
Srek1	1.24048e-08	0.234664	0.145	0.156	7.69882e-08
Ddx58	1.26174e-08	-0.257958	0.05	0.123	7.81837e-08
Prune2	1.26672e-08	-0.368848	0.084	0.18	7.84637e-08
Mib1	1.26989e-08	-0.253535	0.066	0.145	7.86411e-08
Mier1	1.27122e-08	-0.183734	0.099	0.182	7.87157e-08
Hdac8	1.27888e-08	-0.113518	0.107	0.182	7.91454e-08
Syt1	1.2944e-08	-0.272519	0.036	0.1	8.00135e-08
Snx13	1.30049e-08	-0.307223	0.089	0.184	8.0354e-08
Znrf2	1.31792e-08	-0.148235	0.058	0.121	8.13479e-08
Ndufa2	1.33572e-08	-0.364185	0.025	0.089	8.23609e-08
Wdr89	1.34918e-08	-0.24099	0.091	0.173	8.31257e-08
Gpcpd1	1.38197e-08	-0.315243	0.078	0.169	8.4986e-08
Tm6sf1	1.40197e-08	-0.297944	0.081	0.17	8.61177e-08
Itgav	1.41585e-08	0.0569796	0.183	0.242	8.69016e-08
Zc3h7a	1.44654e-08	-0.0413444	0.15	0.22	8.86301e-08
Grk3	1.46785e-08	-0.305343	0.069	0.153	8.98267e-08
Plekhm2	1.47056e-08	0.0139169	0.177	0.243	8.99785e-08
Clec2d	1.50664e-08	-0.235488	0.074	0.155	9.19976e-08
Cbx1	1.50905e-08	-0.332342	0.023	0.084	9.21318e-08
Tcf20	1.52313e-08	-0.117413	0.144	0.227	9.29172e-08
Wdr20	1.53605e-08	-0.19786	0.078	0.152	9.3637e-08
Pxn	1.54909e-08	-0.13893	0.145	0.233	9.43624e-08
Vav2	1.5503e-08	-0.108315	0.061	0.118	9.44294e-08
Ttc17	1.56809e-08	-0.172872	0.078	0.151	9.54169e-08
Senp7	1.58909e-08	-0.155106	0.071	0.142	9.65799e-08
Gpr141	1.61028e-08	-0.513306	0.025	0.092	9.7751e-08
Ctsb	1.61407e-08	-0.0797286	0.208	0.299	9.79603e-08
Gatad2a	1.65361e-08	-0.199754	0.089	0.169	1.00204e-07
Cradd	1.67556e-08	-0.169336	0.125	0.21	1.01447e-07
Filip1l	1.69547e-08	-0.314402	0.063	0.145	1.02572e-07
Tmem51	1.71305e-08	-0.269896	0.059	0.134	1.03565e-07
Cers5	1.75931e-08	-0.0700568	0.076	0.134	1.06169e-07
Scamp1	1.79271e-08	0.324907	0.223	0.225	1.08044e-07
Ifngr1	1.84985e-08	-0.282015	0.068	0.148	1.1124e-07
Scarb2	1.86102e-08	-0.264891	0.081	0.165	1.11863e-07
Rhoa	1.88942e-08	-0.0815297	0.124	0.195	1.13445e-07
Numb	1.92197e-08	-0.134616	0.101	0.177	1.15253e-07
Rpsa	1.92309e-08	0.14914	0.134	0.171	1.15315e-07
Pfn1	1.95661e-08	0.141194	0.132	0.167	1.17173e-07
Uimc1	1.97841e-08	0.077611	0.076	0.113	1.18379e-07
Cmtm7	2.02388e-08	-0.228933	0.054	0.121	1.20887e-07
Milr1	2.02666e-08	-0.29326	0.013	0.064	1.2104e-07
Ifnar2	2.03847e-08	-0.20474	0.061	0.133	1.2169e-07
Cnot2	2.06084e-08	-0.290184	0.071	0.156	1.22919e-07
Rabgap1l	2.07374e-08	-0.431876	0.056	0.138	1.23626e-07
Comt	2.09325e-08	-0.187987	0.078	0.152	1.24696e-07
Auts2	2.10477e-08	-0.277458	0.053	0.122	1.25326e-07
Malt1	2.1314e-08	-0.320798	0.107	0.203	1.26782e-07
Stx18	2.19712e-08	-0.239226	0.038	0.1	1.30362e-07
Tnks	2.2112e-08	-0.206873	0.097	0.18	1.31126e-07
Rb1	2.22248e-08	-0.218378	0.106	0.191	1.31738e-07
B4galt1	2.22351e-08	-0.0341981	0.3	0.389	1.31794e-07
Rassf4	2.24602e-08	-0.349886	0.038	0.109	1.33013e-07
0610040J01Rik	2.32807e-08	-0.437219	0.028	0.096	1.37441e-07
Rabep1	2.33401e-08	-0.221641	0.185	0.296	1.3776e-07
Vrk2	2.34792e-08	-0.191372	0.104	0.184	1.38507e-07
Ano6	2.3492e-08	0.0977276	0.208	0.257	1.38576e-07
Sec24b	2.41543e-08	-0.261466	0.083	0.167	1.42124e-07
H2-Ab1	2.42545e-08	-0.318501	0	0.031	1.42659e-07
Tor1aip1	2.44341e-08	-0.277983	0.101	0.192	1.43617e-07
Rgl2	2.46039e-08	0.261059	0.102	0.113	1.44522e-07
Ywhae	2.50038e-08	-0.0450928	0.119	0.182	1.46648e-07
Ogt	2.50881e-08	-0.0445882	0.139	0.212	1.47095e-07
Mef2d	2.54939e-08	-0.0927792	0.122	0.192	1.49245e-07
Vps13c	2.56163e-08	0.0298644	0.145	0.199	1.49892e-07
Fam168a	2.56335e-08	-0.228219	0.087	0.172	1.49983e-07
Nfam1	2.57608e-08	-0.260657	0.046	0.113	1.50655e-07
E130307A14Rik	2.58901e-08	-0.207109	0.03	0.083	1.51337e-07
Gm40271	2.72224e-08	-0.306901	0.008	0.054	1.58627e-07
Asxl2	2.84684e-08	-0.23229	0.112	0.205	1.65403e-07
Dhx9	2.89834e-08	-0.230785	0.071	0.149	1.68192e-07
Pum1	2.91308e-08	-0.151076	0.137	0.22	1.68989e-07
Rpl21	2.99087e-08	-0.367673	0.026	0.091	1.73186e-07
Fus	3.02554e-08	-0.199476	0.17	0.274	1.75052e-07
Ldlrad3	3.03802e-08	-0.258712	0.043	0.106	1.75723e-07
Hs3st3b1	3.14421e-08	-0.384193	0.017	0.074	1.81416e-07
Gm26916	3.16835e-08	-0.232607	0.008	0.055	1.82706e-07
Rsrc1	3.17238e-08	-0.0950342	0.15	0.227	1.82921e-07
Arid2	3.2693e-08	0.00822998	0.134	0.19	1.88086e-07
Rpl14	3.27287e-08	-0.30039	0.025	0.083	1.88276e-07
Arhgef6	3.28272e-08	-0.390492	0.025	0.091	1.88799e-07
Rpl37a	3.31842e-08	-0.457912	0.021	0.085	1.90695e-07
Rnf19b	3.3193e-08	-0.344517	0.063	0.147	1.90741e-07
Slc17a5	3.34723e-08	-0.272333	0.043	0.112	1.92222e-07
Tnks2	3.35841e-08	-0.217392	0.116	0.203	1.92814e-07
Rufy3	3.36546e-08	-0.0168055	0.142	0.198	1.93187e-07
Rps29	3.41439e-08	-0.0911245	0.058	0.112	1.95774e-07
Gm32633	3.48879e-08	-0.267315	0	0.031	1.99697e-07
Parp11	3.50314e-08	-0.359422	0.046	0.121	2.00452e-07
Atp6v0a2	3.5714e-08	-0.390374	0.013	0.068	2.04036e-07
Nt5c2	3.65213e-08	-0.40086	0.046	0.125	2.08261e-07
Dis3l2	3.65853e-08	-0.112135	0.114	0.188	2.08595e-07
Rbl2	3.72332e-08	-0.293009	0.028	0.088	2.11973e-07
Fkbp15	3.75115e-08	-0.268187	0.076	0.157	2.13421e-07
Plxdc2	3.80601e-08	0.41097	0.256	0.205	2.1627e-07
Braf	3.87e-08	-0.20967	0.109	0.197	2.19584e-07
Rrm2b	3.92764e-08	-0.303078	0.054	0.128	2.22561e-07
Zfp993	3.96834e-08	-0.339269	0.01	0.061	2.24659e-07
Rhoh	4.01029e-08	-0.17622	0.094	0.168	2.26816e-07
Gm10036	4.02703e-08	-0.416505	0.012	0.066	2.27676e-07
Pds5a	4.0302e-08	-0.0881717	0.129	0.205	2.27839e-07
Crebrf	4.07618e-08	-0.370844	0.048	0.126	2.30197e-07
Ehmt1	4.07966e-08	-0.177307	0.119	0.201	2.30375e-07
Scaf8	4.17857e-08	-0.238658	0.094	0.18	2.3543e-07
AW554918	4.28179e-08	0.111	0.132	0.173	2.40681e-07
Selenop	4.33738e-08	-0.375757	0.008	0.058	2.43499e-07
Frrs1	4.35434e-08	-0.358826	0.069	0.155	2.44357e-07
Ralbp1	4.42585e-08	-0.299114	0.04	0.106	2.47969e-07
Rps10	4.46372e-08	-0.20657	0.05	0.111	2.49877e-07
Plekha2	4.48065e-08	-0.108891	0.096	0.161	2.50729e-07
Tmem131	4.48323e-08	-0.326514	0.079	0.167	2.50859e-07
Setd5	4.50142e-08	-0.0671658	0.162	0.236	2.51773e-07
Nfatc1	4.52134e-08	-0.0552226	0.109	0.173	2.52774e-07
Cdc40	4.54577e-08	-0.256958	0.045	0.111	2.54e-07
Ptprd	4.56171e-08	0.280815	0.106	0.111	2.54799e-07
Micu2	4.57637e-08	-0.261132	0.04	0.104	2.55533e-07
Tmem181a	4.57955e-08	-0.126525	0.081	0.151	2.55692e-07
Aim2	4.5834e-08	-0.229101	0.114	0.199	2.55885e-07
Trip11	4.62642e-08	-0.0267673	0.096	0.149	2.58037e-07
Ccser1	4.63696e-08	-0.340833	0.012	0.061	2.58563e-07
Cotl1	4.64062e-08	0.159935	0.185	0.217	2.58747e-07
Usp9x	4.64889e-08	-0.208492	0.106	0.19	2.59159e-07
Ube2d3	4.89538e-08	-0.421758	0.068	0.157	2.71494e-07
Usp12	4.90075e-08	-0.0490065	0.094	0.156	2.71762e-07
Arhgef1	4.90833e-08	-0.0272587	0.107	0.167	2.72139e-07
Sdcbp	4.94373e-08	-0.170922	0.106	0.184	2.739e-07
Fgfr1op2	4.97069e-08	-0.38753	0.013	0.068	2.75238e-07
Csf3r	4.99077e-08	-0.158004	0.063	0.124	2.76235e-07
Arpc1b	5.0589e-08	-0.124466	0.099	0.171	2.79608e-07
Rab40c	5.10023e-08	-0.0545837	0.104	0.16	2.8165e-07
Tecpr2	5.10169e-08	-0.394018	0.05	0.128	2.81722e-07
Slfn4	5.13256e-08	0.547963	0.177	0.139	2.83245e-07
Stx16	5.17622e-08	-0.205117	0.109	0.195	2.85395e-07
Ddah1	5.24405e-08	-0.266843	0.03	0.089	2.88728e-07
Hip1	5.24428e-08	0.00173259	0.241	0.302	2.8874e-07
Rpl9-ps6	5.28975e-08	-0.283983	0.038	0.101	2.90968e-07
Pirb	5.29709e-08	-0.183917	0.043	0.102	2.91328e-07
Riok3	5.33444e-08	-0.0244342	0.14	0.205	2.93155e-07
Oas2	5.36905e-08	0.170316	0.111	0.139	2.94846e-07
Slc38a6	5.38385e-08	0.165021	0.205	0.239	2.95568e-07
Dgkh	5.55174e-08	-0.350622	0.051	0.128	3.04053e-07
Dmxl1	5.76827e-08	-0.0930044	0.078	0.137	3.14936e-07
Clasp1	5.80519e-08	-0.190899	0.083	0.156	3.16785e-07
Ppp2r5e	5.92992e-08	-0.154045	0.125	0.205	3.23017e-07
Gpatch2	5.93328e-08	-0.110998	0.078	0.137	3.23185e-07
Sumo1	6.03656e-08	-0.344836	0.036	0.106	3.28328e-07
Zfyve1	6.08928e-08	-0.108293	0.051	0.105	3.30948e-07
Kynu	6.11144e-08	-0.480489	0.03	0.098	3.32047e-07
Dpp8	6.1723e-08	-0.216138	0.066	0.142	3.35065e-07
Fam117b	6.2167e-08	-0.326934	0.05	0.124	3.37263e-07
Sntb2	6.24022e-08	0.436767	0.167	0.135	3.38426e-07
Cd2ap	6.25128e-08	-0.215404	0.063	0.131	3.38973e-07
Kdm4c	6.44245e-08	-0.316877	0.069	0.152	3.48396e-07
Lcorl	6.48737e-08	0.103753	0.17	0.208	3.50602e-07
Col4a3bp	6.5789e-08	-0.1115	0.078	0.139	3.5509e-07
Abtb2	6.69647e-08	-0.282215	0.163	0.27	3.60838e-07
Dpy19l4	6.782e-08	-0.328938	0.035	0.102	3.65007e-07
Herc2	6.79004e-08	0.00370289	0.134	0.194	3.65399e-07
Cd47	6.79129e-08	-0.21077	0.127	0.218	3.6546e-07
Ifih1	6.83334e-08	-0.344866	0.051	0.126	3.67505e-07
Hexa	6.89318e-08	-0.104283	0.073	0.135	3.70412e-07
Cped1	6.93957e-08	-0.0425315	0.142	0.203	3.72662e-07
Furin	6.99386e-08	0.537976	0.137	0.113	3.75292e-07
Rab21	7.03601e-08	-0.177272	0.071	0.141	3.77331e-07
Smim3	7.07723e-08	-0.149995	0.069	0.13	3.79322e-07
Rbfox2	7.08323e-08	0.246742	0.084	0.096	3.79612e-07
Kdm3b	7.1272e-08	-0.106414	0.089	0.154	3.81733e-07
Gpbp1l1	7.13263e-08	-0.0662414	0.066	0.119	3.81995e-07
Tlr5	7.21765e-08	-0.26506	0	0.029	3.86089e-07
Gm15987	7.21765e-08	-0.28616	0	0.029	3.86089e-07
AC146911.1	7.21765e-08	-0.2401	0	0.029	3.86089e-07
Rbks	7.32409e-08	-0.303305	0.013	0.063	3.91201e-07
Exoc6b	7.32754e-08	-0.0268972	0.186	0.254	3.91367e-07
Itga6	7.39068e-08	-0.110485	0.119	0.192	3.94415e-07
Adgrl3	7.59458e-08	0.160521	0.106	0.132	4.04388e-07
AY036118	7.79061e-08	0.333513	0.158	0.152	4.13935e-07
Fam49a	7.94656e-08	-0.398527	0.038	0.109	4.215e-07
Pik3ca	7.96952e-08	-0.30257	0.064	0.142	4.22611e-07
Eps15	8.01754e-08	-0.289833	0.078	0.158	4.24934e-07
Nrf1	8.01872e-08	-0.0828744	0.116	0.184	4.24992e-07
Nfat5	8.22337e-08	-0.155669	0.145	0.229	4.34864e-07
Capza2	8.39439e-08	-0.255347	0.074	0.154	4.43081e-07
Atp7a	8.58516e-08	-0.145617	0.106	0.179	4.52211e-07
Gab3	8.63133e-08	-0.0792496	0.104	0.17	4.54415e-07
Litaf	8.68503e-08	0.167564	0.219	0.253	4.56975e-07
Prpf40a	8.69723e-08	-0.0137576	0.106	0.165	4.57557e-07
Shtn1	8.74065e-08	-0.240127	0.13	0.227	4.59624e-07
Ap2b1	8.75816e-08	-0.147413	0.083	0.15	4.60457e-07
Scfd2	8.76789e-08	-0.297158	0.066	0.143	4.6092e-07
Irf1	8.82561e-08	-0.223698	0.026	0.078	4.63664e-07
Rack1	8.83261e-08	-0.218302	0.058	0.126	4.63997e-07
Hnrnpc	8.85396e-08	-0.0921224	0.104	0.173	4.6501e-07
Trappc9	8.8622e-08	-0.124093	0.155	0.235	4.65402e-07
Nhlrc2	8.88151e-08	-0.308774	0.04	0.106	4.66318e-07
Scaper	9.13582e-08	-0.0395283	0.12	0.182	4.78532e-07
Ptpn9	9.25015e-08	-0.112721	0.089	0.152	4.84004e-07
Hnrnpll	9.34135e-08	-0.303367	0.076	0.158	4.8836e-07
Cdyl	9.39746e-08	-0.0175508	0.086	0.137	4.91037e-07
Ttc39b	9.40207e-08	0.0370975	0.104	0.147	4.91257e-07
Mast4	9.40489e-08	0.302411	0.132	0.129	4.91391e-07
Adam19	9.51766e-08	-0.396274	0.017	0.07	4.96761e-07
Hsp90b1	9.57195e-08	0.333214	0.135	0.132	4.99343e-07
Pde4b	9.68983e-08	-0.191144	0.122	0.203	5.05032e-07
Copa	9.78216e-08	-0.00908549	0.102	0.152	5.09481e-07
Rasa1	1.00679e-07	0.0179785	0.087	0.132	5.23213e-07
Rpl10a	1.00729e-07	-0.178623	0.053	0.111	5.23453e-07
Rcbtb2	1.01711e-07	-0.236487	0.048	0.113	5.28156e-07
Zfc3h1	1.03337e-07	0.0812897	0.155	0.2	5.35928e-07
Fcgr4	1.05712e-07	-0.384562	0.013	0.066	5.47246e-07
Prcp	1.05973e-07	-0.355224	0.033	0.099	5.48488e-07
Gcnt2	1.07678e-07	0.276671	0.163	0.173	5.56585e-07
Asb13	1.08097e-07	-0.33682	0.002	0.038	5.58574e-07
Slc16a7	1.08526e-07	-0.286924	0.038	0.1	5.60605e-07
Srpk2	1.09537e-07	0.0833663	0.139	0.179	5.65389e-07
Kif5b	1.09972e-07	-0.050027	0.092	0.149	5.67448e-07
Arfgef2	1.12534e-07	-0.168464	0.059	0.125	5.79531e-07
Pigu	1.13073e-07	-0.197194	0.031	0.086	5.82071e-07
Gm12185	1.13124e-07	0.323572	0.122	0.127	5.82308e-07
Rfx3	1.13398e-07	-0.256136	0.036	0.098	5.83597e-07
Mtr	1.14425e-07	-0.352403	0.054	0.13	5.88424e-07
P2rx7	1.1663e-07	-0.149466	0.096	0.164	5.9882e-07
Cog4	1.1989e-07	-0.164068	0.063	0.126	6.14129e-07
Sp140	1.21734e-07	-0.202157	0.046	0.105	6.2276e-07
Ube2f	1.21746e-07	-0.231123	0.028	0.082	6.22816e-07
Fut8	1.22367e-07	-0.176299	0.051	0.111	6.25718e-07
Specc1l	1.225e-07	-0.35771	0.059	0.14	6.26337e-07
Ago2	1.23512e-07	-0.131167	0.114	0.186	6.3106e-07
Ubn2	1.23589e-07	-0.164692	0.173	0.263	6.31416e-07
Btk	1.24486e-07	-0.10815	0.053	0.109	6.35598e-07
Gda	1.25507e-07	0.359772	0.238	0.207	6.40348e-07
Setdb2	1.2765e-07	-0.176493	0.025	0.072	6.50509e-07
Rpl27a	1.28663e-07	-0.297852	0.023	0.076	6.55302e-07
Cysltr1	1.30208e-07	-0.382724	0.017	0.072	6.62601e-07
Rubcnl	1.31723e-07	-0.336725	0.017	0.07	6.69752e-07
Tpp2	1.32858e-07	-0.303037	0.076	0.158	6.751e-07
Atp6v0b	1.38096e-07	0.103435	0.135	0.18	6.99689e-07
Emb	1.38318e-07	-0.211847	0.058	0.122	7.00728e-07
Rplp0	1.41017e-07	-0.0646127	0.083	0.138	7.13343e-07
D17Wsu92e	1.42669e-07	-0.0856643	0.114	0.184	7.21042e-07
Bmpr2	1.43857e-07	-0.213581	0.076	0.147	7.26572e-07
Xrn2	1.44342e-07	-0.187348	0.104	0.186	7.28828e-07
Cul4a	1.45554e-07	-0.191524	0.048	0.106	7.3446e-07
Zranb2	1.45555e-07	0.208568	0.097	0.113	7.34464e-07
Rps24	1.46727e-07	-0.205591	0.083	0.152	7.39903e-07
Snx9	1.47803e-07	-0.261305	0.101	0.184	7.44888e-07
Tdrd3	1.4815e-07	-0.27236	0.025	0.079	7.46497e-07
Herc1	1.5307e-07	-0.232006	0.104	0.188	7.69255e-07
Ddx39b	1.55879e-07	0.31599	0.122	0.124	7.82192e-07
Tmem87a	1.58066e-07	-0.398869	0.041	0.114	7.92242e-07
Eif4a1	1.60883e-07	0.191938	0.114	0.13	8.05147e-07
Lrp6	1.61127e-07	-0.140382	0.112	0.184	8.06267e-07
Cyp27a1	1.61433e-07	-0.451947	0.02	0.078	8.07665e-07
Fam69a	1.62101e-07	-0.1874	0.025	0.073	8.10716e-07
Eri3	1.62621e-07	0.0197229	0.109	0.157	8.13092e-07
Chd3	1.62733e-07	0.313532	0.124	0.129	8.13606e-07
AC165953.2	1.62996e-07	-0.24591	0.048	0.111	8.14805e-07
Pkn2	1.6573e-07	-0.25188	0.079	0.155	8.27268e-07
Pcgf5	1.66108e-07	-0.079254	0.087	0.157	8.28985e-07
Fcer1g	1.6691e-07	-0.139049	0.069	0.133	8.32631e-07
Pank2	1.73264e-07	-0.194807	0.043	0.101	8.61892e-07
Slc12a9	1.75148e-07	-0.38683	0.026	0.088	8.7054e-07
Pik3c2a	1.75613e-07	-0.0157756	0.145	0.212	8.72671e-07
Rpl39	1.76001e-07	-0.332072	0.041	0.108	8.74446e-07
Cntrl	1.77997e-07	-0.12263	0.074	0.132	8.8358e-07
Sipa1l1	1.82431e-07	-0.0786782	0.157	0.23	9.03817e-07
Zfyve26	1.83729e-07	-0.302807	0.038	0.103	9.09727e-07
Yy1	1.86297e-07	-0.13294	0.099	0.169	9.21397e-07
Retreg1	1.87037e-07	0.129703	0.244	0.281	9.24757e-07
Disc1	1.89208e-07	-0.00510309	0.155	0.218	9.34594e-07
Col1a1	1.91102e-07	0.168555	0.16	0.185	9.43164e-07
Golga4	1.92429e-07	0.27426	0.125	0.134	9.49158e-07
Acin1	1.93034e-07	-0.0529915	0.142	0.212	9.51889e-07
Ube2g1	1.94098e-07	-0.0736712	0.073	0.126	9.56686e-07
Rbm33	1.94106e-07	-0.275476	0.061	0.133	9.56724e-07
Arfgef1	1.95817e-07	-0.1741	0.084	0.157	9.64431e-07
Anp32b	1.96227e-07	0.45995	0.107	0.074	9.66278e-07
Sptbn1	1.98156e-07	-0.27674	0.056	0.128	9.74964e-07
Bcl2l1	2.03883e-07	-0.131641	0.163	0.244	1.00068e-06
Snap23	2.05698e-07	-0.362148	0.069	0.153	1.00881e-06
Mindy2	2.09871e-07	-0.269719	0.061	0.134	1.02743e-06
Cryl1	2.13525e-07	-0.117244	0.043	0.091	1.04369e-06
Rc3h2	2.13649e-07	-0.130347	0.053	0.106	1.04424e-06
Fam222b	2.14473e-07	0.0370164	0.099	0.138	1.0479e-06
Cd101	2.14744e-07	-0.264581	0	0.027	1.0491e-06
Trafd1	2.1661e-07	-0.334755	0.045	0.113	1.05738e-06
Ube4b	2.19651e-07	-0.0645698	0.111	0.17	1.07084e-06
Fxyd5	2.19783e-07	-0.0713739	0.069	0.122	1.07142e-06
Csf2rb	2.20317e-07	-0.120409	0.117	0.19	1.07378e-06
Atp5e	2.20516e-07	-0.363394	0.02	0.074	1.07466e-06
Abcc3	2.2376e-07	-0.399423	0.04	0.109	1.08896e-06
Stx12	2.24152e-07	-0.243303	0.056	0.123	1.09069e-06
Srrm1	2.25161e-07	-0.0608363	0.13	0.198	1.09513e-06
Npepps	2.2617e-07	-0.0271799	0.144	0.208	1.09956e-06
Hectd4	2.28767e-07	0.0266674	0.071	0.111	1.11136e-06
Itfg1	2.3228e-07	-0.134507	0.056	0.112	1.12744e-06
Stk24	2.42513e-07	-0.0458128	0.125	0.191	1.17412e-06
Tmem243	2.43108e-07	-0.10016	0.041	0.09	1.17682e-06
Hk2	2.53819e-07	0.154225	0.18	0.205	1.22541e-06
Ppp6c	2.61064e-07	-0.155987	0.033	0.087	1.25814e-06
Ptpre	2.61234e-07	-0.0369863	0.109	0.168	1.2589e-06
Mau2	2.65653e-07	-0.296646	0.05	0.118	1.27881e-06
Tlr8	2.66691e-07	-0.0633924	0.036	0.078	1.28347e-06
Nlrc5	2.6718e-07	-0.100072	0.139	0.203	1.28567e-06
Trpm7	2.69026e-07	0.00488155	0.114	0.168	1.29397e-06
Myo16	2.74717e-07	0.596486	0.068	0.022	1.31949e-06
Lonp2	2.77493e-07	-0.241219	0.064	0.137	1.33191e-06
Ppt1	2.79456e-07	-0.426638	0.059	0.139	1.34068e-06
Tbc1d16	2.80469e-07	-0.220941	0.041	0.096	1.34521e-06
Smurf1	2.81123e-07	0.177276	0.122	0.142	1.34813e-06
Ctsa	2.86814e-07	0.270775	0.114	0.114	1.3735e-06
Dyrk1a	2.8877e-07	0.00217352	0.182	0.244	1.3822e-06
Akap8l	2.93692e-07	-0.152223	0.092	0.163	1.40406e-06
Ddhd2	2.9401e-07	-0.336081	0.033	0.096	1.40548e-06
Il4ra	2.95664e-07	0.154917	0.147	0.175	1.41281e-06
Ube2q2	2.95867e-07	-0.318161	0.036	0.101	1.41371e-06
Armc9	2.99045e-07	-0.21514	0.028	0.081	1.42779e-06
Hmg20a	3.02124e-07	-0.299203	0.063	0.138	1.4414e-06
Golph3l	3.05841e-07	-0.395234	0.035	0.101	1.45781e-06
Ino80d	3.18387e-07	-0.208485	0.053	0.116	1.51297e-06
Sap130	3.22946e-07	-0.266133	0.043	0.107	1.53293e-06
Ttc7b	3.23276e-07	0.104397	0.107	0.14	1.53438e-06
Scaf11	3.25176e-07	0.00548811	0.097	0.142	1.54268e-06
Cebpb	3.26845e-07	0.482781	0.165	0.126	1.54997e-06
Zfp407	3.2762e-07	0.149173	0.215	0.244	1.55335e-06
Atp11c	3.29581e-07	-0.255013	0.038	0.097	1.56191e-06
Dock5	3.37194e-07	-0.281422	0.086	0.165	1.59504e-06
Ston2	3.37976e-07	-0.275652	0.05	0.115	1.59843e-06
Vsir	3.40996e-07	-0.194738	0.079	0.148	1.61154e-06
Spata6	3.43653e-07	-0.216633	0.04	0.096	1.62305e-06
Thoc2	3.45147e-07	-0.109418	0.111	0.177	1.62951e-06
Cd244	3.45397e-07	-0.349909	0.025	0.085	1.6306e-06
Sec24a	3.5057e-07	-0.108865	0.061	0.118	1.65295e-06
Wdfy4	3.52464e-07	-0.121284	0.152	0.23	1.66112e-06
Gm48099	3.53462e-07	0.473423	0.04	0.006	1.66542e-06
Ywhaz	3.61664e-07	0.0670142	0.094	0.13	1.7007e-06
Plaur	3.63278e-07	0.015338	0.122	0.175	1.70762e-06
Helz	3.67667e-07	-0.154487	0.069	0.132	1.72643e-06
Lrrc58	3.68226e-07	-0.119913	0.068	0.126	1.72882e-06
Znrf1	3.71296e-07	-0.0599732	0.139	0.21	1.74195e-06
Phactr4	3.76932e-07	-0.159284	0.069	0.133	1.766e-06
Rfwd3	3.77786e-07	-0.252921	0.033	0.088	1.76963e-06
Tmem87b	3.83595e-07	-0.0504125	0.107	0.167	1.79434e-06
Metap2	3.86075e-07	-0.168378	0.036	0.086	1.80487e-06
Card11	3.94504e-07	-0.43916	0.01	0.056	1.84056e-06
Dennd5a	4.07425e-07	-0.091567	0.104	0.169	1.89499e-06
Xiap	4.09086e-07	-0.263241	0.081	0.161	1.90196e-06
Eif3a	4.09965e-07	0.144844	0.124	0.154	1.90565e-06
N4bp2l2	4.10342e-07	0.0763189	0.074	0.109	1.90723e-06
Rheb	4.11065e-07	-0.0342632	0.053	0.097	1.91026e-06
Pdpn	4.15104e-07	0.642113	0.114	0.053	1.92717e-06
Skil	4.20851e-07	-0.18968	0.069	0.137	1.95118e-06
Srsf5	4.26221e-07	-0.0484452	0.111	0.172	1.97356e-06
Sirpb1b	4.28006e-07	-0.177086	0.051	0.108	1.98099e-06
Kdm2b	4.30928e-07	-0.163036	0.048	0.102	1.99314e-06
Rpl11	4.31369e-07	-0.253425	0.013	0.057	1.99497e-06
F630028O10Rik	4.32542e-07	0.332882	0.066	0.071	1.99983e-06
Eef1g	4.33154e-07	-0.243181	0.036	0.092	2.00237e-06
Malat1	4.34907e-07	0.226142	1	1	2.00964e-06
Gon4l	4.41566e-07	0.0407753	0.152	0.203	2.0372e-06
Nox1	4.44241e-07	-0.223117	0	0.026	2.04824e-06
4933434E20Rik	4.46125e-07	-0.191927	0.015	0.057	2.05602e-06
Cd300c2	4.47046e-07	-0.299377	0.026	0.083	2.05981e-06
Zfp608	4.49412e-07	0.0112634	0.193	0.252	2.06956e-06
Pias2	4.50896e-07	-0.225822	0.061	0.127	2.07566e-06
Rap1gap2	4.52602e-07	-0.333373	0.096	0.185	2.08268e-06
Tap1	4.54272e-07	-0.250514	0.012	0.055	2.08954e-06
Tmem241	4.55561e-07	-0.319938	0.043	0.109	2.09483e-06
Ntan1	4.59039e-07	-0.315594	0.007	0.048	2.1091e-06
Pcm1	4.63409e-07	-0.191466	0.068	0.135	2.12699e-06
Eef2k	4.69517e-07	-0.235435	0.021	0.07	2.15193e-06
Wapl	4.75961e-07	0.0107452	0.17	0.225	2.17817e-06
Cyp4f18	4.76272e-07	-0.185549	0.043	0.1	2.17943e-06
B230219D22Rik	4.78868e-07	-0.216865	0.026	0.077	2.18998e-06
Fam78b	4.81721e-07	0.54681	0.074	0.028	2.20155e-06
Inpp5k	4.85955e-07	-0.308101	0.018	0.07	2.2187e-06
Rsbn1l	4.86143e-07	-0.226004	0.071	0.139	2.21946e-06
Tln1	4.91038e-07	0.154804	0.117	0.142	2.23925e-06
Stk11	4.93108e-07	0.403384	0.096	0.079	2.2476e-06
Man1a	4.98411e-07	-0.000824742	0.13	0.19	2.26896e-06
Prkdc	5.00586e-07	-0.247638	0.041	0.104	2.2777e-06
Mob4	5.02187e-07	-0.3419	0.021	0.076	2.28414e-06
Neurl3	5.06459e-07	-0.263313	0.048	0.113	2.30128e-06
Mtmr6	5.06623e-07	-0.232491	0.059	0.126	2.30193e-06
Ttc28	5.06846e-07	0.0954582	0.106	0.14	2.30282e-06
Papola	5.08497e-07	-0.0587098	0.142	0.213	2.30944e-06
Hivep2	5.11511e-07	0.0611731	0.254	0.308	2.3215e-06
Mkrn1	5.14624e-07	-0.313626	0.012	0.057	2.33394e-06
Camta1	5.17337e-07	-0.151002	0.069	0.133	2.34476e-06
Foxn2	5.18619e-07	-0.202844	0.066	0.131	2.34987e-06
Myl6	5.23607e-07	0.220656	0.104	0.114	2.36973e-06
Vrk1	5.3627e-07	-0.243531	0.036	0.092	2.41993e-06
Plec	5.38298e-07	0.455923	0.162	0.115	2.42794e-06
Ube2d2a	5.39998e-07	-0.131321	0.096	0.162	2.43466e-06
Ankrd33b	5.41881e-07	0.582411	0.059	0.015	2.44208e-06
Rabgap1	5.42314e-07	-0.198493	0.087	0.16	2.44379e-06
Hnrnpm	5.43112e-07	-0.23263	0.124	0.212	2.44693e-06
Wdr70	5.44727e-07	-0.0465155	0.109	0.167	2.45329e-06
Cdc73	5.45028e-07	-0.0855242	0.048	0.094	2.45448e-06
Dlg1	5.52038e-07	-0.191048	0.101	0.178	2.48203e-06
Rps6ka1	5.52125e-07	-0.204654	0.054	0.117	2.48238e-06
Lmbrd1	5.52758e-07	-0.0796594	0.053	0.102	2.48486e-06
Arel1	5.52943e-07	-0.342157	0.021	0.078	2.48558e-06
Ggnbp2	5.58689e-07	-0.0519971	0.12	0.181	2.50909e-06
Fnip1	5.61516e-07	-0.250809	0.109	0.195	2.52063e-06
Tax1bp1	5.7222e-07	-0.0374794	0.097	0.148	2.56432e-06
Sh3pxd2a	5.74381e-07	-0.0203762	0.111	0.166	2.57312e-06
Ece1	5.74544e-07	-0.0624217	0.069	0.119	2.57378e-06
Usp18	6.01e-07	-0.203124	0.03	0.078	2.68337e-06
Calm1	6.04129e-07	-0.187308	0.051	0.109	2.69628e-06
Csnk1d	6.17412e-07	-0.0589818	0.05	0.091	2.75098e-06
Tbck	6.19247e-07	-0.16048	0.069	0.13	2.75852e-06
Sema4d	6.29925e-07	-0.221001	0.083	0.158	2.80235e-06
Adam22	6.3065e-07	-0.414801	0.017	0.069	2.80532e-06
Brwd1	6.3312e-07	0.166933	0.106	0.131	2.81544e-06
Tmsb10	6.34924e-07	-0.300443	0.053	0.122	2.82282e-06
Klrk1	6.38977e-07	-0.284987	0	0.025	2.8394e-06
Was	6.38977e-07	-0.2257	0	0.025	2.8394e-06
Tmem260	6.47441e-07	-0.26327	0.036	0.096	2.87398e-06
Lgals9	6.49282e-07	-0.373673	0.043	0.111	2.88149e-06
Rps6kc1	6.50623e-07	0.0175425	0.081	0.122	2.88696e-06
Arntl	6.55537e-07	-0.27622	0.043	0.105	2.90698e-06
Dnajc7	6.60417e-07	-0.0797629	0.116	0.18	2.92684e-06
Rpl26	6.69356e-07	-0.354966	0.033	0.094	2.96316e-06
Aff4	6.71245e-07	-0.0417728	0.12	0.18	2.97083e-06
Hmbox1	6.73533e-07	-0.218567	0.084	0.158	2.98011e-06
Scimp	6.78611e-07	-0.261729	0.015	0.059	3.00068e-06
Tnpo1	6.95507e-07	-0.109932	0.153	0.231	3.07041e-06
Slc23a2	7.09998e-07	0.162042	0.142	0.16	3.13003e-06
Mki67	7.10207e-07	0.539442	0.079	0.044	3.13089e-06
Foxk1	7.39635e-07	-0.205578	0.043	0.098	3.25146e-06
Pcnx	7.45992e-07	-0.213448	0.104	0.182	3.27742e-06
Brd1	7.51078e-07	-0.106942	0.084	0.143	3.29816e-06
Numa1	7.59237e-07	0.0283928	0.081	0.118	3.3314e-06
Xrcc4	7.59548e-07	-0.065844	0.068	0.117	3.33267e-06
Tspan5	7.66317e-07	0.199168	0.13	0.149	3.3602e-06
Pgs1	7.80945e-07	-0.00769051	0.112	0.155	3.41958e-06
Rpl22	7.83147e-07	-0.149184	0.046	0.099	3.42851e-06
Mknk1	7.91087e-07	-0.2455	0.051	0.117	3.46065e-06
Arf3	7.95733e-07	-0.22957	0.068	0.137	3.47944e-06
Slc30a5	7.98889e-07	0.113464	0.048	0.073	3.49219e-06
Elmsan1	8.08519e-07	0.170337	0.116	0.142	3.53106e-06
Eps15l1	8.10495e-07	-0.0742169	0.076	0.132	3.53903e-06
Senp1	8.22931e-07	-0.287011	0.035	0.093	3.5891e-06
4930402H24Rik	8.28241e-07	-0.0853888	0.134	0.201	3.61044e-06
Supt20	8.28659e-07	-0.103887	0.054	0.106	3.61212e-06
Polb	8.28713e-07	-0.242177	0.031	0.084	3.61234e-06
Bin3	8.47249e-07	-0.240387	0.026	0.077	3.68667e-06
Odf2	8.5631e-07	-0.287407	0.071	0.144	3.72291e-06
Wbp1l	8.64824e-07	-0.201302	0.099	0.171	3.7569e-06
Traf3ip3	8.69163e-07	-0.322994	0.008	0.05	3.77421e-06
Abhd12	8.76854e-07	-0.101377	0.129	0.194	3.80485e-06
Cd9	8.79481e-07	0.544435	0.147	0.089	3.8153e-06
Rps6kb1	8.84863e-07	-0.286838	0.056	0.126	3.8367e-06
Larp1	9.13748e-07	-0.0473246	0.122	0.18	3.9512e-06
Gm16894	9.19118e-07	-0.217874	0	0.025	3.97242e-06
Sfxn5	9.25759e-07	-0.145063	0.079	0.139	3.99863e-06
Prrc2b	9.47292e-07	0.109392	0.097	0.128	4.08339e-06
Myo9a	9.56567e-07	-0.105803	0.087	0.147	4.11979e-06
Gm11808	9.62253e-07	-0.339406	0.036	0.098	4.14208e-06
Col4a1	9.68125e-07	-0.0994904	0.043	0.086	4.16507e-06
Fam118b	9.68411e-07	-0.283921	0.008	0.05	4.16619e-06
Pnn	9.7302e-07	0.184955	0.068	0.087	4.18422e-06
Pdlim5	9.79002e-07	0.0600263	0.14	0.182	4.20759e-06
Zbtb7a	9.93217e-07	-0.0437182	0.101	0.152	4.26303e-06
Tsc22d4	1.00461e-06	-0.193516	0.068	0.132	4.30737e-06
Gbp7	1.01636e-06	-0.235423	0.043	0.1	4.35298e-06
Man2a2	1.03184e-06	-0.188009	0.053	0.11	4.41291e-06
Wwp1	1.03185e-06	-0.152199	0.096	0.162	4.41296e-06
Hspa4	1.03225e-06	0.0492964	0.081	0.115	4.41448e-06
Hspa9	1.03812e-06	0.391907	0.116	0.094	4.4372e-06
Tmem150b	1.04225e-06	-0.286806	0.008	0.048	4.45313e-06
Thbs1	1.0439e-06	0.578223	0.135	0.081	4.4595e-06
1110051M20Rik	1.05188e-06	-0.191582	0.053	0.111	4.49027e-06
Nbeal1	1.05527e-06	-0.221261	0.051	0.111	4.50332e-06
Sdk1	1.05677e-06	-0.339957	0.018	0.068	4.50908e-06
Tmed10	1.05872e-06	0.0412194	0.073	0.113	4.51659e-06
Mapkapk2	1.06421e-06	-0.125741	0.134	0.208	4.53771e-06
Uck2	1.06756e-06	0.146728	0.152	0.186	4.55059e-06
Asap1	1.07302e-06	-0.0819596	0.196	0.272	4.57155e-06
Tmem245	1.08304e-06	-0.150751	0.031	0.077	4.60996e-06
Clock	1.089e-06	-0.0360934	0.092	0.143	4.63279e-06
Ptpro	1.09462e-06	-0.352338	0.025	0.082	4.65429e-06
Sept9	1.10981e-06	0.0888956	0.096	0.126	4.71227e-06
Etf1	1.11076e-06	-0.104138	0.061	0.116	4.71588e-06
Klhl18	1.1114e-06	-0.0414875	0.048	0.089	4.71831e-06
Bod1l	1.11549e-06	0.0145539	0.096	0.138	4.73391e-06
Lrig1	1.11681e-06	-0.26592	0.002	0.033	4.73892e-06
Exoc2	1.13182e-06	-0.104221	0.084	0.141	4.79599e-06
Eed	1.13346e-06	-0.207508	0.038	0.091	4.80219e-06
Ppia	1.13577e-06	-0.330992	0.045	0.111	4.81096e-06
Chsy1	1.13969e-06	-0.186037	0.064	0.124	4.82583e-06
Znrf3	1.15448e-06	-0.288495	0.078	0.154	4.88183e-06
Jarid2	1.15655e-06	-0.0985299	0.193	0.272	4.88963e-06
Gas7	1.16038e-06	-0.293321	0.063	0.131	4.90411e-06
Il31ra	1.19346e-06	0.204254	0.073	0.087	5.02932e-06
Efhd2	1.19388e-06	-0.201159	0.079	0.152	5.03091e-06
Gbp8	1.20331e-06	-0.138307	0.041	0.089	5.06647e-06
Arih2	1.20716e-06	-0.080309	0.089	0.141	5.08095e-06
Ttc7	1.20994e-06	-0.0187664	0.087	0.132	5.09142e-06
Pnpt1	1.21451e-06	-0.3752	0.018	0.07	5.10862e-06
P4ha1	1.22079e-06	-0.0992845	0.104	0.166	5.1322e-06
Arhgdib	1.23299e-06	-0.219813	0.036	0.089	5.178e-06
Ube2r2	1.24755e-06	-0.0111534	0.097	0.145	5.23248e-06
Gdpd1	1.24994e-06	-0.328833	0.008	0.05	5.2414e-06
Ksr1	1.26064e-06	-0.153089	0.094	0.158	5.28135e-06
Uhrf2	1.27145e-06	0.0393168	0.122	0.165	5.32165e-06
Ppp1r12c	1.28506e-06	-0.0861332	0.053	0.1	5.37226e-06
Ube4a	1.2886e-06	-0.281758	0.036	0.094	5.3854e-06
Atf2	1.29422e-06	-0.168796	0.04	0.094	5.40623e-06
Spen	1.30103e-06	-0.0635121	0.069	0.119	5.43149e-06
Baz2a	1.30167e-06	-0.0912535	0.079	0.132	5.43385e-06
Dock1	1.30867e-06	0.0741884	0.215	0.255	5.45977e-06
Ccnt2	1.31485e-06	-0.0885328	0.068	0.119	5.48259e-06
Trim30b	1.32216e-06	-0.232136	0	0.024	5.50959e-06
Itgae	1.32216e-06	-0.310644	0	0.024	5.50959e-06
Kif9	1.32569e-06	-0.326885	0.003	0.038	5.52261e-06
Zfp36l1	1.33074e-06	-0.177629	0.073	0.134	5.54125e-06
Snap25	1.36474e-06	-0.325433	0.002	0.033	5.66912e-06
Rictor	1.36492e-06	-0.25174	0.064	0.132	5.66982e-06
Kif2a	1.36537e-06	-0.23925	0.035	0.091	5.67148e-06
Scmh1	1.3741e-06	-0.379368	0.043	0.109	5.70423e-06
Gm14221	1.37585e-06	-0.279315	0.005	0.042	5.7108e-06
Lrba	1.39552e-06	-0.246536	0.041	0.1	5.7855e-06
Secisbp2	1.39686e-06	0.0157666	0.033	0.063	5.79059e-06
Lrrc8c	1.41981e-06	0.0600912	0.116	0.161	5.87911e-06
Rps4x	1.42883e-06	-0.231845	0.043	0.1	5.91381e-06
Tmsb4x	1.46907e-06	0.0448197	0.135	0.182	6.06838e-06
Mafb	1.48012e-06	-0.0630418	0.083	0.135	6.11071e-06
Sirpb1c	1.52284e-06	-0.0328145	0.092	0.141	6.27396e-06
Esd	1.52573e-06	-0.259692	0.045	0.104	6.28497e-06
C1qb	1.52915e-06	-0.154255	0.064	0.124	6.29799e-06
Ubr5	1.57342e-06	-0.0269916	0.168	0.23	6.46635e-06
Apod	1.586e-06	-0.212369	0.01	0.046	6.51407e-06
Csnk1e	1.597e-06	-0.207268	0.026	0.076	6.55572e-06
Rsrc2	1.59878e-06	0.102106	0.094	0.128	6.56246e-06
Ostf1	1.60021e-06	-0.12957	0.081	0.144	6.56786e-06
Dcakd	1.6013e-06	-0.161803	0.054	0.112	6.572e-06
Ndufs4	1.61789e-06	-0.256487	0.054	0.118	6.63474e-06
Zc3h12d	1.63882e-06	-0.278556	0.012	0.055	6.71373e-06
Armc8	1.64583e-06	-0.0902421	0.036	0.078	6.74014e-06
Gm4070	1.65079e-06	-0.144207	0.059	0.112	6.75884e-06
Rps14	1.65092e-06	-0.240679	0.079	0.152	6.75932e-06
Usp47	1.65249e-06	-0.299958	0.076	0.154	6.76523e-06
Ptpra	1.66157e-06	-0.18764	0.087	0.157	6.79938e-06
Cnbd2	1.68491e-06	-0.29046	0.03	0.085	6.8871e-06
Gsap	1.7145e-06	-0.0869275	0.203	0.281	6.998e-06
Tulp4	1.72118e-06	0.12637	0.127	0.155	7.023e-06
Zzef1	1.72814e-06	-0.0777953	0.104	0.162	7.04901e-06
Manba	1.72826e-06	-0.112272	0.066	0.124	7.04947e-06
Lmo4	1.73397e-06	-0.40193	0.02	0.072	7.07081e-06
Abhd15	1.78868e-06	-0.251436	0.01	0.049	7.27524e-06
Nceh1	1.78935e-06	-0.218154	0.089	0.163	7.27777e-06
F7	1.82248e-06	0.307099	0.03	0.003	7.40107e-06
Zfp207	1.82277e-06	-0.166339	0.079	0.144	7.40212e-06
Rasa4	1.84838e-06	-0.225834	0.063	0.128	7.49718e-06
Themis2	1.8526e-06	-0.279055	0.038	0.096	7.51281e-06
Slc9a1	1.85447e-06	0.122725	0.101	0.126	7.51975e-06
Zmym2	1.8978e-06	-0.218536	0.076	0.146	7.67995e-06
Ccdc69	1.90208e-06	-0.241033	0	0.023	7.6957e-06
Chd8	1.92405e-06	-0.0141461	0.086	0.129	7.77665e-06
Ylpm1	1.92936e-06	-0.187596	0.059	0.121	7.7962e-06
Ntpcr	1.94263e-06	-0.264323	0.043	0.104	7.84499e-06
Ero1l	1.96054e-06	0.473352	0.112	0.079	7.91075e-06
Osbpl9	1.97306e-06	-0.117888	0.178	0.255	7.95663e-06
Shoc2	1.99896e-06	-0.14944	0.064	0.123	8.05143e-06
Srsf2	2.00749e-06	0.464179	0.153	0.112	8.0826e-06
Bckdhb	2.00992e-06	-0.323129	0.021	0.074	8.09145e-06
Atxn2	2.01967e-06	-0.152849	0.127	0.2	8.12706e-06
Tfeb	2.04063e-06	0.0848774	0.083	0.12	8.20346e-06
Gabbr2	2.04295e-06	0.48909	0.152	0.131	8.21191e-06
Rtn1	2.04575e-06	-0.247968	0.058	0.121	8.22207e-06
Copb1	2.04644e-06	-0.264445	0.038	0.098	8.2246e-06
Mrps21	2.0676e-06	-0.187157	0.005	0.037	8.30155e-06
Tmem65	2.07333e-06	0.427466	0.089	0.07	8.32232e-06
Kif3b	2.08678e-06	-0.249045	0.033	0.087	8.37115e-06
Cr1l	2.13711e-06	-0.179576	0.018	0.061	8.55318e-06
Clic4	2.17012e-06	0.0251308	0.12	0.165	8.67214e-06
Rtf2	2.1767e-06	-0.146182	0.04	0.087	8.6958e-06
Fstl1	2.18656e-06	-0.186909	0.056	0.111	8.73123e-06
Reep5	2.20173e-06	-0.274732	0.03	0.082	8.78572e-06
Cwf19l2	2.20618e-06	-0.0234849	0.089	0.135	8.80168e-06
Hltf	2.22108e-06	-0.306722	0.041	0.104	8.85505e-06
Klra2	2.22154e-06	-0.182286	0.122	0.195	8.85671e-06
Setdb1	2.22359e-06	-0.104506	0.054	0.101	8.86405e-06
Slc16a6	2.22419e-06	-0.335159	0.069	0.145	8.8662e-06
Ewsr1	2.24532e-06	-0.14883	0.124	0.199	8.94177e-06
Dmxl2	2.24633e-06	0.260818	0.132	0.142	8.94539e-06
2700049A03Rik	2.25511e-06	0.286062	0.157	0.15	8.97674e-06
Ddx50	2.26594e-06	-0.084343	0.048	0.094	9.0154e-06
Bach2os	2.26955e-06	-0.221086	0.038	0.09	9.02826e-06
9130011E15Rik	2.31301e-06	-0.254119	0.083	0.154	9.18558e-06
Sec14l1	2.31668e-06	0.0935544	0.127	0.16	9.19882e-06
Smap1	2.33203e-06	-0.0842272	0.046	0.091	9.25426e-06
Wsb1	2.33257e-06	0.262555	0.135	0.14	9.25621e-06
Park2	2.38327e-06	-0.154922	0.058	0.111	9.43877e-06
Slc7a8	2.38357e-06	0.233974	0.139	0.149	9.43985e-06
Sh2d3c	2.41604e-06	-0.290493	0.012	0.053	9.5564e-06
Hps3	2.43048e-06	-0.22848	0.054	0.118	9.60813e-06
Dpysl2	2.43205e-06	-0.273811	0.053	0.117	9.61375e-06
Med14	2.43771e-06	-0.137608	0.033	0.077	9.63403e-06
Rap1b	2.4422e-06	-0.015721	0.165	0.225	9.65007e-06
Fam114a1	2.47132e-06	-0.32584	0.017	0.065	9.75417e-06
Tbc1d14	2.47359e-06	-0.171486	0.129	0.204	9.76227e-06
Tnip2	2.49646e-06	-0.110627	0.04	0.083	9.84421e-06
Galnt7	2.51392e-06	-0.0892305	0.135	0.2	9.90667e-06
Zfp810	2.52995e-06	0.00554277	0.046	0.083	9.96395e-06
Anxa2	2.55447e-06	0.347572	0.139	0.127	1.00514e-05
Bach1	2.55864e-06	-0.0941774	0.076	0.13	1.00663e-05
Slc9a7	2.59104e-06	-0.194664	0.041	0.093	1.01816e-05
Agtpbp1	2.61692e-06	0.110592	0.124	0.154	1.02735e-05
Tgfb1	2.66089e-06	-0.150597	0.097	0.166	1.04293e-05
Zfand6	2.66962e-06	-0.213651	0.079	0.149	1.04602e-05
Hsd17b4	2.68264e-06	-0.0924026	0.063	0.11	1.05062e-05
Txndc16	2.7103e-06	-0.330181	0.018	0.068	1.06038e-05
Thrap3	2.73266e-06	0.0905148	0.127	0.159	1.06825e-05
Ccdc146	2.7366e-06	-0.195583	0	0.023	1.06964e-05
Adam15	2.74035e-06	0.52266	0.078	0.04	1.07096e-05
Vapa	2.77831e-06	0.0222871	0.091	0.133	1.08428e-05
Pdia3	2.78181e-06	0.242764	0.101	0.111	1.08551e-05
Gm26904	2.79572e-06	-0.0311218	0.069	0.113	1.09039e-05
Nedd4	2.8136e-06	-0.0549246	0.064	0.11	1.09664e-05
Raf1	2.81816e-06	-0.147403	0.079	0.141	1.09824e-05
Acox3	2.8562e-06	-0.149962	0.036	0.083	1.11152e-05
Etnk1	2.86625e-06	-0.184152	0.079	0.144	1.11503e-05
Plcl1	2.87457e-06	-0.207598	0.129	0.211	1.11792e-05
Tmod3	2.89492e-06	-0.178477	0.099	0.17	1.12501e-05
Mob1b	2.93243e-06	-0.238876	0.021	0.068	1.13803e-05
Ypel2	2.93829e-06	-0.281744	0.017	0.061	1.14006e-05
Uggt1	2.97014e-06	-0.106162	0.046	0.089	1.15109e-05
Dhx36	2.98336e-06	-0.0851063	0.048	0.092	1.15565e-05
Ddx46	3.04206e-06	0.106641	0.092	0.122	1.17589e-05
Snx27	3.05694e-06	-0.141218	0.059	0.114	1.18101e-05
Rel	3.06815e-06	-0.0610751	0.064	0.109	1.18486e-05
Acvr2a	3.0873e-06	-0.305798	0.054	0.121	1.19143e-05
Man2b1	3.08948e-06	-0.231184	0.063	0.127	1.19218e-05
Pcbp2	3.09051e-06	0.0763868	0.097	0.13	1.19253e-05
Zdhhc6	3.13532e-06	-0.275448	0.007	0.044	1.20787e-05
Uqcrq	3.15192e-06	-0.210436	0.018	0.059	1.21354e-05
Lcor	3.16341e-06	0.068373	0.153	0.19	1.21746e-05
Phf20l1	3.17262e-06	0.0480688	0.157	0.198	1.22059e-05
Xpo1	3.17661e-06	-0.034343	0.086	0.133	1.22196e-05
Cul1	3.1845e-06	-0.0129939	0.078	0.12	1.22464e-05
Gsto1	3.22414e-06	-0.281999	0.013	0.057	1.23812e-05
Arhgap39	3.24585e-06	0.0224493	0.122	0.162	1.24549e-05
Iqsec2	3.25988e-06	-0.242713	0.045	0.104	1.25024e-05
Cyfip1	3.27256e-06	0.0601052	0.2	0.244	1.25453e-05
Nars	3.27805e-06	-0.114698	0.051	0.099	1.25639e-05
Lgals3	3.28928e-06	-0.101087	0.124	0.191	1.26019e-05
Nrip1	3.29283e-06	-0.112037	0.168	0.244	1.26138e-05
Scfd1	3.30638e-06	-0.136685	0.048	0.098	1.26596e-05
Itpk1	3.31866e-06	0.0346045	0.096	0.131	1.2701e-05
Naa15	3.32415e-06	0.123918	0.127	0.153	1.27196e-05
Gmds	3.33534e-06	-0.108092	0.109	0.169	1.27573e-05
Gramd1a	3.36717e-06	0.0308712	0.101	0.14	1.28644e-05
D5Ertd579e	3.38015e-06	-0.0326666	0.104	0.154	1.29079e-05
Adgb	3.3826e-06	0.0233478	0.101	0.142	1.29162e-05
Fam120a	3.38278e-06	0.0498183	0.112	0.154	1.29168e-05
Cast	3.38461e-06	0.144332	0.107	0.131	1.29229e-05
Pdss2	3.41214e-06	-0.299153	0.061	0.129	1.30152e-05
Spast	3.42131e-06	-0.281082	0.036	0.089	1.30459e-05
D530033B14Rik	3.43793e-06	-0.284225	0.007	0.044	1.31016e-05
Abcf1	3.47443e-06	0.325193	0.101	0.098	1.32234e-05
Ntng2	3.48684e-06	-0.274292	0.007	0.042	1.32648e-05
Galnt10	3.48724e-06	0.0679934	0.096	0.129	1.32661e-05
Usp8	3.49296e-06	-0.159119	0.068	0.124	1.32852e-05
Irs2	3.52467e-06	-0.341859	0.043	0.106	1.33927e-05
Szrd1	3.55135e-06	0.0599606	0.087	0.117	1.34829e-05
Xpo6	3.55602e-06	-0.186338	0.058	0.117	1.34987e-05
Itga4	3.5824e-06	-0.270422	0.101	0.18	1.35877e-05
Ascc1	3.60462e-06	-0.117714	0.025	0.064	1.36627e-05
Zfp277	3.61499e-06	-0.0790883	0.056	0.101	1.36976e-05
Sfmbt1	3.68455e-06	-0.0474119	0.117	0.17	1.39312e-05
Krcc1	3.6862e-06	-0.297844	0.017	0.062	1.39368e-05
Kat6b	3.72901e-06	-0.10091	0.084	0.141	1.40801e-05
Zc3h3	3.7339e-06	-0.131745	0.026	0.066	1.40964e-05
Strada	3.7541e-06	-0.230461	0.021	0.068	1.41639e-05
Cdh23	3.7599e-06	-0.294143	0.01	0.05	1.41832e-05
Abi3	3.78577e-06	-0.229825	0.045	0.1	1.42695e-05
Usp7	3.78775e-06	0.0642249	0.074	0.105	1.42761e-05
Gm16194	3.80253e-06	-0.327062	0.007	0.044	1.43253e-05
Rps11	3.80532e-06	-0.365562	0.008	0.048	1.43346e-05
Itsn1	3.83371e-06	0.114849	0.185	0.218	1.44289e-05
Astn2	3.87095e-06	0.222671	0.091	0.102	1.45525e-05
Gpi1	3.88103e-06	0.339085	0.137	0.123	1.45859e-05
Rps3	3.88905e-06	-0.348592	0.023	0.074	1.46124e-05
Gm26624	3.91548e-06	-0.0805047	0.056	0.102	1.46999e-05
Sppl2a	3.92509e-06	-0.288739	0.066	0.138	1.47316e-05
Zmym4	3.93683e-06	0.0292778	0.101	0.141	1.47704e-05
Med15	3.94645e-06	-0.0903204	0.12	0.183	1.48021e-05
Fbxw11	4.00115e-06	-0.133732	0.139	0.214	1.49834e-05
Serbp1	4.00545e-06	-0.0981655	0.081	0.136	1.49976e-05
Nsf	4.0994e-06	-0.0995922	0.13	0.197	1.53075e-05
Trpc4ap	4.11891e-06	-0.212354	0.069	0.133	1.53717e-05
Dazap1	4.18854e-06	-0.0463914	0.061	0.103	1.56e-05
Slmap	4.23098e-06	0.00502556	0.099	0.141	1.57387e-05
Rps15	4.24773e-06	-0.209535	0.073	0.137	1.57933e-05
Tmem106a	4.25027e-06	-0.0712898	0.051	0.094	1.58016e-05
Fam120b	4.25208e-06	-0.133626	0.046	0.094	1.58075e-05
Ncam1	4.25364e-06	-0.13199	0.023	0.06	1.58126e-05
Pcdh7	4.27546e-06	0.123252	0.101	0.122	1.58837e-05
Slf1	4.2769e-06	-0.204561	0.023	0.067	1.58884e-05
Nemf	4.28985e-06	0.0499828	0.107	0.143	1.59306e-05
Epc1	4.29275e-06	-0.109381	0.079	0.134	1.594e-05
Tank	4.3059e-06	-0.141832	0.111	0.175	1.59827e-05
Setx	4.31125e-06	-0.130855	0.058	0.105	1.60001e-05
Blnk	4.32144e-06	-0.107136	0.084	0.144	1.60332e-05
Smarcc2	4.3378e-06	-0.170226	0.066	0.124	1.60863e-05
Rps26	4.33984e-06	0.0212435	0.086	0.124	1.6093e-05
Clec16a	4.34879e-06	-0.114792	0.045	0.093	1.6122e-05
Fam208a	4.36813e-06	-0.123917	0.078	0.136	1.61847e-05
Tmem219	4.38162e-06	-0.257947	0.023	0.07	1.62283e-05
Rcor3	4.44055e-06	-0.285207	0.008	0.046	1.64221e-05
Slf2	4.45824e-06	-0.152579	0.074	0.132	1.64802e-05
Sf3b2	4.54259e-06	-0.116907	0.046	0.09	1.67563e-05
Ep400	4.54904e-06	-0.222503	0.099	0.174	1.67774e-05
Chka	4.55136e-06	-0.248065	0.061	0.127	1.6785e-05
Pml	4.58714e-06	-0.31271	0.028	0.081	1.69017e-05
Glis3	4.5973e-06	-0.313594	0.071	0.141	1.69348e-05
Fam35a	4.65844e-06	-0.327371	0.017	0.063	1.71337e-05
Rc3h1	4.66896e-06	-0.0373528	0.109	0.162	1.71678e-05
Cab39	4.67136e-06	-0.273215	0.083	0.156	1.71756e-05
Eif4b	4.67139e-06	-0.0785023	0.04	0.079	1.71757e-05
Rpl29	4.69934e-06	-0.158686	0.028	0.069	1.72664e-05
Edem1	4.72832e-06	-0.0743496	0.081	0.131	1.73602e-05
Nbea	4.79027e-06	-0.108586	0.038	0.08	1.75604e-05
Smap2	4.7957e-06	-0.0297949	0.107	0.156	1.75779e-05
Slain2	4.81178e-06	0.110363	0.071	0.1	1.76298e-05
Nup153	4.85923e-06	-0.148277	0.035	0.079	1.77825e-05
Fbxo42	4.86104e-06	-0.17089	0.076	0.138	1.77883e-05
Wdr7	4.87705e-06	-0.173752	0.092	0.16	1.78398e-05
Cdk9	4.88171e-06	0.0241923	0.054	0.088	1.78547e-05
Chst11	4.89171e-06	0.509062	0.15	0.094	1.78869e-05
Gnptab	4.89671e-06	-0.102999	0.074	0.129	1.79029e-05
Rgl1	4.89993e-06	-0.182893	0.083	0.147	1.79132e-05
Ecm1	4.93435e-06	0.0512245	0.058	0.087	1.80261e-05
Pik3r6	4.95359e-06	-0.239121	0.056	0.119	1.80891e-05
Rab7	5.02048e-06	-0.115351	0.134	0.205	1.83123e-05
Cep85	5.04843e-06	-0.243766	0.033	0.085	1.84054e-05
Opa1	5.1886e-06	-0.0334213	0.048	0.086	1.8871e-05
Il15	5.21257e-06	-0.131779	0.031	0.072	1.89504e-05
Papd5	5.25588e-06	-0.00542448	0.087	0.132	1.90937e-05
Isg15	5.25785e-06	-0.417295	0.017	0.063	1.91002e-05
Ppp1cb	5.28219e-06	-0.0516907	0.061	0.102	1.91806e-05
Grem1	5.35292e-06	-0.291724	0.008	0.046	1.9414e-05
Wac	5.39776e-06	-0.0437435	0.096	0.147	1.95616e-05
Wdr33	5.44566e-06	-0.194987	0.111	0.184	1.97191e-05
Lst1	5.47293e-06	-0.227706	0.025	0.072	1.98086e-05
Tm9sf2	5.48686e-06	-0.242413	0.058	0.119	1.98543e-05
Pkib	5.50595e-06	-0.163911	0.043	0.092	1.99169e-05
Noc2l	5.5088e-06	0.33527	0.081	0.072	1.99263e-05
Ankle2	5.5157e-06	-0.231609	0.038	0.092	1.99489e-05
Gm15564	5.57081e-06	0.511848	0.068	0.029	2.01293e-05
Phf14	5.64537e-06	0.0988594	0.139	0.171	2.03729e-05
Map2k4	5.74494e-06	-0.332254	0.076	0.151	2.06972e-05
Irak4	5.75091e-06	-0.231499	0.028	0.077	2.07166e-05
Lyzl4	5.75602e-06	-0.0984837	0.048	0.092	2.07332e-05
Mtmr14	5.76558e-06	-0.262458	0.018	0.061	2.07643e-05
Klhl5	5.76933e-06	-0.0897699	0.035	0.074	2.07764e-05
Phactr2	5.79739e-06	0.00892514	0.094	0.143	2.08676e-05
Lrmp	5.82098e-06	-0.188795	0.054	0.108	2.09441e-05
Sec63	5.84099e-06	-0.232877	0.079	0.146	2.1009e-05
Ints8	5.84631e-06	-0.223748	0.025	0.073	2.10262e-05
Lrrc28	5.86812e-06	-0.240196	0.007	0.041	2.10969e-05
Dpy19l1	5.97432e-06	-0.195008	0.03	0.076	2.14401e-05
Rnf115	5.99672e-06	-0.189002	0.058	0.115	2.15124e-05
Ptpn2	6.02241e-06	-0.283913	0.056	0.122	2.15952e-05
Prkacb	6.04946e-06	-0.202007	0.048	0.1	2.16822e-05
Dock11	6.06698e-06	-0.148851	0.104	0.171	2.17386e-05
Secisbp2l	6.10817e-06	-0.11757	0.056	0.108	2.1871e-05
Tpcn1	6.1106e-06	-0.250872	0.02	0.064	2.18788e-05
Pam	6.1192e-06	0.00399434	0.102	0.146	2.19064e-05
Acsl4	6.12964e-06	-0.13989	0.079	0.135	2.19399e-05
Jak2	6.23823e-06	-0.316067	0.051	0.116	2.22903e-05
Usp48	6.24635e-06	0.0803489	0.086	0.117	2.23164e-05
Xylt1	6.25541e-06	0.257398	0.267	0.263	2.23456e-05
Kcnq1ot1	6.2687e-06	0.286321	0.17	0.163	2.23884e-05
Naip2	6.30453e-06	-0.0612276	0.102	0.159	2.2504e-05
A930015D03Rik	6.49521e-06	-0.231589	0.048	0.106	2.31212e-05
Emsy	6.49712e-06	-0.0848705	0.048	0.089	2.31274e-05
Lamp1	6.53e-06	-0.24447	0.071	0.137	2.32335e-05
Anapc5	6.54476e-06	-0.159147	0.048	0.097	2.32811e-05
Stard3nl	6.61063e-06	-0.298675	0.008	0.046	2.34932e-05
Slc2a1	6.6121e-06	0.461522	0.104	0.075	2.3498e-05
Ctla4	6.63666e-06	-0.260901	0.028	0.078	2.3577e-05
Hnrnpul2	6.63674e-06	-0.0197766	0.041	0.075	2.35772e-05
Ube2l3	6.67911e-06	0.0198283	0.086	0.13	2.37134e-05
Grk2	6.71373e-06	0.160305	0.086	0.104	2.38245e-05
Atp6v1b2	6.75937e-06	-0.0815409	0.083	0.133	2.39708e-05
Iqsec1	6.77353e-06	0.464418	0.135	0.093	2.40162e-05
Atp6v1a	6.80133e-06	-0.0734892	0.078	0.128	2.41052e-05
Pxk	6.86564e-06	0.0385437	0.086	0.122	2.43111e-05
Mon2	6.96532e-06	-0.0892251	0.12	0.182	2.46296e-05
Pip5k1a	7.02775e-06	-0.210198	0.041	0.093	2.48285e-05
Hnrnpk	7.06064e-06	0.102658	0.071	0.093	2.49332e-05
Acss1	7.13696e-06	-0.103201	0.031	0.07	2.51758e-05
Zcchc11	7.13923e-06	-0.259645	0.045	0.101	2.5183e-05
H2afy	7.18902e-06	0.0539105	0.106	0.143	2.53409e-05
Shprh	7.25141e-06	-0.00723016	0.041	0.078	2.55385e-05
Ubr2	7.25144e-06	-0.0629502	0.134	0.19	2.55387e-05
Col5a2	7.27201e-06	0.0263487	0.04	0.068	2.56037e-05
Cdc123	7.29341e-06	-0.276974	0.018	0.065	2.56714e-05
Brd8	7.34798e-06	-0.0559521	0.056	0.097	2.58438e-05
Map3k2	7.35335e-06	-0.00974607	0.081	0.122	2.58607e-05
Rab14	7.4027e-06	-0.181347	0.094	0.16	2.60163e-05
Ube2e1	7.40445e-06	-0.231341	0.028	0.075	2.60218e-05
Mtor	7.42873e-06	-0.233378	0.036	0.089	2.60983e-05
Pfkfb3	7.48808e-06	0.182235	0.139	0.154	2.6285e-05
Parp12	7.4985e-06	-0.241938	0.036	0.089	2.63178e-05
Lmln	7.58762e-06	-0.275348	0.015	0.057	2.65983e-05
Nfu1	7.65924e-06	-0.291947	0.008	0.046	2.68232e-05
Pcsk7	7.68646e-06	-0.236931	0.033	0.083	2.69086e-05
Fbxw7	7.70275e-06	-0.0234922	0.102	0.15	2.69597e-05
Ror1	7.81267e-06	-0.132297	0.023	0.059	2.73036e-05
Arpc3	7.86891e-06	-0.222876	0.05	0.106	2.74792e-05
Zkscan3	7.88575e-06	-0.21674	0.045	0.1	2.75317e-05
Pcdh9	7.95639e-06	-0.0266729	0.083	0.124	2.77518e-05
Ttc14	7.9747e-06	-0.0801548	0.079	0.128	2.78087e-05
Sbf2	7.97587e-06	0.0849294	0.163	0.199	2.78124e-05
Daglb	8.00555e-06	-0.269195	0.026	0.074	2.79047e-05
Abl2	8.02419e-06	0.0200626	0.185	0.237	2.79626e-05
Orc3	8.06261e-06	-0.0554414	0.048	0.089	2.80819e-05
Ufd1	8.09809e-06	-0.294401	0.013	0.056	2.8192e-05
Letm2	8.15602e-06	-0.176635	0	0.02	2.83714e-05
Snx18	8.16699e-06	0.121971	0.152	0.18	2.84054e-05
Ube3a	8.1783e-06	-0.200785	0.068	0.13	2.84404e-05
Trappc8	8.23935e-06	-0.0433167	0.089	0.136	2.86291e-05
Cdkn1b	8.32728e-06	-0.147264	0.026	0.068	2.89003e-05
Pkn1	8.36613e-06	-0.0627444	0.12	0.175	2.902e-05
Ppp1r12b	8.41251e-06	-0.104809	0.091	0.147	2.91627e-05
Arap1	8.41847e-06	-0.11063	0.04	0.081	2.9181e-05
Fip1l1	8.456e-06	0.0950081	0.079	0.104	2.92963e-05
Brd3	8.46984e-06	-0.240073	0.025	0.07	2.93388e-05
Btaf1	8.53416e-06	-0.207197	0.109	0.184	2.9536e-05
Synrg	8.55339e-06	-0.265868	0.03	0.081	2.95949e-05
Pcmtd1	8.56873e-06	-0.213253	0.056	0.117	2.96419e-05
Ppil2	8.80373e-06	-0.100272	0.038	0.08	3.03657e-05
Bfar	8.89262e-06	-0.228291	0.025	0.07	3.06385e-05
Tuba1b	8.9455e-06	-0.23146	0.033	0.081	3.08004e-05
Rad54l2	8.95407e-06	0.0705908	0.051	0.078	3.08266e-05
Olfr56	8.9633e-06	-0.239949	0.008	0.043	3.08548e-05
Gtf2i	9.0119e-06	-0.107444	0.092	0.15	3.10034e-05
March3	9.01245e-06	0.217727	0.18	0.195	3.10051e-05
Tram1	9.09515e-06	-0.252517	0.025	0.074	3.12575e-05
Mpp6	9.09922e-06	-0.0494878	0.04	0.078	3.12699e-05
2510009E07Rik	9.12109e-06	0.432105	0.129	0.076	3.13366e-05
Stk38	9.12898e-06	-0.169551	0.109	0.178	3.13606e-05
Tbc1d9	9.16069e-06	0.00802641	0.178	0.23	3.14572e-05
Casp8	9.16257e-06	-0.13079	0.089	0.149	3.14629e-05
Psmb7	9.19255e-06	-0.0604395	0.036	0.072	3.15541e-05
Ptpn22	9.26392e-06	-0.377176	0.023	0.072	3.1771e-05
Dync1li2	9.29696e-06	-0.0839569	0.028	0.063	3.18713e-05
Rasa2	9.29924e-06	-0.230754	0.066	0.128	3.18782e-05
Vcp	9.37698e-06	-0.119908	0.066	0.115	3.21138e-05
Fgd3	9.37874e-06	-0.208586	0.059	0.118	3.21192e-05
Klhl2	9.48584e-06	-0.165754	0.096	0.161	3.24525e-05
Cyld	9.54076e-06	-0.147198	0.048	0.101	3.26231e-05
Clic1	9.59072e-06	-0.125178	0.074	0.13	3.27782e-05
Ccdc102a	9.71562e-06	-0.18821	0.002	0.028	3.31652e-05
Atp13a3	9.78479e-06	-0.0563764	0.117	0.171	3.33792e-05
Mtch1	9.82177e-06	-0.23396	0.025	0.07	3.34935e-05
Cap1	9.82954e-06	-0.104863	0.069	0.122	3.35174e-05
Xaf1	9.85789e-06	-0.0854522	0.02	0.051	3.3605e-05
Mx1	9.89882e-06	-0.318802	0.064	0.127	3.37313e-05
Atp1a1	9.92553e-06	0.116515	0.069	0.088	3.38136e-05
Hexb	1.0029e-05	0.298034	0.153	0.144	3.41341e-05
Otud4	1.01241e-05	0.108076	0.056	0.083	3.44285e-05
Pus10	1.0162e-05	-0.24945	0.031	0.081	3.45455e-05
Anapc16	1.03909e-05	-0.200629	0.035	0.083	3.52511e-05
Atg16l1	1.04346e-05	-0.274489	0.051	0.112	3.53853e-05
Csk	1.05248e-05	0.0531272	0.091	0.122	3.56623e-05
Tsix	1.05363e-05	0.29667	0.028	0.003	3.56975e-05
Kpna3	1.06175e-05	-0.135955	0.069	0.126	3.59466e-05
Prr14l	1.06848e-05	-0.201315	0.05	0.103	3.61526e-05
Mapk1	1.07134e-05	-0.24734	0.081	0.152	3.62399e-05
Tbc1d23	1.07181e-05	-0.330709	0.084	0.16	3.62543e-05
Chfr	1.07473e-05	-0.172495	0.051	0.102	3.63437e-05
Zzz3	1.08508e-05	0.0593646	0.083	0.113	3.66596e-05
Trmt1l	1.09731e-05	0.0635439	0.061	0.089	3.70324e-05
Atp9b	1.10536e-05	-0.00544114	0.16	0.212	3.72772e-05
Phf3	1.11519e-05	-0.0761518	0.084	0.135	3.75756e-05
2610507B11Rik	1.1162e-05	0.176762	0.104	0.118	3.76065e-05
Ube3c	1.11816e-05	-0.0159381	0.097	0.139	3.7666e-05
Ssfa2	1.13014e-05	0.0358037	0.054	0.087	3.80287e-05
Nek6	1.13684e-05	0.0598852	0.122	0.16	3.82313e-05
Abcc5	1.146e-05	-0.127136	0.051	0.096	3.85081e-05
Aebp2	1.15166e-05	-0.128212	0.031	0.071	3.86786e-05
Laptm5	1.15373e-05	0.0967999	0.104	0.13	3.8741e-05
Nbas	1.17001e-05	-0.161893	0.063	0.119	3.92309e-05
Gm10874	1.1741e-05	-0.179217	0	0.02	3.93537e-05
Sh2d1b1	1.1741e-05	-0.187839	0	0.02	3.93537e-05
Mrpl57	1.1741e-05	-0.193544	0	0.02	3.93537e-05
Rinl	1.1741e-05	-0.165222	0	0.02	3.93537e-05
Gpr34	1.1741e-05	-0.18066	0	0.02	3.93537e-05
March6	1.18448e-05	-0.183966	0.038	0.09	3.96652e-05
Hook3	1.18884e-05	0.1808	0.107	0.126	3.97957e-05
Ogfrl1	1.18933e-05	-0.200877	0.025	0.067	3.98106e-05
Etv5	1.20155e-05	-0.285157	0.059	0.126	4.01761e-05
Psmd14	1.20721e-05	-0.0888444	0.078	0.132	4.03451e-05
Fry	1.20834e-05	0.441255	0.119	0.074	4.03787e-05
Hgf	1.21473e-05	-0.257963	0.023	0.069	4.05694e-05
Lrrfip2	1.22386e-05	-0.0635191	0.087	0.137	4.08413e-05
Bclaf1	1.22707e-05	-0.0227533	0.127	0.177	4.09368e-05
Prkag1	1.22867e-05	-0.110278	0.056	0.102	4.09842e-05
Hnrnpd	1.23022e-05	-0.234622	0.046	0.102	4.10303e-05
Rpl17	1.23131e-05	-0.127178	0.033	0.072	4.10629e-05
Cxcl16	1.2424e-05	-0.0989593	0.069	0.122	4.13922e-05
Usp45	1.2452e-05	-0.229739	0.018	0.06	4.14751e-05
Setd3	1.25131e-05	0.0370121	0.076	0.111	4.16563e-05
Inpp4a	1.25395e-05	-0.185374	0.054	0.11	4.17343e-05
Rab3c	1.26443e-05	-0.281015	0.007	0.04	4.20555e-05
Man1a2	1.27747e-05	-0.0628424	0.073	0.117	4.24545e-05
Fmnl1	1.28884e-05	-0.0229551	0.056	0.095	4.2802e-05
Csnk2a2	1.28959e-05	0.0423809	0.048	0.076	4.28248e-05
Hdac4	1.30667e-05	0.192429	0.137	0.149	4.33456e-05
Ccdc93	1.32997e-05	0.0830186	0.069	0.097	4.40545e-05
Cyth3	1.33038e-05	-0.0704496	0.073	0.119	4.4067e-05
D430042O09Rik	1.33341e-05	-0.208153	0.035	0.084	4.41588e-05
Ctsl	1.3414e-05	-0.0682858	0.107	0.162	4.44013e-05
Xlr5a	1.3544e-05	-0.237786	0.041	0.096	4.47954e-05
Fap	1.3735e-05	-0.250946	0.015	0.054	4.53729e-05
Supt3	1.38102e-05	-0.131259	0.068	0.12	4.55999e-05
Amn1	1.38192e-05	-0.223003	0.025	0.069	4.56271e-05
Csnk1g3	1.38465e-05	0.0700193	0.111	0.148	4.57095e-05
Prrc2a	1.38615e-05	0.0708828	0.076	0.104	4.57547e-05
BC028528	1.40061e-05	-0.278116	0.007	0.041	4.61904e-05
Pde7a	1.40814e-05	-0.253598	0.059	0.119	4.64172e-05
Ube2cbp	1.42088e-05	-0.298126	0.003	0.033	4.68001e-05
Gak	1.4389e-05	-0.11128	0.087	0.14	4.73404e-05
Hs6st1	1.47148e-05	0.0455574	0.053	0.081	4.83148e-05
Tmem127	1.47169e-05	-0.255615	0.007	0.041	4.83212e-05
Zc3h6	1.47918e-05	-0.196232	0.01	0.044	4.85444e-05
Prdx1	1.47933e-05	-0.0972284	0.076	0.128	4.85491e-05
Ccnd1	1.49221e-05	-0.291274	0.04	0.094	4.89327e-05
Pik3r5	1.49481e-05	-0.0154262	0.111	0.156	4.90101e-05
Ago3	1.49833e-05	-0.173111	0.092	0.155	4.91149e-05
Virma	1.50937e-05	-0.153522	0.048	0.096	4.94428e-05
Wdr44	1.51257e-05	-0.111425	0.054	0.1	4.9538e-05
Acsf2	1.51706e-05	-0.302558	0.017	0.059	4.96714e-05
Itga1	1.52863e-05	-0.233514	0.005	0.036	5.00143e-05
Aig1	1.52987e-05	-0.0668963	0.092	0.141	5.00511e-05
Piezo1	1.56907e-05	0.243417	0.122	0.128	5.12099e-05
Ggt5	1.57109e-05	-0.23907	0.018	0.06	5.12694e-05
Stim2	1.57126e-05	0.0181853	0.066	0.099	5.12742e-05
Ccnl2	1.5808e-05	0.201153	0.122	0.135	5.15553e-05
Tlr7	1.58865e-05	-0.3381	0.028	0.08	5.17865e-05
Kmt2d	1.59142e-05	-0.025048	0.051	0.087	5.18677e-05
Bin2	1.59276e-05	-0.219131	0.038	0.089	5.19071e-05
Kat7	1.59935e-05	-0.097508	0.038	0.077	5.21008e-05
Zc3h13	1.61054e-05	0.0339883	0.071	0.104	5.24294e-05
Piezo2	1.6107e-05	-0.0877285	0.051	0.094	5.24341e-05
Asah1	1.62831e-05	-0.202167	0.053	0.109	5.29501e-05
Orai1	1.63068e-05	-0.0996166	0.066	0.112	5.30194e-05
Tra2b	1.63576e-05	0.0950767	0.122	0.15	5.31681e-05
Stk40	1.64075e-05	0.0501401	0.094	0.125	5.3314e-05
Mgmt	1.64461e-05	-0.0375282	0.05	0.09	5.34268e-05
[truncated: 13,043 more rows]
