# Supplementary material for: ATRX regulates glial identity and the tumor microenvironment in IDH-mutant glioma
Source: Genome Biol. 2021 Nov 11;22:311. doi: 10.1186/s13059-021-02535-4 (PMC8588616; doi:10.1186/s13059-021-02535-4)
Supplement: Supplementary file 8 — Additional file 8:. Table S7: NSC chromatin-loops annotated with genomic coordinates, ATRX-WT/KO differential anti-CTCF scCUT&Tag peaks, loop-averaged ATRX-KO/WT cell-averaged in vivo log fold-change in expression in neoplastic cells represented as a percentage of a data-driven null distribution, and the number of genes on each loop. [file 13059_2021_2535_MOESM8_ESM.xlsx]

## Sheet: NSC_loops_CTCF_peak
Chr	Start	Stop	avg_logFC(genes_in_loop)	Percent_of_null_dist	Num_genes_in_loop
chr10	80172255	80252255	0.0723451	75.8333	2
chr10	80807255	80882255	-0.0277465	41.4023	3
chr10	59897252	59952252	0.137203	83.6938	1
chr10	75742255	75857255	0.056024	71.5	2
chr10	40255194	40520194	-0.188198	8.33333	2
chr10	43570194	43925194	-0.0317607	41.6667	2
chr10	41980194	42295194	-0.121957	18.802	1
chr10	41510194	41685194	-0.0445175	37.4376	1
chr10	111297944	111487944	-0.0152935	48.9185	1
chr10	41830194	42300194	-0.0988664	20.6667	2
chr10	23085194	23780194	0.303294	94.6755	1
chr10	13015194	13425194	0.0138644	59.1667	2
chr10	81627255	82172255	-0.0737375	24.5819	4
chr10	91292255	93017255	-0.262934	2.83333	2
chr10	13015194	14390194	-0.0407714	31.4815	8
chr10	57520194	58487252	0.0898333	85.4515	4
chr10	81567255	81607255	0.0391449	66.3333	2
chr10	80607255	80687255	-0.00985089	47.7462	3
chr10	128092944	128192944	0.262379	93.178	1
chr10	60317252	60407252	0.0690203	74.2097	1
chr10	76547255	76737255	0.371467	98	2
chr10	111502944	111662944	0.369988	96.6722	1
chr10	75857255	75957255	-0.00662751	48.7479	3
chr10	75257255	75497255	-0.0194234	46.9218	1
chr10	91067255	91147255	0.0051632	55.3333	2
chr10	93157255	93277255	-0.122386	18.3028	1
chr10	82977255	83207255	0.781894	99.1681	1
chr10	108292944	108442944	0.0521908	70.5491	1
chr10	40290194	40530194	-0.383315	3.66057	1
chr10	79587255	79667255	0.0667659	73.5441	1
chr10	75577255	75747255	0.235285	92.5125	1
chr10	82907255	83227255	0.781894	99.1681	1
chr10	93417255	93587255	0.0163396	60.5657	1
chr10	62267252	62397252	0.0428357	67.3333	2
chr10	76827255	77087255	0.074069	74.7088	1
chr10	127732944	127942944	0.0447028	68.7188	1
chr10	93637255	93817255	-0.302444	4.6589	1
chr10	83817255	84457255	0.0480752	69.7171	1
chr10	121692944	122062944	0.627007	99.0017	1
chr10	41430194	41510194	0.0752281	79.7997	3
chr10	76467255	76737255	0.107956	88.796	4
chr10	60407252	60767252	0.0858525	77.0383	1
chr10	30620194	30810194	0.253695	93.0116	1
chr10	8790202	9680202	-0.0645624	31.614	1
chr10	42300194	42740194	0.020593	61.8333	2
chr10	77277255	77517255	0.0305634	64.6077	3
chr10	61837252	62107252	0.131419	83.0283	1
chr10	18970194	19170194	0.0330519	65.0582	1
chr10	95097366	95467366	0.273539	96.6667	2
chr10	34030194	34330194	0.278888	96.8333	2
chr10	76507255	76737255	0.186418	94.4908	3
chr10	93587255	93777255	-0.302444	4.6589	1
chr10	97367366	97697366	0.756734	99.5	2
chr10	42300194	42640194	0.0164474	60.7321	1
chr10	99157366	99617366	-0.199965	11.1481	1
chr10	9050202	9680202	-0.0645624	31.614	1
chr10	23080194	23620194	0.303294	94.6755	1
chr10	9010202	9680202	-0.0645624	31.614	1
chr10	34030194	34290194	0.278888	96.8333	2
chr10	60297252	60697252	0.0373897	65.8333	2
chr10	52230194	52390194	-0.0480573	34.5	2
chr10	62747252	63007252	-0.00417622	49.5826	3
chr10	87567255	88297255	-0.00518845	47.9933	4
chr10	33990194	34330194	0.204949	94.8247	3
chr10	41300194	41510194	0.0547728	74.5819	4
chr10	121632944	122062944	0.627007	99.0017	1
chr10	67317252	67857252	0.204031	93.8333	2
chr10	117342944	117702944	0.347671	96.0067	1
chr10	17740194	17860194	-0.0213767	45.4243	1
chr10	93047255	93477255	-0.282557	2.16667	2
chr10	56370194	57190194	0.0913629	77.8702	1
chr10	56370194	57010194	0.0913629	77.8702	1
chr10	89327255	89637255	0.0250514	62.8952	1
chr10	83217255	83527255	0.328778	95.8403	1
chr10	110792944	111112944	-0.0366093	40.1667	2
chr10	39160194	39820194	0.18925	92.8333	2
chr10	70817252	71227252	0.966762	99.3344	1
chr10	17730194	18200194	0.0993744	86.6221	4
chr10	122552944	123012944	0.530628	98.3361	1
chr10	9040202	9760202	-0.0645624	31.614	1
chr10	12690202	12980194	-0.0276751	42.9285	1
chr10	115442944	116202944	0.230219	92.3461	1
chr10	15300194	17730194	0.0622165	72.3794	1
chr10	107792944	108442944	0.179175	91.5	2
chr10	56370194	57450194	0.0913629	77.8702	1
chr10	102447366	103147366	-0.0595769	32.1131	1
chr10	111972944	112802944	-0.264828	2.83333	2
chr10	82897255	83587255	0.450767	98.8314	3
chr10	8740202	9760202	-0.0645624	31.614	1
chr10	115402944	116202944	0.230219	92.3461	1
chr10	44330194	44770194	0.10115	79.0349	1
chr10	95517366	96037366	0.00763018	58.0699	1
chr10	68907252	69327252	-0.0328111	41.5973	1
chr10	122542944	123092944	0.360623	98	2
chr10	91287255	92657255	-0.314757	4.49251	1
chr10	94207255	94967366	-0.188083	5.34224	3
chr10	93047255	93437255	-0.282557	2.16667	2
chr10	41510194	42300194	-0.0680846	22.9866	6
chr10	94397255	94967366	0.065762	74.6667	2
chr10	77077255	77517255	0.0316326	64.8829	4
chr10	116202944	116892944	0.182957	94.4908	3
chr10	106922944	107712944	0.421738	98.3333	2
chr10	57490194	58267252	-0.034805	38.5643	3
chr10	62627252	63017252	0.03838	70.1843	5
chr10	100627366	102447366	0.0142028	60.0666	1
chr10	22570194	23090194	0.0651388	74.3333	2
chr10	77627255	78167255	0.0162855	59.3645	4
chr10	23080194	24130194	0.156468	92.6544	3
chr10	121682944	122532944	0.348523	97.5	2
chr10	31460194	33300194	0.333879	97.5	2
chr10	43950194	45050194	0.00575688	55.5	2
chr11	88056498	88201498	0.238335	94.5706	2
chr11	4254997	4419997	0.181464	86.2919	1
chr11	120718686	120778686	0.00201712	52.2682	1
chr11	69256498	69386498	0.0617493	71.2166	4
chr11	95118686	95238686	-0.0639646	28.5996	1
chr11	119043686	119193686	-0.0617725	28.8955	1
chr11	94128686	94223686	0.136365	81.4596	1
chr11	54706498	54866498	0.0226453	57.5518	2
chr11	115638686	115718686	-0.0826305	23.4714	1
chr11	101813686	101908686	0.0995737	76.5286	1
chr11	109443686	109588686	0.00409619	49.7532	2
chr11	60196498	60286498	-0.129957	15.0888	1
chr11	70411498	70511498	-0.0375138	30.366	4
chr11	16524997	16949997	-0.177097	10.5523	1
chr11	117078686	117178686	-0.0448227	33.8264	1
chr11	96298686	96413686	0.0464826	65.0888	1
chr11	87971498	88061498	-0.138242	10.8588	2
chr11	35836498	36001498	-0.163294	11.4398	1
chr11	96783686	96863686	0.0072728	49.7036	3
chr11	119498686	119903686	-0.156695	9.08193	2
chr11	87206498	87401498	-0.00782081	48.7179	1
chr11	85381498	85841498	-0.0249846	40.6312	1
chr11	46266498	46426498	0.435635	96.5483	1
chr11	61951498	62286498	-0.0828591	19.0711	3
chr11	18874997	19019997	-0.365258	2.95858	1
chr11	22634997	22960000	0.0453	64.6943	1
chr11	44606498	45011498	2.03511	100	1
chr11	44606498	45886498	2.03511	100	1
chr11	71336498	72041498	0.0766718	71.9921	1
chr11	7199997	8304997	-0.557385	0.788955	1
chr11	111533686	113168686	-0.251475	5.91716	1
chr11	82616498	82891498	-0.093409	15.727	4
chr11	7199997	8409997	-0.557385	0.788955	1
chr11	100368686	100408686	-0.157078	12.2288	1
chr11	48786498	48861498	0.0246487	58.4403	2
chr11	114668686	114733686	0.236622	91.2229	1
chr11	3469997	3514997	-0.00714675	49.0138	1
chr11	78056498	78156498	-0.116929	17.6529	1
chr11	61406498	61506498	-0.0256211	40.4339	1
chr11	120488686	120568686	-0.0450076	33.8264	1
chr11	69676498	69756498	-0.0441886	32.3791	2
chr11	105928686	106008686	-0.260491	2.86278	2
chr11	4129997	4209997	-0.0231193	38.834	3
chr11	69266498	69526498	0.014089	53.6706	7
chr11	54766498	54866498	-0.0432081	34.1223	1
chr11	101758686	101918686	0.0438208	64.3633	2
chr11	78026498	78176498	-0.093397	13.6634	5
chr11	96298686	96558686	0.0464826	65.0888	1
chr11	95038686	95118686	-0.226302	7.00197	1
chr11	100978686	101068686	-0.198792	9.56607	1
chr11	74946498	75176498	-0.0543585	30.8185	1
chr11	62126498	62286498	0.0228957	57.5518	2
chr11	97798686	97888686	-0.151509	9.57552	2
chr11	99028686	99118686	-0.472662	0.394867	2
chr11	60306498	60416498	0.0354274	62.1302	1
chr11	79216498	79296498	-0.235017	6.41026	1
chr11	59096498	59186498	-0.0251287	40.5325	1
chr11	20459997	20659997	-0.814042	0.394477	1
chr11	62756498	62856498	-0.0722727	23.692	2
chr11	62456498	62546498	-0.0110619	44.4225	2
chr11	5109997	5289997	0.529088	98.0276	1
chr11	61156498	61416498	0.0277685	59.3287	2
chr11	100358686	100488686	-0.100236	9.9108	6
chr11	51996498	52126498	-0.134263	14.3984	1
chr11	32450000	32600000	0.211736	92.4975	2
chr11	53746498	53856498	-0.175232	10.6509	1
chr11	54136498	109018686	-0.039364	0	627
chr11	114748686	114888686	0.0262343	59.4675	1
chr11	61186498	61406498	0.0277685	59.3287	2
chr11	72566498	72726498	-0.14745	13.0178	1
chr11	106248686	106398686	-0.17283	4.05539	4
chr11	94338686	94418686	0.0399224	63.5108	1
chr11	80476498	80566498	0.0150067	55.7199	1
chr11	62756498	62886498	-0.0680194	22.5296	3
chr11	60216498	60416498	-0.162372	8.8845	2
chr11	75766498	76166498	-0.0243384	38.5982	2
chr11	85516498	85846498	0.111321	80.9477	2
chr11	88246498	88828686	-0.0963632	21.1045	1
chr11	49986498	50116498	0.128776	80.4734	1
chr11	62896498	63176498	0.0268339	59.5661	1
chr11	84916498	84996498	-0.0462559	33.432	1
chr11	59886498	60076498	-0.0775335	21.9151	2
chr11	59516498	59606498	-0.158449	12.1302	1
chr11	88216498	88828686	-0.0963632	21.1045	1
chr11	73136498	74376498	0.00444075	48.4158	5
chr11	106418686	106628686	0.162818	84.4181	1
chr11	78576498	78836498	-0.00924573	47.5838	1
chr11	109888686	110268686	-0.0611274	24.6047	3
chr11	66896498	67086498	-0.00789273	45.311	2
chr11	6469997	6619997	-0.153424	9.37808	2
chr11	61636498	61716498	0.0695964	70.8087	1
chr11	109438686	109628686	-0.0457143	29.7431	3
chr11	108008686	108428686	-0.0300251	39.1519	1
chr11	72336498	72566498	-0.0842925	19.9408	2
chr11	103628686	103918686	0.0926029	74.8521	1
chr11	109248686	109448686	-0.173263	10.8481	1
chr11	110528686	111538686	0.163527	84.5168	1
chr11	88838686	88958686	0.111044	78.4024	1
chr11	48856498	49116498	0.0377437	62.1915	2
chr11	79216498	79406498	-0.235017	6.41026	1
chr11	55216498	55456498	-0.0728963	26.1341	1
chr11	61406498	61626498	-0.189012	4.34783	3
chr11	111058686	111528686	0.163527	84.5168	1
chr11	98458686	98638686	0.042516	64.0039	1
chr11	4429997	4829997	-0.0982934	14.4411	4
chr11	60076498	60296498	-0.0798193	21.4215	2
chr11	48856498	49256498	0.0130318	52.9179	4
chr11	72216498	72436498	0.0155762	55.9172	1
chr11	60076498	60416498	-0.121096	10.6825	4
chr11	8979997	9139997	-0.0801581	21.3228	2
chr11	80426498	80676498	-0.0428519	33.0701	2
chr11	106508686	106778686	0.0376295	62.1915	2
chr11	62756498	63176498	0.0181236	55.0495	5
chr11	71336498	72006498	0.0766718	71.9921	1
chr11	106418686	106758686	0.136464	85.2912	2
chr11	117868686	118228686	0.15718	87.6604	2
chr11	77816498	78186498	-0.102391	4.57711	10
chr11	107618686	107988686	0.0670582	70.0197	1
chr11	48866498	49276498	0.0580181	70.4253	4
chr11	86726498	87036498	-0.143138	10.3653	2
chr11	67966498	68566498	-0.142857	9.28854	3
chr11	109238686	109588686	-0.0647574	21.8595	4
chr11	7199997	8249997	-0.557385	0.788955	1
chr11	44586498	45896498	2.03511	100	1
chr11	78576498	78956498	0.00422432	49.7532	2
chr11	82226498	82896498	-0.0671588	20.099	5
chr11	116918686	117178686	0.0160861	54.9852	2
chr11	75766498	76406498	0.0167354	55.3571	7
chr11	5289997	5709997	0.0689443	73.419	3
chr11	24040000	25860000	0.0680283	70.3156	1
chr11	109868686	110108686	-0.0552943	27.8381	2
chr11	86216498	86506498	-0.216697	5.13327	2
chr11	106058686	109018686	-0.0904623	2.13198	30
chr11	107858686	108428686	-0.120184	12.9319	2
chr11	48796498	49256498	0.0169041	54.9058	6
chr11	116888686	117198686	0.0160861	54.9852	2
chr11	8429997	9129997	0.0368475	61.8954	2
chr11	110358686	111528686	-0.265476	2.76407	2
chr11	72566498	73006498	-0.0551909	23.8614	5
chr11	86236498	86706498	-0.0936521	11.2983	6
chr11	18009997	19019997	-0.365258	2.95858	1
chr11	66116498	66896498	-0.117259	17.5542	1
chr11	109438686	109868686	0.149238	91.7822	5
chr11	103358686	103678686	-0.00486049	46.693	2
chr11	30950000	31380000	-0.0318177	36.7226	2
chr11	22629997	23280000	-0.0343246	32.3442	4
chr11	109468686	109868686	0.146923	90.6034	4
chr11	80016498	80396498	-0.055339	18.0915	9
chr11	22219997	22960000	0.0140269	53.8006	2
chr11	17459997	19019997	-0.203419	5.923	2
chr11	80696498	81616498	-0.0577007	29.783	1
chr11	62756498	64976498	-0.0240837	33.0685	8
chr11	16519997	17209997	0.0130475	52.9179	4
chr11	50936498	51526498	-0.123997	12.2409	2
chr11	3189997	109018686	-0.0344774	0	860
chr11	6649997	7569997	-0.233286	1.67984	3
chr11	84846498	86696498	-0.0570755	7.9397	20
chr11	3149997	109018686	-0.0343102	0	861
chr12	85339050	85489050	0.2326	96.3303	2
chr12	70489013	70919013	0.0203718	63.1579	1
chr12	111651789	111741789	0.304876	97.9358	2
chr12	91631560	91791560	0.30181	95.4233	1
chr12	78919013	79099013	-0.0215423	46.6667	3
chr12	111421789	111501789	0.0979242	80.5492	1
chr12	108301790	108501790	0.0344744	69.0367	2
chr12	108191790	108301790	-0.00261891	57.2082	1
chr12	69219013	69299013	0.114212	83.0664	1
chr12	55349013	55499013	0.136168	90.8257	2
chr12	81609013	81789013	0.159212	87.1854	1
chr12	112871789	112961789	-0.0357473	42.6606	2
chr12	87129050	87249050	0.195856	96.5517	3
chr12	55309013	55499013	0.136168	90.8257	2
chr12	102501790	102731790	0.144952	91.9725	2
chr12	8313194	8553194	0.0369507	69.7248	2
chr12	25085135	26075135	0.280546	94.7368	1
chr12	76489013	76599013	-0.102552	22.8833	1
chr12	112541789	112621789	-0.0159055	49.8856	1
chr12	104741790	104941790	0.0290773	65.6751	1
chr12	8753194	9013194	0.162654	92.4312	2
chr12	100161790	100491790	-0.173614	13.0435	1
chr12	91601560	91801560	0.30181	95.4233	1
chr12	3230000	3380000	-0.218351	6.88073	2
chr12	25085135	26295135	0.280546	94.7368	1
chr12	86129050	86409050	0.163012	87.4142	1
chr12	17543194	17693194	-0.0786206	28.833	1
chr12	8883194	9003194	0.02716	65.2174	1
chr12	117991527	118461527	0.0668744	76.659	1
chr12	15533194	16533194	-0.302383	5.72082	1
chr12	110731790	110851790	0.0954863	83.4862	2
chr12	99081790	99901790	0.245905	96.5596	2
chr12	17683194	17793194	-0.455786	2.28833	1
chr12	51649013	51749013	0.0654871	76.4302	1
chr12	85829050	86119050	0.112667	83.0664	1
chr12	32935135	33115135	-0.204953	12.357	1
chr12	75459013	75779013	-0.0508456	36.2385	2
chr12	40253413	40833413	0.120325	83.524	1
chr12	110691790	110851790	0.0954863	83.4862	2
chr12	69329013	69599013	-0.0117958	51.6055	2
chr12	73699013	74019013	0.143954	91.7431	2
chr12	72089013	72429013	0.148039	86.7277	1
chr12	85339050	85669050	0.217161	96.7816	3
chr12	40253413	40453413	0.120325	83.524	1
chr12	51399013	51749013	0.0714289	78.8991	2
chr12	108191790	108501790	0.02211	64.1379	3
chr12	25015135	26295135	0.280546	94.7368	1
chr12	86129050	86439050	0.163012	87.4142	1
chr12	27055135	27345135	-0.141839	15.3318	1
chr12	104131790	104361790	-0.0488938	36.4679	2
chr12	100161790	100851790	-0.111652	19.0805	3
chr12	40833413	41493413	0.0173305	62.4714	1
chr12	30045135	30585135	0.158662	87.1854	1
chr12	32905135	33115135	-0.204953	12.357	1
chr12	86119050	86609050	0.163012	87.4142	1
chr12	17543194	17813194	-0.267203	3.44037	2
chr12	54109013	54529013	-0.401619	2.746	1
chr12	4100000	4553192	0.0257672	67.7419	4
chr12	81609013	81929013	0.159212	87.1854	1
chr12	76999013	77569013	-0.619149	0.686499	1
chr12	74329013	75179013	-0.00818063	54.4622	1
chr12	51359013	51769013	0.00897253	58.6207	3
chr12	101121790	101891790	0.0185552	64.2202	2
chr12	26525135	27345135	-0.141839	15.3318	1
chr12	3660000	4090000	-0.124425	15.6682	4
chr12	72459013	72979013	0.0716574	83.871	4
chr12	55879013	56639013	-0.111289	20.8238	1
chr12	33475135	34425135	0.28634	94.7368	1
chr12	110441790	110851790	0.3122	98.3834	5
chr12	52909013	54519013	-0.339115	1.37615	2
chr12	105841790	108001790	0.0244682	63.8444	1
chr12	91381560	91791560	0.139759	91.5138	2
chr12	117761527	118861527	0.05623	77.4713	3
chr12	9563194	10543194	-0.00430387	55.0459	2
chr12	99081790	100111790	0.122828	94.47	4
chr12	79339013	80389013	0.155256	91.9725	2
chr12	9043194	10223194	0.0800133	79.1762	1
chr12	109391790	110381790	0.233171	97.4654	4
chr12	40833413	44169013	-0.111906	19.7248	2
chr12	117821527	118461527	0.0307946	68.3486	2
chr12	41103413	41493413	0.0173305	62.4714	1
chr12	55309013	55719013	0.136168	90.8257	2
chr12	103991790	104421790	-0.0372729	40.4598	3
chr12	105841790	108131790	0.196581	94.9541	2
chr12	31115135	31905135	-0.0333525	39.3519	6
chr12	80779013	81189013	0.198235	96.3134	4
chr12	112141789	112541789	-0.0612788	33.2569	2
chr12	80764013	80899013	-0.0839116	26.1468	2
chr12	86789050	86929050	0.356524	96.7963	1
chr12	8333194	8503194	0.141368	86.27	1
chr12	117401527	117771527	0.175674	88.3295	1
chr12	85504050	85659050	0.186283	89.7025	1
chr12	79024013	79099013	-0.000773338	55.9633	2
chr12	112141789	112476789	-0.0871445	25.8581	1
chr12	85949050	86079050	0.112667	83.0664	1
chr12	79359013	80144013	0.265983	94.7368	1
chr12	56679013	56989013	-0.00659323	55.8352	1
chr12	30595135	31005135	-0.00248224	55.2752	2
chr12	3925000	4085000	-0.105029	20.8716	2
chr12	40258413	40683413	0.120325	83.524	1
chr12	56674013	57189013	-0.00659323	55.8352	1
chr12	104436790	104941790	0.0248854	66.9725	2
chr12	85844050	86089050	0.112667	83.0664	1
chr12	108896790	109396790	0.0208051	63.3867	1
chr12	99956790	100111790	0.128927	84.6682	1
chr12	71309013	71709013	0.0441991	70.7094	1
chr12	79969013	80114013	0.265983	94.7368	1
chr12	110596790	110846790	0.374583	98.1567	4
chr12	31965135	32250135	-0.103943	22.8833	1
chr12	49379013	50949013	0.00385726	57.5688	2
chr12	75789013	76194013	0.0494469	72.3112	1
chr13	34078131	34158131	-0.113212	20.2673	1
chr13	51844631	51934631	0.186698	89.9777	1
chr13	58398639	58478639	-0.0645815	32.5167	1
chr13	55098639	55178639	-0.119868	17.1875	2
chr13	34178131	34638131	-1.0505	0	1
chr13	58398639	58518639	-0.0645815	32.5167	1
chr13	43184631	43304631	0.069166	76.6147	1
chr13	37438131	37958131	-0.292885	6.01336	1
chr13	96850045	97010045	-0.110417	21.1581	1
chr13	96850045	97060045	-0.110417	21.1581	1
chr13	24918131	24998131	0.00342078	58.3519	1
chr13	98880045	99320045	-0.0697317	30.735	1
chr13	5860754	6480754	0.0932902	79.51	1
chr13	92610045	92740045	-0.229852	9.1314	1
chr13	30088131	30258131	0.151011	86.4143	1
chr13	14667733	15758167	-0.0125991	51.2249	1
chr13	112919792	113039792	0.159557	86.8597	1
chr13	43184631	43404631	0.0242866	65.625	2
chr13	4660754	6480754	0.0932902	79.51	1
chr13	111479792	111749792	-0.0588308	33.1849	1
chr13	52244631	52574631	-0.0273174	43.4298	1
chr13	75942552	76022552	0.00103473	57.9065	1
chr13	19688131	20278131	0.00561279	58.7973	1
chr13	52244631	52544631	-0.0273174	43.4298	1
chr13	22028131	23528131	-0.00236134	52.0179	4
chr13	63538692	64038692	0.0800424	78.1737	1
chr13	74632552	74862552	0.0795118	79.6875	2
chr13	51834631	52624631	0.0796903	79.6875	2
chr13	113039792	113259792	0.00123894	57.9065	1
chr13	111439792	111749792	-0.0588308	33.1849	1
chr13	19368131	19638131	0.229945	96.2054	2
chr13	19358131	19688131	0.229945	96.2054	2
chr13	96850045	97100045	-0.110417	21.1581	1
chr13	74082552	74302552	0.5391	98.6637	1
chr13	19388131	19628131	-0.197999	12.0267	1
chr13	63568692	64038692	0.0800424	78.1737	1
chr13	56548639	56758639	0.141107	90.8482	2
chr13	23678131	23758131	0.109177	89.4855	3
chr13	58158639	58548639	0.0549907	78.6996	4
chr13	4770754	6480754	0.0932902	79.51	1
chr13	43864631	44984631	0.0665192	75.7238	1
chr13	59838639	60748639	0.228981	93.9866	1
chr13	58148639	58398639	0.0980204	88.3669	3
chr13	68601123	69001122	1.38195	99.7773	1
chr13	58268639	58598639	0.022529	64.9554	2
chr13	48644631	49184631	0.0905797	89.2377	4
chr13	4660754	5870754	0.0932902	79.51	1
chr13	16008167	16768166	0.343201	96.6592	1
chr13	68601123	69481122	1.38195	99.7773	1
chr13	52704631	53104631	0.0919363	82.1429	2
chr13	5860754	6290754	0.0932902	79.51	1
chr13	16008167	17438166	0.343201	96.6592	1
chr13	95570045	95720045	-0.0669795	31.4031	1
chr13	83730395	84580395	-0.0391302	38.7528	1
chr13	90930395	91370395	0.197043	91.0913	1
chr13	115219792	116721193	-0.124033	17.8174	1
chr13	107319920	108149806	0.0937619	79.51	1
chr13	64158692	64308692	0.0300125	67.4107	2
chr13	99350045	100020045	0.0724419	78.3482	2
chr13	92750045	92990045	0.00303675	58.3519	1
chr13	92350045	92740045	0.0801148	85.8744	4
chr13	41704631	42304631	0.23381	94.2094	1
chr13	69691122	70241122	-0.0751341	29.4643	2
chr13	77980739	78200739	0.119779	83.0735	1
chr13	113869792	114469792	0.0270858	67.1875	2
chr13	43184631	43734631	0.0118423	61.4865	6
chr13	107109920	108159806	0.0814978	79.9107	2
chr13	83730395	84610395	-0.0391302	38.7528	1
chr13	34178131	34868131	-0.511063	0.223214	2
chr13	97230045	98240045	0.0513939	75.8389	3
chr13	108159806	109219806	-0.12324	18.2628	1
chr13	30088131	30538131	0.0833404	81.0268	2
chr13	59878639	60748639	0.228981	93.9866	1
chr13	21718131	22038131	0.0168855	61.2975	3
chr13	23298131	23528131	-0.0066497	53.125	2
chr13	38988131	40764631	-0.26836	3.34821	2
chr13	19168131	19688131	0.100518	88.5906	3
chr13	19148131	19648131	0.100518	88.5906	3
chr13	21158131	21718131	-0.0201929	45.1467	7
chr13	48524631	49184631	0.0735763	86.0674	5
chr13	15978167	17588166	0.343201	96.6592	1
chr13	113039792	113619792	0.131661	88.8393	2
chr13	74862552	75202552	-0.00584172	55.4566	1
chr13	26568131	28958131	-0.535821	0	2
chr13	110369792	111749792	0.153129	94.1834	3
chr13	74632552	75882552	-0.0154726	46.7416	5
chr13	91900395	92740045	0.0643605	83.3708	5
chr13	30548131	31648131	-0.0199079	47.4273	3
chr13	53774631	54234631	-0.134673	16.2584	1
chr13	43594631	44984631	-0.065467	29.3065	3
chr13	20298131	21328131	-0.0476071	35.3468	3
chr13	92980045	93730045	-0.0114046	48.2063	4
chr13	25558131	29848131	-0.535821	0	2
chr13	98860045	99850045	0.0576543	79.148	4
chr13	25928131	28958131	-0.535821	0	2
chr13	3370754	9020754	0.0488614	87.4142	13
chr13	51844631	52224631	0.186698	89.9777	1
chr13	110389792	111414792	0.242202	94.6548	1
chr13	41279631	41574631	0.47291	98.6637	1
chr13	58398639	58543639	-0.0645815	32.5167	1
chr13	114829792	114964792	-0.365744	4.23163	1
chr13	99375045	99850045	0.272004	94.6548	1
chr13	45029631	45479631	-0.213222	11.1359	1
chr13	96430045	96600045	0.248496	94.6548	1
chr13	113334792	113619792	0.262083	94.6548	1
chr13	43594631	43739631	-0.259021	7.57238	1
chr13	52659631	53099631	0.0919363	82.1429	2
chr13	20298131	21163131	-0.0583881	33.2589	2
chr13	52704631	52984631	0.0919363	82.1429	2
chr13	58273639	58558639	0.022529	64.9554	2
chr13	83730395	84350395	-0.0391302	38.7528	1
chr13	80880739	81146001	-0.032214	42.0935	1
chr13	64313692	64443692	0.0505291	72.9911	2
chr13	83735395	84760395	-0.0391302	38.7528	1
chr13	80875739	81371001	-0.032214	42.0935	1
chr13	52249631	52624631	-0.0273174	43.4298	1
chr13	69691122	70591122	-0.0751341	29.4643	2
chr13	75227552	75877552	-0.115273	18.75	2
chr13	29858131	30088131	-0.260232	7.57238	1
chr13	30898131	31633131	-0.118945	19.5991	1
chr13	109919792	110369792	-0.244061	8.46325	1
chr13	28948131	29838131	-0.233255	8.90869	1
chr14	20800778	20880778	-0.158727	15.0718	1
chr14	30866814	30946814	-0.0449886	38.6091	2
chr14	54240325	54431163	-0.021204	46.988	4
chr14	63071163	63191163	-0.166957	12.9496	2
chr14	40896711	40976711	-0.320122	5.50239	1
chr14	66801163	66881163	0.0550008	74.1627	1
chr14	50800325	51070325	0.00932664	62.7119	6
chr14	67211163	67621927	0.348212	96.4115	1
chr14	62251163	62461163	-0.141952	16.0287	1
chr14	79160193	79310193	0.142486	86.1244	1
chr14	73100193	73310193	-0.0458685	38.6091	2
chr14	67211163	67671943	0.348212	96.4115	1
chr14	105390783	105900783	-0.0964879	24.8804	1
chr14	105630783	105900783	-0.0964879	24.8804	1
chr14	57831163	57921163	-0.0110158	53.8278	1
chr14	50810325	50930325	0.0054736	60.241	4
chr14	56201163	56311163	-0.0231794	47.6077	1
chr14	57671163	57831163	-0.124563	17.0264	2
chr14	24490778	25570514	-0.0100456	54.7847	1
chr14	20390778	20680778	0.0159926	64.8193	4
chr14	24060778	24280778	0.0730859	78.7081	1
chr14	8237486	8347486	-0.0048372	57.4163	1
chr14	122190778	122880778	0.0523049	74.8201	2
chr14	21970778	22810778	-0.0501936	37.0813	1
chr14	30586814	30876814	0.0929918	88.2212	3
chr14	77140193	78290193	0.087473	87.5	3
chr14	66171163	66801163	-0.117655	19.4245	2
chr14	77140193	77930193	0.0668188	78.8969	2
chr14	60251163	60701163	0.0196429	65.2278	2
chr14	27796814	29096814	-0.0593384	34.2105	1
chr14	62711163	62951163	-0.0282908	44.9761	1
chr14	95980781	96910781	-0.780052	0.478469	1
chr14	7957486	8347486	0.0777794	90.534	7
chr14	19830778	20260778	-0.021194	48.3173	3
chr14	120830778	121460778	-0.19769	5.76923	3
chr14	21840778	23410778	0.0577926	79.5673	3
chr14	15357486	16387486	0.103978	85.6115	2
chr14	78660193	79330193	0.0435954	72.1823	2
chr14	96950781	99030781	-0.203659	12.9187	1
chr14	75870193	76480193	-0.0474241	36.8675	4
chr14	27806814	29446814	-0.0593384	34.2105	1
chr14	60511163	61101163	0.215055	96.3942	3
chr14	12567486	13927486	-0.0676243	32.7751	1
chr14	99130781	101430783	0.183768	93.5252	2
chr14	16427486	18217486	0.194896	95.2038	2
chr14	63866163	64051163	0.00873299	60.7656	1
chr14	63381163	63471163	0.141575	86.1244	1
chr14	70545193	70635193	-0.0275889	45.6731	3
chr14	8092486	8177486	0.196621	95.2038	2
chr14	19835778	20070778	0.0430428	71.0526	1
chr14	44975325	45140325	0.0335201	67.2249	1
chr14	21130778	21750778	-0.321951	5.50239	1
chr14	65871163	65981163	-0.0558449	35.6459	1
chr14	95945781	96910781	-0.780052	0.478469	1
chr14	76505193	76875193	-0.126415	18.1818	1
chr14	19705778	20075778	0.0138801	62.8297	2
chr14	8092486	8347486	0.123819	94.6988	4
chr15	76549570	76629570	-0.0538527	32.1212	3
chr15	102109569	102229569	-0.141531	8.51927	5
chr15	102229569	102319569	-0.231316	5.84677	2
chr15	99489569	99599569	0.0262647	66.3306	2
chr15	98869569	98999569	-0.0972215	20.404	3
chr15	98929569	99009569	-0.396383	2.8169	1
chr15	58418445	58878445	0.0441943	70.7661	2
chr15	85319570	85589570	-0.55606	0	2
chr15	81439570	81669570	-0.0403307	38.9113	2
chr15	80089570	80239570	-0.149416	12.1212	3
chr15	100529569	100619569	0.191197	90.1408	1
chr15	79229570	79489570	-0.111214	15.213	5
chr15	58138445	58418445	-0.177817	9.87903	2
chr15	59388445	59868445	0.0467283	70.8249	1
chr15	58578445	58878445	0.0441943	70.7661	2
chr15	59388445	59838445	0.0467283	70.8249	1
chr15	27650245	27730245	-0.0469792	36.8209	1
chr15	36160245	36510245	0.00810132	58.0972	4
chr15	12190245	12340245	-0.00457326	54.7284	1
chr15	101519569	101979569	-0.045494	37.0221	1
chr15	38000245	38500245	-0.143188	13.7097	2
chr15	44628454	44828454	-0.044518	37.0221	1
chr15	27640245	27830245	-0.0469792	36.8209	1
chr15	94549569	94669569	-0.166469	13.0785	1
chr15	12190245	12370245	0.00525941	57.0565	2
chr15	78249570	78339570	0.00795573	59.1549	1
chr15	44028454	44418454	-0.0515674	35.0101	1
chr15	90249569	90679569	-0.122611	18.3099	1
chr15	75939570	76159570	-0.0161049	46.2475	5
chr15	90989569	91309569	-0.0279065	43.0584	1
chr15	10490245	10870245	-0.420693	2.21328	1
chr15	43028454	43538454	0.128732	87.7016	2
chr15	102749569	103179569	-0.23811	8.2495	1
chr15	34290245	34440245	-0.270351	6.43863	1
chr15	73719570	74539570	-0.00243009	55.332	1
chr15	34040245	34430245	-0.382153	0.806452	2
chr15	34530245	34900245	0.187609	89.7384	1
chr15	64688438	65708438	0.0327127	65.996	1
chr15	4050000	5110000	-0.0486784	34.879	2
chr15	102979569	103319569	-0.147849	8.2996	4
chr15	32240245	32730245	-0.286361	2.62097	2
chr15	34110245	34430245	-0.399623	2.41449	1
chr15	77969570	78239570	-0.0192897	47.2837	1
chr15	90229569	91309569	-0.192856	5.05051	3
chr15	79229570	79689570	-0.0653559	17.732	13
chr15	56328445	57548445	0.327601	96.3783	1
chr15	56338445	56868445	0.327601	96.3783	1
chr15	66898438	68238438	-0.264288	3.22581	2
chr15	76069570	76339570	0.0230218	71.3701	9
chr15	54068445	54428445	-0.027261	43.0584	1
chr15	37120245	37910245	-0.0894347	22.7823	2
chr15	34530245	35300245	-0.0368157	40.9274	2
chr15	35540245	36150245	-0.13262	16.2978	1
chr15	34530245	36150245	-0.0679093	26.9231	4
chr15	96539569	96939569	0.0309645	67.1371	2
chr15	4050000	5070000	-0.0372626	39.0342	1
chr15	92269569	93219569	0.872384	99.1952	1
chr15	34530245	35920245	-0.0368157	40.9274	2
chr15	41178454	42678454	-0.560733	0	2
chr15	3200000	3910000	-0.325298	1.20968	2
chr15	12150245	12850245	0.173785	94.3434	3
chr15	38260245	38680245	-0.123643	16.3636	3
chr15	56338445	57228445	0.327601	96.3783	1
chr15	96509569	97139569	0.0309645	67.1371	2
chr15	86239570	88659570	-0.218809	10.0604	1
chr15	61158445	63748445	-0.433186	0.604839	2
chr15	11030245	11970245	0.0275329	65.8586	3
chr15	80969570	81669570	-0.162435	2.03666	7
chr15	43988454	44828454	-0.0736674	24.5436	5
chr15	44028454	44828454	-0.0736674	24.5436	5
chr15	54068445	55008445	0.0634929	76.4113	2
chr15	58428445	59328445	-0.0235976	43.6105	5
chr15	61983445	62903445	-0.433186	0.604839	2
chr15	66673438	66903438	-0.0219167	45.8753	1
chr15	76084570	76159570	0.211144	91.9517	1
chr15	66898438	67098438	0.0300802	65.1911	1
chr15	73074570	73189570	-0.320182	1.20968	2
chr15	97719569	97784569	-0.405979	2.21328	1
chr15	75544570	75664570	-0.0708732	29.2339	2
chr15	103199569	103319569	0.053128	73.3871	2
chr15	99594569	99669569	-0.222744	9.65795	1
chr15	79944570	80069570	-0.295488	5.03018	1
chr15	11035245	11385245	-0.0176531	47.8873	1
chr15	84754570	84924570	0.0425283	69.6177	1
chr15	82064570	82239570	-0.136763	13.7097	2
chr15	66673438	67103438	0.0595767	78.1818	3
chr15	101769569	101974569	-0.045494	37.0221	1
chr15	81384570	81639570	-0.0242471	44.5565	2
chr15	82804570	83044570	-0.192997	7.8629	2
chr15	73719570	73759570	-0.00243009	55.332	1
chr15	76554570	76599570	-0.167073	12.8773	1
chr16	44479887	44699887	0.13757	84.9624	1
chr16	59470174	59620174	0.0601156	76.8844	2
chr16	18689907	18809907	-0.0462494	38.5965	1
chr16	44479887	44729887	0.13757	84.9624	1
chr16	30589914	30979914	-0.00734305	55.6391	1
chr16	4300000	4550000	-0.0279465	44.3609	1
chr16	4540000	4620000	0.111269	82.9574	1
chr16	56769887	56919887	0.046262	72.1805	1
chr16	10869907	11119907	-0.0881549	25.8794	2
chr16	5049907	5149907	-0.00427505	55.7789	2
chr16	38889887	39059887	0.000959033	58.6466	1
chr16	29889914	30069914	-0.0901094	24.3719	2
chr16	44739887	45129887	0.114242	90.6801	3
chr16	90369755	90709755	0.175703	88.2206	1
chr16	57239887	57579887	0.172748	87.9699	1
chr16	33299914	33749914	-0.0703654	31.1558	2
chr16	31449914	31919914	-0.210164	12.0301	1
chr16	20709927	21189927	-0.0151023	50.1259	3
chr16	21529927	21739927	0.132981	84.9624	1
chr16	21829927	22009927	0.0271729	67.0025	3
chr16	22869927	22959927	-0.00823183	55.1378	1
chr16	30249914	30529914	-0.112852	20.3518	2
chr16	33819914	34119914	-0.0248438	45.7286	2
chr16	13109907	13639907	-0.0649616	32.5815	1
chr16	22869927	23049927	-0.0169327	50.7538	2
chr16	55479887	55849887	0.067542	77.4436	1
chr16	94808393	95338393	0.183033	89.4737	1
chr16	23159927	23389927	-0.296496	6.01504	1
chr16	42179887	42909887	-0.0290745	44.3609	1
chr16	55519887	55869887	0.067542	77.4436	1
chr16	30579914	31359914	-0.0137902	49.1139	5
chr16	8409907	8879907	-0.0321888	41.3706	6
chr16	97308393	97598393	-0.108005	21.3568	2
chr16	31079914	31359914	-0.0141503	50.3778	3
chr16	44479887	45159887	0.0743414	89.5674	7
chr16	94398393	96038393	0.139518	96.1832	7
chr16	8869907	9999907	-0.378951	4.51128	1
chr16	91039755	91659755	0.0225141	68.2741	6
chr16	91009755	91669755	0.0138088	64.631	7
chr16	58619887	59410174	0.00227397	57.2864	2
chr16	94448393	96038393	0.139518	96.1832	7
chr16	29639914	30529914	-0.101481	20.9596	4
chr16	42179887	44059887	-0.0893294	24.4332	3
chr16	72989755	74799755	0.19105	90.7268	1
chr16	55979887	57169887	-0.0459423	34.7826	9
chr16	29729914	30069914	-0.0901094	24.3719	2
chr16	33819914	33954914	-0.00628688	56.1404	1
chr16	85804755	87249755	0.433609	97.4937	1
chr16	58459887	58629887	0.0778538	79.198	1
chr16	22309927	22809927	-0.141383	15.3266	2
chr16	23449927	23899914	-0.168078	13.5338	1
chr17	31688055	32028055	0.0749134	74.7164	1
chr17	25508055	25703055	0.15824	85.8995	1
chr17	25568055	25703055	0.15824	85.8995	1
chr17	45733051	46033051	0.223576	95.2922	2
chr17	25893055	26018055	0.0904145	79.2208	2
chr17	26473055	26643055	0.37261	96.9206	1
chr17	14112993	14207993	0.0348816	65.8023	1
chr17	14542993	14907995	0.121423	82.0097	1
chr17	32348055	32498055	-0.00560759	51.6234	2
chr17	17393036	17628036	-0.111359	17.8571	2
chr17	14232993	14522993	0.65328	99.0276	1
chr17	57215577	57335577	0.101815	86.0163	3
chr17	14522993	14912995	0.121423	82.0097	1
chr17	87310660	87575660	-0.280818	5.18639	1
chr17	66225660	66490660	-0.0383849	39.06	1
chr17	79110660	79570660	0.119154	81.8476	1
chr17	29048055	29173055	0.0705871	79.0244	3
chr17	73305660	73885660	0.0340412	64.4481	2
chr17	35833055	35878055	-0.0442565	31.9218	4
chr17	35738055	35828055	0.16095	86.2237	1
chr17	31013055	31123055	0.0144793	59.8055	1
chr17	39843055	56010577	0.00766769	65.9048	93
chr17	26503055	26643055	0.37261	96.9206	1
chr17	34243055	34323055	-0.0871941	21.9512	3
chr17	31373055	31493055	0.0245329	62.5608	1
chr17	47793051	47873051	-0.0337891	41.1669	1
chr17	28373055	28533055	-0.469738	1.45867	1
chr17	24463055	24543055	-0.0439816	31.8108	5
chr17	26013055	26093055	-0.0424175	37.4392	1
chr17	25473055	25703055	0.15824	85.8995	1
chr17	34073055	34173055	0.0484563	69.3182	2
chr17	34243055	34353055	-0.0871941	21.9512	3
chr17	86480660	86910660	0.224252	92.2204	1
chr17	83870660	84400660	-0.0431571	37.4392	1
chr17	17763036	17843036	-0.148138	14.4246	1
chr17	26303055	26463055	0.0490499	69.6921	1
chr17	65870660	65960660	-0.0682189	30.3079	1
chr17	46033051	46143051	-0.021812	45.2188	1
chr17	66240660	66460660	-0.0383849	39.06	1
chr17	57240577	57340577	0.160232	90.5844	2
chr17	83870660	84440660	-0.0431571	37.4392	1
chr17	57090577	57170577	0.0614545	72.1232	1
chr17	23563033	23703033	-0.0182982	41.1093	5
chr17	43323051	43463051	0.240783	92.8687	1
chr17	26693055	26893055	0.078164	77.4351	2
chr17	87310660	87450660	-0.280818	5.18639	1
chr17	46263051	46513051	-0.0200313	41.6938	4
chr17	17393036	17543036	-0.120048	19.1248	1
chr17	35733055	35883055	-0.0414361	31.3725	6
chr17	27183055	27523055	-0.0216214	43.5772	3
chr17	17393036	17573036	-0.120048	19.1248	1
chr17	70740660	70990660	-0.00364836	53.0844	2
chr17	26663055	26893055	0.0707632	79.3496	3
chr17	25563055	25803055	0.0193583	62.623	8
chr17	83900660	84390660	-0.0431571	37.4392	1
chr17	73300660	73750660	-0.0194073	46.6775	1
chr17	65600660	65780660	-0.122896	17.9903	1
chr17	53510675	53690675	0.33036	95.9481	1
chr17	15523036	15723036	-0.0143707	49.2707	1
chr17	57090577	57340577	0.058514	77.4878	5
chr17	78190660	78440660	-0.0119724	49.3506	2
chr17	56800577	57010577	-0.275555	0.97561	3
chr17	83270660	83630660	0.0215486	61.6883	2
chr17	83270660	83860660	0.0362353	67.9153	4
chr17	83270660	83820660	0.000979024	51.2195	3
chr17	88250660	88510660	-0.141168	15.0729	1
chr17	12227134	12367134	0.142035	88.961	2
chr17	47793051	48113050	-0.0554333	31.8182	2
chr17	14232993	14912995	0.387351	98.2143	2
chr17	34643055	34853055	0.0233533	63.8889	6
chr17	34163055	34243055	0.161724	93.8111	4
chr17	55700702	55960577	0.0360345	65.0974	2
chr17	24153033	24413055	-0.0757586	21.8597	5
chr17	26303055	26643055	0.21083	94.3182	2
chr17	24173055	24423055	-0.0709378	24.5928	4
chr17	49930675	50240675	0.985584	99.3517	1
chr17	83270660	83490660	0.159492	86.0616	1
chr17	52560675	53390675	-0.135787	15.8833	1
chr17	24203055	24423055	-0.0643858	27.3171	3
chr17	72850660	73300660	-0.439844	0.487013	2
chr17	14282993	14912995	0.121423	82.0097	1
chr17	26273055	26663055	0.0896581	83.7398	3
chr17	86160660	86910660	0.0241276	62.3377	2
chr17	79650660	80020660	-0.00359536	53.0844	2
chr17	17623036	17843036	-0.148138	14.4246	1
chr17	55700702	56020577	0.0255407	65.0327	6
chr17	36223055	56010577	0.00953156	67.8917	101
chr17	78190660	78610660	-0.0119724	49.3506	2
chr17	43003051	43473051	-0.0769017	25.8117	2
chr17	47003051	47503051	-0.110176	18.0195	2
chr17	44453051	45383051	0.121229	88.1301	3
chr17	88010660	88530660	-0.141168	15.0729	1
chr17	79110660	79840660	0.0607183	75.6098	3
chr17	28193055	28533055	-0.0220739	39.2157	6
chr17	9167135	12037134	-0.0788135	25.1623	2
chr17	9757135	10747134	0.0701438	74.0681	1
chr17	88250660	88640660	-0.100653	20.1299	2
chr17	67640660	67840660	0.114811	81.5235	1
chr17	10307135	11977134	-0.227771	8.10373	1
chr17	49930675	50800675	0.537278	98.7013	2
chr17	63560651	65560660	-0.0984454	17.7524	4
chr18	65500346	65750346	0.0713454	78.5714	1
chr18	35955346	36120346	-0.0653603	34.2262	1
chr18	5160002	5600002	-0.0215183	49.1071	1
chr18	80478261	80738261	0.478233	98.2143	1
chr18	32280346	32415346	-0.0562108	36.9048	1
chr18	54825346	54990346	-0.130509	18.5075	2
chr18	31905346	32080346	0.0364547	68.9552	2
chr18	80603261	80728261	0.478233	98.2143	1
chr18	24046499	24301499	-0.221883	8.0597	2
chr18	54985346	55550346	0.0384099	68.75	1
chr18	36230346	36320346	-0.0641882	37.0149	2
chr18	36660346	36750346	-0.0528307	37.3494	5
chr18	75780346	76150346	0.220044	93.4524	1
chr18	61540346	61750346	-0.0555157	37.2372	4
chr18	60560346	60680346	0.0306192	68.5629	3
chr18	24301499	24551499	-0.0341687	47.4627	2
chr18	38020346	38220346	-0.0576196	36.0119	1
chr18	34930346	35560346	-0.133919	18.2635	3
chr18	34460346	34610346	-0.0109738	55.0595	1
chr18	54900346	54990346	-0.00659323	57.4405	1
chr18	77271261	77611261	0.174182	87.5	1
chr18	43390346	43520346	-0.00243269	58.631	1
chr18	60800346	60990346	-0.0667542	33.5329	3
chr18	38000346	38290346	-0.0326103	46.4072	3
chr18	36570346	36760346	-0.0245554	48.6405	6
chr18	58200346	58480346	-0.0404436	40.7738	1
chr18	56750346	57130346	0.64527	98.8095	1
chr18	24051499	24251499	0.0853946	79.4643	1
chr18	24061499	24201499	0.0853946	79.4643	1
chr18	61750346	61920346	0.022745	63.0952	1
chr18	77791261	77943261	0.0698525	77.9762	1
chr18	67630346	67820346	0.0549784	80.1802	4
chr18	30360346	31520346	0.0131683	61.791	2
chr18	67620346	67790346	-0.0339026	45.509	3
chr18	67360346	67440346	-0.0729721	32.4405	1
chr18	46330346	46530346	-0.173748	14.881	1
chr18	74220346	74410346	-0.0382158	41.9643	1
chr18	83060608	84550608	-0.181288	12.8358	2
chr18	53730346	53960346	-0.465075	2.08333	1
chr18	73180346	73630346	-0.281435	8.03571	1
chr18	73640346	73860346	0.0948522	83.2836	2
chr18	46300346	46570346	-0.173748	14.881	1
chr18	37480346	37890346	0.00406137	59.8214	1
chr18	37510346	37890346	0.00406137	59.8214	1
chr18	3500002	4180002	-0.0536029	37.7976	1
chr18	74060346	74210346	0.162769	86.6071	1
chr18	34290346	34610346	-0.0285356	47.2892	5
chr18	56610346	57130346	0.317557	97.6119	2
chr18	38310346	38600346	-0.180306	13.4328	2
chr18	42320346	42580346	-0.0682741	33.9286	1
chr18	3490002	4140002	-0.0536029	37.7976	1
chr18	35950346	36340346	-0.0880107	27.9279	4
chr18	52960346	53680346	-0.184497	6.00601	4
chr18	75600346	76160346	0.220044	93.4524	1
chr18	53990346	54990346	-0.130509	18.5075	2
chr18	75030346	75600346	0.178832	88.3929	1
chr18	32890346	33800346	-0.043049	42.042	4
chr18	65290346	65750346	0.122107	87.1642	2
chr18	42600346	43180346	-0.0683951	33.9286	1
chr18	56370346	56720346	0.0624703	80.5389	3
chr18	84080608	84540608	-0.145171	16.9643	1
chr18	63740346	64510346	0.0584884	75.5224	2
chr18	10030002	10260002	0.0502432	72.3214	1
chr18	3490002	4370002	0.0898003	82.6866	2
chr18	64740346	65280346	0.00504932	60.119	1
chr18	56600346	57100346	0.317557	97.6119	2
chr18	63740346	64480346	-0.111972	23.2143	1
chr18	56600346	57330346	-0.0749422	31.4371	3
chr18	5590002	6040002	0.322672	96.131	1
chr18	74210346	74720346	-0.0671818	35.2239	2
chr18	6240002	6480002	-0.130354	18.75	1
chr18	44390346	44820346	0.0187584	63.0952	1
chr18	77271261	77721261	0.021112	64.1791	2
chr18	83820608	84540608	-0.181288	12.8358	2
chr18	80273261	80743261	0.251148	95.8209	2
chr18	65300346	65920346	0.031739	69.6697	4
chr18	84680608	84950608	-0.0150297	53.2738	1
chr18	6700002	7710002	0.224264	95.8084	3
chr18	16231491	16821491	-0.812864	0.595238	1
chr18	46620346	46910346	0.0214541	66.0661	4
chr18	56570346	57090346	0.317557	97.6119	2
chr18	15571491	16211491	-0.145602	16.9643	1
chr18	62250346	62670346	-0.138821	17.6119	2
chr18	58510346	60160346	0.0678831	82.0359	3
chr18	61540346	61950346	-0.0348421	43.2024	6
chr18	32480346	33790346	-0.0618972	33.4337	5
chr18	34600346	35590346	-0.0327531	43.865	11
chr18	67870346	68470346	0.0859198	86.5269	3
chr18	62250346	62970346	-0.0686287	32.4324	4
chr18	80483261	81923261	0.0420126	72.4551	3
chr19	9915510	9995510	-0.656265	0.681818	1
chr19	4495000	4745000	0.0489857	75.3425	3
chr19	58915510	59205510	0.0918886	80.4545	1
chr19	27445510	28765510	-0.257546	4.10023	2
chr19	54045510	55205510	0.0104918	60.9091	1
chr19	21370510	21565510	0.283998	94.7727	1
chr19	4980000	5020000	0.0458096	71.5909	1
chr19	5960000	6050000	-0.191706	8.65604	2
chr19	7225510	7355510	-0.159857	11.6438	3
chr19	7265510	7355510	-0.0959391	22.779	2
chr19	3620000	3720000	-0.125882	17.5	1
chr19	6260000	6340000	-0.067782	31.4351	2
chr19	10055510	10205510	-0.0279163	44.5205	3
chr19	10335510	10495510	-0.124419	17.9545	1
chr19	7265510	7425510	-0.0959391	22.779	2
chr19	10255510	10495510	-0.124419	17.9545	1
chr19	45805510	46025510	0.00301081	57.4032	2
chr19	59445510	60154097	-0.0454149	37.5854	2
chr19	20355510	20445510	0.182354	89.5455	1
chr19	46585510	46735510	0.0799147	80.6378	2
chr19	44155510	44405510	-0.366451	4.31818	1
chr19	4750000	4910000	-0.0907292	20.8716	5
chr19	21565510	21755510	-0.0658629	32.2727	1
chr19	36855510	37005510	-0.00389909	57.2727	1
chr19	42045510	42165510	-0.00645198	51.3761	5
chr19	32505510	32695510	-0.200111	12.2727	1
chr19	34235510	34665510	0.102018	94.8956	10
chr19	47175510	47345510	-0.0427046	38.4091	1
chr19	34665510	34925510	-0.0926835	24.7727	1
chr19	42205510	42665510	0.0687543	78.8155	2
chr19	47505510	47835510	-0.025723	45.2055	3
chr19	46755510	46985510	0.0228863	63.8636	1
chr19	20355510	20765510	0.0530089	74.2597	2
chr19	24955510	25335510	-0.102735	22.9545	1
chr19	47665510	47825510	-0.19754	12.2727	1
chr19	34545510	34645510	0.0729834	86.6972	5
chr19	6490000	6865510	-0.078931	28.0182	2
chr19	42185510	42435510	0.0668189	76.8182	1
chr19	4490000	4980000	-0.0245821	47.907	11
chr19	12485510	12795510	-0.0596641	33.4091	1
chr19	53015510	53365510	0.020217	63.4091	1
chr19	53645510	55075510	-0.087643	21.5596	5
chr19	53015510	53335510	0.020217	63.4091	1
chr19	11765510	12005510	0.0487702	78.032	4
chr19	59455510	59944097	-0.0454149	37.5854	2
chr19	40355510	40735510	-0.0792942	28.0182	2
chr19	20795510	21565510	0.195854	94.9886	2
chr19	36855510	37415510	-0.0334088	38.8506	6
chr19	40755510	41025510	-0.0804872	25.5708	3
chr19	36875510	37395510	-0.0334088	38.8506	6
chr19	37945510	38205510	-0.0909512	24.7727	1
chr19	6630000	6865510	-0.078931	28.0182	2
chr19	24955510	25445510	-0.0402231	40.5467	2
chr19	20355510	20735510	0.0530089	74.2597	2
chr19	47355510	47825510	-0.0450649	36.3844	4
chr19	13975510	15045510	-0.16602	13.8636	1
chr19	17115510	18555510	0.406815	98.4055	2
chr19	10065510	10555510	0.0237439	70.5069	7
chr19	12005510	12495510	-0.0423488	38.4091	1
chr19	27445510	28165510	-0.331206	4.77273	1
chr19	53645510	55205510	-0.0712872	25.977	6
chr19	34925510	36865510	0.0341245	73.1651	5
chr19	34965510	36865510	0.0341245	73.1651	5
chr1	153557870	153747870	0.100159	79.6272	1
chr1	135863423	135948423	-0.0359658	39.4141	1
chr1	118768423	119083423	0.437811	97.47	1
chr1	88423425	88743425	-0.0943327	19.8667	2
chr1	59248156	59623156	-0.129641	16.6445	1
chr1	90058425	90593425	-0.125657	17.4434	1
chr1	132758423	132973423	0.122579	82.6897	1
chr1	143812870	144007870	0.26901	93.7417	1
chr1	133378423	133608423	-0.0359	39.5473	1
chr1	72713426	72858426	-0.0337665	40.7457	1
chr1	170894869	170999869	-0.218423	8.38881	1
chr1	128368423	128828423	-0.0693782	29.8269	1
chr1	135168423	135378423	-0.0576398	28.8385	3
chr1	63663426	64453426	0.113577	83.8667	2
chr1	191831121	192096119	-0.0112871	49.6	2
chr1	86178425	86343425	0.0342031	65.779	1
chr1	106063423	106398423	-0.553471	0.665779	1
chr1	155032870	155282870	0.0304204	64.753	3
chr1	178524869	179149869	-0.772888	0.399467	1
chr1	90203425	90593425	-0.125657	17.4434	1
chr1	134148423	134343423	-0.00157456	54.8602	1
chr1	85853425	86008425	-0.148392	10.8	2
chr1	189701121	189881121	0.240749	92.8096	1
chr1	179849869	180219869	0.127894	83.0892	1
chr1	64718426	64923426	-0.0900941	24.3675	1
chr1	191576121	191816121	0.101668	79.7603	1
chr1	39003155	39528155	0.111502	87.4499	3
chr1	55888156	56988156	-0.242552	6.79095	1
chr1	80178425	80518425	-0.315487	3.86152	1
chr1	111658423	112383423	0.0459406	69.3742	1
chr1	106423423	106718423	0.304252	94.8069	1
chr1	45818155	46028155	0.0731955	74.9667	1
chr1	185671121	186721121	0.217647	94.5333	2
chr1	134053423	134103423	0.28601	94.1411	1
chr1	86498425	86538425	-0.215207	8.78828	1
chr1	171159869	171224869	-0.000408019	53.7333	2
chr1	135713423	135753423	0.0824206	76.2983	1
chr1	33683155	33748155	0.0177049	61.3848	1
chr1	132308423	132353423	0.00198071	56.3249	1
chr1	74283426	74363426	-0.0645011	29.2	2
chr1	74303426	74393426	-0.00924573	51.3981	1
chr1	172139869	172319869	0.110188	88.6364	4
chr1	172109869	172319869	0.108179	89.5582	5
chr1	90643425	90853423	0.713565	99.3342	1
chr1	86203425	86343425	0.0342031	65.779	1
chr1	88463425	88713425	-0.0943327	19.8667	2
chr1	181269869	181549869	-0.0398097	38.0826	1
chr1	190936121	191066121	-0.0625004	29.4667	2
chr1	135713423	135793423	-0.0122373	48.9333	2
chr1	153892870	154122870	0.203732	90.4128	1
chr1	88463425	88563425	0.0395451	67.51	1
chr1	194833806	194963806	-0.191358	10.7856	1
chr1	72853426	73863426	1.17951	99.7337	1
chr1	155122870	155222870	0.0418912	68.1333	2
chr1	90643425	90963423	0.2731	96.6667	2
chr1	131283423	131553423	-0.0953333	23.4354	1
chr1	161999869	162319869	-0.140369	15.0466	1
chr1	165769869	166159869	0.142043	89.2	2
chr1	170909869	170989869	-0.218423	8.38881	1
chr1	36363155	36473155	-0.0549525	33.0226	1
chr1	63663426	63763426	0.0546649	71.2383	1
chr1	132783423	132973423	0.122579	82.6897	1
chr1	158669869	159139869	0.131449	83.6218	1
chr1	136303423	136453423	0.106224	80.6924	1
chr1	74473426	74583426	-0.0575256	32.2237	1
chr1	163989869	164139869	-0.0272767	42.743	1
chr1	184266121	184746121	-0.0817937	25.9654	1
chr1	87763425	87933425	-0.0805864	26.498	1
chr1	161969869	162329869	-0.140369	15.0466	1
chr1	191826121	191916121	-0.0140098	49.0013	1
chr1	85933425	86013425	-0.0204964	45.4061	1
chr1	87783425	87923425	-0.0805864	26.498	1
chr1	121243423	121393423	0.0758817	75.6325	1
chr1	132163423	132363423	-0.00239972	53.0667	2
chr1	134243423	134333423	-0.00157456	54.8602	1
chr1	184446121	184736121	-0.0817937	25.9654	1
chr1	189026121	189586121	-0.186813	10.9188	1
chr1	37883155	37993155	0.0843392	76.8309	1
chr1	88753425	89193425	0.0512633	70.5726	1
chr1	39003155	39383155	0.138599	88.2667	2
chr1	72713426	73863426	0.57287	99.3333	2
chr1	181269869	181619869	-0.0398097	38.0826	1
chr1	184256121	184796121	-0.0817937	25.9654	1
chr1	93163423	93323423	0.225292	95.3333	2
chr1	177439869	177689869	-0.007675	52.8628	1
chr1	86613425	87193425	0.384951	97.0706	1
chr1	90643425	90923423	0.713565	99.3342	1
chr1	165769869	165999869	0.493544	98.1358	1
chr1	119083423	119493423	-0.0484689	35.6858	1
chr1	51463156	51593156	0.0384741	66.8442	1
chr1	51463156	51623156	0.0384741	66.8442	1
chr1	172409869	172639869	0.110304	88.9037	4
chr1	169949869	170169869	-0.199509	10.253	1
chr1	128543423	128833423	-0.0693782	29.8269	1
chr1	37683155	37873155	0.212135	91.0786	1
chr1	178279869	178469869	0.0332765	65.3333	2
chr1	79783425	80183425	0.288616	94.2743	1
chr1	158709869	159139869	0.131449	83.6218	1
chr1	104983423	105633423	0.142765	84.9534	1
chr1	134643423	134843423	0.00604795	57.4567	1
chr1	93123423	93343423	0.225292	95.3333	2
chr1	87443425	87763425	0.121442	85.3333	2
chr1	57423156	58003156	-0.0158468	48.0692	1
chr1	178309869	178459869	0.0332765	65.3333	2
chr1	52643156	52753156	0.0162489	60.3196	1
chr1	54533156	55003156	-0.51329	1.06525	1
chr1	83173425	83723425	-0.000484706	55.6591	1
chr1	34653155	34833155	-0.0069199	53.3955	1
chr1	36343155	36493155	-0.0549525	33.0226	1
chr1	159389869	160069869	-0.229777	7.32357	1
chr1	55883156	57213156	-0.242552	6.79095	1
chr1	90963423	91243423	0.143986	89.4667	2
chr1	190046121	190806121	-0.00833742	52.3302	1
chr1	87433425	87743425	0.121442	85.3333	2
chr1	128363423	128593423	-0.168687	9.33333	2
chr1	133173423	133613423	-0.0407322	37.8667	2
chr1	55393156	55863156	0.206021	90.5459	1
chr1	88733425	89213425	0.0512633	70.5726	1
chr1	40093155	40383155	0.0827803	78.8	2
chr1	156749869	157049869	-0.210856	9.18775	1
chr1	57413156	58303156	-0.13527	9.62567	4
chr1	127913423	128213423	-0.0983069	23.1691	1
chr1	138833423	139273423	0.085046	77.0972	1
chr1	159289869	160079869	-0.229777	7.32357	1
chr1	106533423	106743423	0.304252	94.8069	1
chr1	87473425	87723425	0.121442	85.3333	2
chr1	186176121	186726121	0.372888	96.8043	1
chr1	40383155	40543155	0.0377182	66.7111	1
chr1	40013155	40383155	0.0595014	75.0334	3
chr1	55233156	55883156	0.0928126	84.6462	3
chr1	41143155	42703155	0.0429064	68.3089	1
chr1	106403423	106763423	0.113904	84	2
chr1	169529869	169929869	-0.0517604	34.221	1
chr1	86643425	87193425	0.384951	97.0706	1
chr1	134353423	134613423	0.0526547	75	4
chr1	164339869	165129869	0.0440865	68.4421	1
chr1	162349869	162669869	0.205668	93.8667	2
chr1	133693423	134043423	0.174016	87.0839	1
chr1	55883156	57393156	-0.242552	6.79095	1
chr1	164309869	165129869	0.0440865	68.4421	1
chr1	75643425	77523425	0.236921	92.6764	1
chr1	132363423	132613423	0.0741188	79.5728	3
chr1	172629869	173389869	-0.0236699	43.2577	3
chr1	79783425	80113425	0.288616	94.2743	1
chr1	136543423	136743423	-0.0462901	35.2	2
chr1	170629869	170849869	0.0987327	79.0945	1
chr1	166729869	167219869	0.0490764	70.1731	1
chr1	81513425	82293425	-0.32515	3.72836	1
chr1	30783155	31163155	0.189584	93.0667	2
chr1	51633156	52103156	0.0458156	69.241	1
chr1	61173156	62703426	0.00816131	56.2667	2
chr1	59853156	60093156	-0.399251	2.13049	1
chr1	189886121	190806121	-0.00833742	52.3302	1
chr1	53903156	54383156	-0.0250225	43.5419	1
chr1	164359869	164909869	0.0440865	68.4421	1
chr1	175029869	175669869	-0.0486461	33.8667	2
chr1	154782870	155232870	0.0304204	64.753	3
chr1	19199919	20519919	-0.0908413	24.2344	1
chr1	161749869	161969869	0.246651	93.0759	1
chr1	161209869	161749869	-0.247892	3.6	2
chr1	53713156	53903156	0.186494	88.5486	1
chr1	172409869	173389869	0.0682951	81.7694	6
chr1	41263155	42703155	0.0429064	68.3089	1
chr1	51333156	51603156	0.0384741	66.8442	1
chr1	61923426	62703426	-0.0154259	48.2024	1
chr1	90953423	91373423	0.0348626	67.1123	4
chr1	44743155	45763155	0.926816	100	2
chr1	78523425	79653425	-0.184319	7.86667	2
chr1	83733425	84723425	0.135097	87.6	2
chr1	163149869	164139869	0.0461895	73.494	5
chr1	88423425	89213425	-0.0458007	33.6449	3
chr1	51463156	52003156	0.0421448	68.2667	2
chr1	176869869	177449869	0.0712358	74.8336	1
chr1	41383155	42703155	0.0429064	68.3089	1
chr1	88143425	88293425	-0.0194635	46.0719	1
chr1	86733425	132353423	-0.00830564	39.8413	122
chr1	118553423	119083423	0.437811	97.47	1
chr1	58753156	59003156	0.0259511	61.8158	3
chr1	155032870	155542870	0.0444151	71.123	4
chr1	154782870	155282870	0.0304204	64.753	3
chr1	69243426	69783426	-0.136652	15.5792	1
chr1	130873423	131263423	0.0633009	77.9412	4
chr1	90923423	91363423	0.0348626	67.1123	4
chr1	66103426	66683426	0.0293622	63.7816	1
chr1	150442870	151392870	0.1365	90.2537	3
chr1	69783426	71513426	-0.0736889	26.5333	2
chr1	75923425	77523425	0.236921	92.6764	1
chr1	44743155	45633155	0.926816	100	2
chr1	78523425	79693425	-0.0925056	18.9586	3
chr1	70263426	71513426	-0.194877	10.5193	1
chr1	69783426	72143426	0.0640701	79.2503	5
chr1	157549869	159139869	0.0686743	78.2377	3
chr1	72713426	73633426	0.57287	99.3333	2
chr1	44223155	45763155	0.766986	100	3
chr1	70123426	71533426	-0.194877	10.5193	1
chr1	46413155	53713156	0.0518449	83.288	16
chr1	89643425	90593425	-0.125657	17.4434	1
chr1	106063423	106733423	-0.124609	13.6	2
chr1	191576121	192106119	0.0263646	62.2163	3
chr1	156739869	157289869	-0.210856	9.18775	1
chr1	82783425	83723425	-0.064975	28.9333	2
chr1	125783423	126433423	-0.0109826	50.7989	1
chr1	42913155	43263155	-0.0376754	39.3333	2
chr1	70263426	72123426	0.0682129	79.4118	4
chr1	179759869	181179869	-0.00964467	47.29	14
chrX	73784661	73934661	0.0127422	62.6289	5
chrX	142195457	142315457	0.0948642	80.6122	1
chrX	7912874	8022874	-0.0671963	32.2251	2
chrX	101124661	101334661	-0.0411488	40.9207	2
chrX	74244661	74414661	-0.0767516	15.7068	11
chrX	153385457	153515457	-0.261223	8.16327	1
chrX	48016823	48096823	0.0166501	61.7347	1
chrX	134605461	134725461	-0.00151757	56.266	2
chrX	134125461	134325461	0.0361246	67.602	1
chrX	101124661	101294661	-0.0226032	47.1939	1
chrX	151885457	152055457	-0.0491572	37.7551	1
chrX	36220005	36400005	-0.0201083	48.2143	1
chrX	134745461	134835461	0.0419138	70.844	2
chrX	151855457	152055457	-0.0491572	37.7551	1
chrX	20802874	20952874	0.0737005	84.5758	4
chrX	134745461	134935461	0.0419138	70.844	2
chrX	134725461	134925461	0.0419138	70.844	2
chrX	51066823	51376823	0.0776585	79.0816	1
chrX	96004661	96174661	-0.0888569	26.2755	1
chrX	166802068	167212068	0.0313975	66.0714	1
chrX	12672874	13082874	-0.156112	15.5612	1
chrX	140475461	140605461	-0.010275	54.3367	1
chrX	73054661	73444661	-0.214936	3.84615	3
chrX	36510005	37050005	-0.0344106	42.5974	8
chrX	160572068	161032068	-0.000848566	56.266	2
chrX	134605461	134935461	0.0201981	65.2956	4
chrX	99124661	99664661	-0.0199373	49.6164	2
chrX	7422874	7682874	-0.0280445	45.1031	5
chrX	151885457	152255457	-0.00257254	53.5897	3
chrX	141205457	142105457	-0.367749	4.59184	1
chrX	136745461	137025461	0.0506099	74.1688	2
chrX	20662874	20952874	0.0258399	72.5389	7
chrX	101444661	101674661	-0.0303803	45.5243	2
chrX	157722068	158932068	-0.0162105	50.7653	1
chrX	35830005	36190005	-0.0971315	23.2737	2
chrX	164542068	166172068	-0.00376995	53.3333	3
chrX	142195457	142535457	-0.0319167	45.2685	2
chrX	166162068	167242068	-0.119369	13.4367	6
chrX	142815457	143455457	-0.0743811	30.3571	1
chrX	155375457	157462068	-0.0663993	32.7366	2
chrX	51376823	52356823	-0.248325	5.11509	2
chrX	103484661	103614661	0.0191579	63.0102	1
chrX	142820457	143055457	-0.0743811	30.3571	1
chrX	50671823	51376823	-0.0299874	43.9589	4
chrX	166162068	166652068	-0.149522	8.76289	5
chr2	157459264	157574264	-0.0575699	27.449	2
chr2	167684500	167899500	0.19263	87.7676	1
chr2	26449480	26564480	-0.216207	8.15494	1
chr2	32404480	32489480	-0.130708	15.0866	1
chr2	167529500	167604500	0.0148176	55.8614	1
chr2	155514264	155594264	0.00534949	50	2
chr2	103564843	103719843	-0.068102	27.7268	1
chr2	31479480	31659480	-0.345471	3.16004	1
chr2	168469500	168634500	0.115527	78.8991	1
chr2	157329264	157574264	-0.161721	5.01022	4
chr2	156874264	156999264	-0.107819	19.2661	1
chr2	116894264	117184264	-0.263217	5.50459	1
chr2	165069500	165364500	-0.0279434	37.2829	3
chr2	155669264	155759264	-0.0618468	26.3265	2
chr2	26649480	26904480	-0.0954942	17.7551	2
chr2	155844264	155949264	-0.264991	5.50459	1
chr2	172829499	172994499	0.235892	91.1315	1
chr2	167069500	167224500	-0.154576	12.5382	1
chr2	30424480	30809480	-0.275906	4.89297	1
chr2	78954843	79499843	0.0826966	75.5102	2
chr2	13398373	13573373	0.0645415	69.5209	1
chr2	103864843	103984843	-0.0534311	31.2946	1
chr2	92884843	93054843	-0.108322	15.8163	2
chr2	179920295	180060295	-0.0751543	23.2653	2
chr2	172999499	173084499	0.0681532	71.8367	2
chr2	164099264	164409500	0.12401	79.9185	1
chr2	116894264	117244264	-0.263217	5.50459	1
chr2	33154480	33349480	-0.220241	7.64526	1
chr2	33489480	33734480	-0.306324	3.97554	1
chr2	74066943	74661943	-0.0165863	44.1386	1
chr2	151874264	151999264	-0.00851361	48.2161	1
chr2	118639264	118879264	-0.0912668	14.1249	5
chr2	92489843	92839843	0.346891	95.107	1
chr2	160594264	160884264	-0.052029	27.477	3
chr2	21278373	21928373	-0.0454028	33.7411	1
chr2	104134843	104589843	0.153239	83.3843	1
chr2	30429480	30944480	-0.189582	0.716479	5
chr2	129679264	129874264	-0.0839029	23.3435	1
chr2	117259264	117444264	0.274981	92.9664	1
chr2	110224843	110569843	0.134511	81.1417	1
chr2	128694264	129084264	-0.170661	3.88548	4
chr2	26644480	27034480	-0.063871	14.0802	9
chr2	146624264	147309264	-0.158236	9.18367	2
chr2	29814480	29859480	-0.0975351	21.1009	1
chr2	32709480	32759480	0.196039	88.0734	1
chr2	32629480	32694480	0.296849	93.9857	1
chr2	31024480	31154480	-0.463737	1.63099	1
chr2	32034480	32134480	0.0716981	72.8571	2
chr2	32784480	32864480	-0.381595	2.95617	1
chr2	152694264	152774264	-0.106018	19.8777	1
chr2	91979843	92059843	0.214979	89.8063	1
chr2	31474480	31644480	-0.345471	3.16004	1
chr2	160714264	160884264	0.0585353	68.8776	2
chr2	157484264	157564264	0.13817	81.6514	1
chr2	29894480	30004480	-0.210168	8.66463	1
chr2	30824480	30934480	-0.33229	1.12245	2
chr2	32704480	32784480	-0.00712889	42.5793	5
chr2	126844264	127004264	-0.172079	11.0092	1
chr2	164414500	164534500	-0.139316	7.56646	4
chr2	35284480	35364480	-0.173679	10.9072	1
chr2	127244264	127344264	-0.175269	5.2094	3
chr2	26054480	26144480	0.0288952	59.735	1
chr2	32404480	32564480	-0.130708	15.0866	1
chr2	157014264	157094264	-0.220575	7.64526	1
chr2	13288373	13578373	0.0645415	69.5209	1
chr2	32854480	32934480	-0.387673	2.54842	1
chr2	180175295	180255295	-0.0606	29.3578	1
chr2	32604480	32694480	0.137546	85.5102	2
chr2	25424480	25504480	-0.0544896	30.683	1
chr2	166584500	166854500	-0.037242	36.3914	1
chr2	163044264	163344264	0.0243745	58.1633	2
chr2	93469843	93809843	0.247018	91.5392	1
chr2	10148373	10288373	-0.0595769	29.4597	1
chr2	127884264	128414264	-0.690332	0.509684	1
chr2	29234480	29564480	-0.17452	10.8053	1
chr2	152934264	153014264	-0.0576054	29.7655	1
chr2	128124264	128404264	-0.690332	0.509684	1
chr2	156864264	157084264	-0.104119	14.6067	3
chr2	157284264	157574264	-0.161721	5.01022	4
chr2	144004264	144274264	-0.15221	12.844	1
chr2	112259843	112369843	-0.00533286	45.1481	3
chr2	122374264	122634264	0.129369	83.9796	2
chr2	32974480	33134480	-0.374001	2.95617	1
chr2	150604264	150754264	0.137359	81.5494	1
chr2	148374264	148574264	-0.00359164	47.7551	2
chr2	35544480	35734480	0.0253466	59.2253	1
chr2	37814480	38384480	-0.0146488	45.0051	1
chr2	76401943	76611943	-0.10834	19.1641	1
chr2	76361943	76621943	-0.0243463	38.8776	2
chr2	127884264	128574264	-0.690332	0.509684	1
chr2	33154480	33404480	-0.220241	7.64526	1
chr2	180565295	180765295	0.0562994	72.0287	6
chr2	169054500	170104500	0.578603	99.1837	2
chr2	91109843	91279843	0.070288	77.7436	7
chr2	25414480	25554480	0.0749132	75.383	3
chr2	118264264	118424264	-0.178947	10.7034	1
chr2	29194480	29584480	-0.0354138	35.9184	2
chr2	92879843	93189843	-0.108322	15.8163	2
chr2	112369843	112489843	0.0942239	77.551	2
chr2	27924480	28424480	-0.138507	14.0673	1
chr2	58707589	59441943	-0.433562	0.306122	2
chr2	5088954	5808954	-0.123714	12.551	2
chr2	33964480	34524480	-0.446483	1.73293	1
chr2	92479843	92819843	0.346891	95.107	1
chr2	31684480	31914480	-0.162317	11.8247	1
chr2	148124264	148574264	-0.00359164	47.7551	2
chr2	26324480	26574480	-0.0861524	10.3696	8
chr2	117534264	118254264	0.0782729	72.2732	1
chr2	32974480	33354480	-0.297121	1.63265	2
chr2	158904264	160594264	0.0326664	61.0601	1
chr2	75881943	76071943	-0.00798207	48.8277	1
chr2	128124264	128374264	-0.690332	0.509684	1
chr2	112359843	112469843	0.0603508	69.1837	2
chr2	133544264	134484264	0.129195	80.632	1
chr2	5088954	5408954	-0.42712	1.9368	1
chr2	24294480	24404480	-0.0310302	38.736	1
chr2	32024480	32214480	0.0716981	72.8571	2
chr2	3542728	3792728	0.273282	92.9664	1
chr2	24964480	25184480	-0.14276	6.54397	4
chr2	109899843	110569843	0.0858227	79.1624	3
chr2	174304499	174864499	0.064173	74.0779	6
chr2	35204480	35374480	-0.0486679	30.2041	2
chr2	92919843	93199843	0.15073	83.1804	1
chr2	127814264	128644264	-0.690332	0.509684	1
chr2	158044264	158214264	0.109586	78.1855	1
chr2	121184264	121404264	0.0168816	53.8304	3
chr2	103759843	103869843	-0.259447	5.60652	1
chr2	122374264	122564264	0.106866	77.7778	1
chr2	113529843	113799843	-0.638449	0.611621	1
chr2	29994480	30314480	-0.0707592	14.8871	8
chr2	26044480	26274480	-0.0268946	38.2653	2
chr2	49354480	49714480	-0.17883	10.7034	1
chr2	172824499	173084499	0.124066	84.9847	3
chr2	153664264	153934264	-0.0993621	17.2449	2
chr2	148124264	148674264	-0.00359164	47.7551	2
chr2	153664264	153964264	-0.0993621	17.2449	2
chr2	5078954	5828954	-0.123714	12.551	2
chr2	84449843	84669843	-0.11151	18.6544	1
chr2	102679843	103019843	-0.398251	2.14067	1
chr2	101699843	102459843	-0.01065	40.6346	5
chr2	172474500	172994499	0.235892	91.1315	1
chr2	159054264	160584264	0.0326664	61.0601	1
chr2	155514264	155774264	-0.103135	11.8731	5
chr2	145904264	146414264	0.103479	79.4898	2
chr2	58027589	58467589	-0.0507764	31.8043	1
chr2	31474480	31794480	-0.253882	3.36735	2
chr2	73941943	74671943	-0.0165863	44.1386	1
chr2	84819843	85049843	0.0202299	56.0901	5
chr2	131094264	131414264	-0.0915051	11.3846	7
chr2	128114264	128584264	-0.690332	0.509684	1
chr2	180265295	180585295	-0.0700904	27.3191	1
chr2	12008373	12418373	-0.215572	8.25688	1
chr2	127854264	128404264	-0.690332	0.509684	1
chr2	127804264	128684264	-0.690332	0.509684	1
chr2	21968373	22734480	-0.0275555	38.2653	2
chr2	91109843	91509843	0.070288	77.7436	7
chr2	172994499	173184499	0.0681532	71.8367	2
chr2	172474500	173084499	0.124066	84.9847	3
chr2	126844264	127224264	-0.0209551	38.2413	4
chr2	5078954	5438954	-0.42712	1.9368	1
chr2	113509843	113779843	-0.638449	0.611621	1
chr2	129494264	129874264	0.0291263	59.6939	2
chr2	73901943	74671943	-0.0201484	41.0204	2
chr2	168244500	168644500	0.115527	78.8991	1
chr2	11998373	12388373	-0.215572	8.25688	1
chr2	38644480	38874480	-0.638982	0.611621	1
chr2	126824264	127234264	-0.0209551	38.2413	4
chr2	34854480	35144480	-0.115791	17.9409	1
chr2	136904264	137734264	0.606659	98.6748	1
chr2	131814264	132124264	-0.098066	21.1009	1
chr2	49324480	49724480	-0.17883	10.7034	1
chr2	26444480	26914480	-0.100863	8.71795	7
chr2	158864264	160594264	0.0326664	61.0601	1
chr2	125254264	125614264	0.735697	99.1845	1
chr2	124094264	125194264	-0.164355	8.67347	2
chr2	10358373	11068373	0.156727	83.894	1
chr2	20878373	21928373	-0.0761427	22.7551	2
chr2	79499843	79779843	0.0579748	67.788	1
chr2	78041943	79499843	0.0582108	69.9694	3
chr2	116894264	117444264	0.00349538	48.1103	3
chr2	71251943	71581943	-0.249393	0.102354	5
chr2	84829843	85009843	0.0865276	76.2245	2
chr2	93059843	93419843	-0.113765	14.6939	2
chr2	133544264	134034264	0.129195	80.632	1
chr2	27774480	28424480	-0.118335	13.4694	2
chr2	168264500	168664500	0.115527	78.8991	1
chr2	173554499	174904499	-0.0692441	9.89691	12
chr2	31474480	31914480	-0.223361	1.94076	3
chr2	135384264	136134264	-0.478953	1.52905	1
chr2	47484480	48904480	-0.0347238	37.105	1
chr2	115514264	116074264	-0.410679	1.9368	1
chr2	8668373	10288373	-0.195516	0.614125	5
chr2	122374264	122764264	-0.0746436	20.1431	4
chr2	173584499	174284499	-0.162271	4.80573	4
chr2	152884264	153404264	-0.112263	4.31655	9
chr2	19408373	19738373	-0.0210911	41.896	1
chr2	124094264	125224264	-0.164355	8.67347	2
chr2	73571943	74671943	-0.0811518	14.3443	6
chr2	91979843	92189843	0.214979	89.8063	1
chr2	179915295	180255295	-0.0560928	19.5072	8
chr2	34694480	35174480	-0.0923831	13.9202	5
chr2	128694264	129264264	0.00572416	50.616	8
chr2	26644480	27244480	-0.063871	14.0802	9
chr2	6208954	8648373	-0.0076684	45.5102	2
chr2	120514264	120914264	-0.0171356	38.1781	5
chr2	61631943	62631943	0.100665	82.2086	4
chr2	61981943	62631943	0.281027	96.0204	2
chr2	122804264	125224264	-0.147224	8.78447	3
chr2	109899843	110989843	0.0663267	73.1084	4
chr2	11998373	13248373	-0.119061	12.7681	3
chr2	110219843	110989843	0.0711747	72.551	2
chr2	93199843	93799843	0.158092	90.2962	3
chr2	114264264	116114264	-0.346196	1.02041	2
chr2	170514500	172214500	0.216476	89.9083	1
chr2	128664264	129284264	0.00572416	50.616	8
chr2	114434264	116824264	-0.346196	1.02041	2
chr2	27544480	28424480	-0.10102	15.1175	3
chr2	52104480	53140966	-0.176531	1.74002	5
chr2	13288373	14698373	-0.0516024	21.9713	8
chr2	127214264	128644264	-0.146706	0.823045	10
chr2	35164480	37404480	-0.0797193	5.36636	13
chr3	107092082	107192082	-0.0462559	36.5231	1
chr3	89091078	89161078	0.0291396	63.7959	1
chr3	100971077	101296077	-0.15162	11.5016	2
chr3	145937036	146182036	-0.0862551	24.5614	1
chr3	121547082	121742082	-0.170587	12.1212	1
chr3	29031078	29731078	-0.098093	22.6475	1
chr3	87241078	87506078	-0.0241143	44.3381	1
chr3	31056078	31136078	-0.316223	4.14673	1
chr3	53031078	53331078	0.127123	82.7751	1
chr3	134647036	135207036	-0.065358	30.303	1
chr3	130087082	130692082	0.61181	99.0431	1
chr3	129827082	130062082	-0.107895	15.3846	4
chr3	146342036	146787036	0.028241	66.5595	6
chr3	135292036	135732036	0.115549	91.1717	5
chr3	51481078	52106078	-0.161015	6.73077	4
chr3	151717036	152097036	0.0480852	69.4888	2
chr3	92146078	93011078	0.0199278	61.4035	1
chr3	87996078	88076078	0.0603271	71.9298	1
chr3	90396078	90476078	-0.0232103	44.6571	1
chr3	84346078	84536078	-0.190016	11.3238	1
chr3	115707082	115897082	0.075398	74.9601	1
chr3	96276077	96446077	0.00122842	56.1404	1
chr3	108157082	108257082	-0.00207552	49.76	3
chr3	108067082	108147082	-0.103029	19.1693	2
chr3	51476078	51556078	0.0753206	74.9601	1
chr3	51646078	52246078	-0.475685	0.319489	2
chr3	105707082	105897082	-0.0621684	30.941	1
chr3	90266078	90366078	-0.218644	8.77193	1
chr3	107237082	107467082	-0.109082	16.16	3
chr3	103066077	103176077	-0.029177	41.5335	2
chr3	55076078	55156078	-0.0911914	23.445	1
chr3	104506077	104676077	-0.201511	10.8453	1
chr3	131297082	131567036	0.145495	84.8485	1
chr3	145647036	145897036	0.143863	84.8485	1
chr3	104536077	104686077	-0.201511	10.8453	1
chr3	90486078	90656078	-0.105172	11.1111	7
chr3	38251078	38851078	-0.0936676	23.445	1
chr3	57836078	58166078	0.0191365	61.4035	1
chr3	103426077	103746077	0.0193199	61.4035	1
chr3	96276077	96506077	0.00122842	56.1404	1
chr3	52256078	52976078	-0.145352	14.5136	1
chr3	115707082	115987082	-0.0191148	45.3674	2
chr3	84306078	84546078	-0.190016	11.3238	1
chr3	58646078	58786078	-0.12495	17.3844	1
chr3	37321078	37411078	0.275779	93.9394	1
chr3	40521078	40756078	-0.0846651	24.5614	1
chr3	32371078	32511078	-0.336513	3.66826	1
chr3	102716077	102806077	-0.145365	14.5136	1
chr3	115707082	115937082	-0.0191148	45.3674	2
chr3	8660000	8900000	-0.0360889	39.2344	1
chr3	8660000	8930000	0.0339497	64.6965	2
chr3	38231078	38861078	-0.0936676	23.445	1
chr3	116037082	116337082	-0.136863	15.4705	1
chr3	152447036	152747036	0.037624	66.6667	1
chr3	129917082	130077082	-0.137249	15.4705	1
chr3	90216078	90376078	-0.0612811	24.8796	5
chr3	107937082	108157082	-0.103727	17.44	3
chr3	130757082	131247082	-0.566431	0.478469	1
chr3	88696078	89076078	-0.0942599	16.8539	5
chr3	146177036	146337036	-0.020607	45.614	1
chr3	122297082	122627082	0.0136479	59.8086	1
chr3	57266078	57446078	-0.142005	14.8325	1
chr3	123367082	123507082	-0.000280045	53.5144	2
chr3	100966077	101466077	-0.0716498	24.32	3
chr3	88696078	89046078	-0.0942599	16.8539	5
chr3	151767036	152097036	-0.154752	13.8756	1
chr3	137987036	138157036	-0.0654385	30.303	1
chr3	135437036	135697036	0.110242	87.36	3
chr3	36211078	36501078	-0.0332186	40.9888	1
chr3	103196077	103366077	-0.236122	7.17703	1
chr3	82356078	82866078	-0.0813201	25.6778	1
chr3	135887036	136677036	0.0449647	68.74	1
chr3	87076078	87506078	-0.06129	29.5527	2
chr3	19890000	20200101	-0.0337042	36.5385	4
chr3	152397036	152747036	0.037624	66.6667	1
chr3	137867036	138157036	-0.071318	24.1987	4
chr3	67346078	67556078	-0.069725	27.1565	2
chr3	38251078	38491078	-0.0936676	23.445	1
chr3	57256078	57626078	-0.310106	1.27796	2
chr3	62526078	62856078	-0.734041	0.478469	1
chr3	86316078	86986078	-0.417467	2.07337	1
chr3	84176078	84536078	-0.190016	11.3238	1
chr3	152787036	153657036	0.245554	92.9825	1
chr3	146337036	146917036	-0.0686703	20.2899	7
chr3	143907036	144207036	0.00636263	57.7352	1
chr3	87026078	87506078	-0.06129	29.5527	2
chr3	152757036	153657036	0.245554	92.9825	1
chr3	133107036	133297036	-0.0429334	37.1611	1
chr3	117147082	117467082	0.00778863	58.0542	1
chr3	106897082	107197082	-0.0462559	36.5231	1
chr3	29741078	30551078	-0.1971	11.0048	1
chr3	123507082	124277082	-1.09772	0	1
chr3	9080000	9710000	-0.121392	15.016	2
chr3	49086078	50306078	-0.10101	21.6906	1
chr3	127617082	127957082	0.105556	86.88	3
chr3	92146078	92606078	0.0199278	61.4035	1
chr3	141867036	142477036	-0.122336	17.8628	1
chr3	8950000	9710000	-0.121392	15.016	2
chr3	93126078	93496078	-0.00521775	54.067	1
chr3	134717036	135207036	-0.065358	30.303	1
chr3	80796078	81046078	-0.0170124	48.1659	1
chr3	133877036	134627036	-0.0307345	41.4673	1
chr3	37601078	38191078	-0.0351431	40.1914	1
chr3	75216078	75866078	0.0781003	80.8	3
chr3	153957036	154577036	-0.0313832	41.3078	1
chr3	59106078	60106078	-0.0341501	38.08	3
chr3	143237036	144407036	0.00636263	57.7352	1
chr3	95336078	95846077	0.0577208	84.1424	10
chr3	123507082	124587082	-1.09772	0	1
chr3	61246078	61826078	-0.123431	17.3844	1
chr3	5220000	5760000	0.125809	82.7751	1
chr3	122307082	122907082	0.0761739	76.8371	2
chr3	84926078	85926078	-0.153316	13.8756	1
chr3	61246078	62186078	-0.123431	17.3844	1
chr3	66006078	67356078	0.00410667	54.6326	2
chr3	29031078	30561078	-0.147596	12.1406	2
chr3	100966077	101826077	-0.0520162	29.8077	4
chr3	100946077	101836077	-0.0520162	29.8077	4
chr3	61246078	62456078	-0.123431	17.3844	1
chr3	67346078	68056078	-0.0354631	37.76	3
chr3	3750000	6110000	0.00340376	54.6326	2
chr3	113627082	115987082	0.117192	90.3846	4
chr3	10400000	13870000	-0.0164824	48.3254	1
chr3	131297082	132677036	0.0778487	80.64	3
chr3	136317036	144747036	-0.00795704	47	28
chr4	130784085	130879085	0.540584	98.2962	1
chr4	119002395	119172395	0.110285	81.2582	1
chr4	138314085	138434085	-0.0026345	54.5216	1
chr4	108867395	108977395	-0.024999	43.7746	1
chr4	155485891	155580891	-0.197761	10.616	1
chr4	136069085	136149085	0.163146	86.2385	1
chr4	134944085	135209085	0.653933	98.8204	1
chr4	136449085	136624085	0.00529855	55.2493	2
chr4	116992395	117137395	0.0166627	59.7368	4
chr4	141269085	141369085	-0.0572115	32.7654	1
chr4	45107128	45287128	-0.0903185	24.6396	1
chr4	141404085	141589085	0.06953	75.9843	2
chr4	149805891	149960891	-0.101961	22.5426	1
chr4	150660891	150895891	-0.0492633	35.5177	1
chr4	120227395	120387395	0.00855349	58.3224	1
chr4	133304085	133454085	0.29069	94.2333	1
chr4	128957756	129087756	0.17079	91.2073	2
chr4	59097128	59337128	0.251015	92.9227	1
chr4	139879085	140544085	-0.0425832	37.2215	1
chr4	134394085	134484085	0.0816131	78.3465	2
chr4	55517128	56687128	0.340289	95.675	1
chr4	148110891	148165891	-0.0244271	42.8384	3
chr4	123217757	123262757	-0.0284568	42.8571	1
chr4	132554085	132619085	0.0169633	60.6815	1
chr4	155085891	155225891	-0.0459807	35.1706	2
chr4	152165891	152295891	0.0091035	57.0866	2
chr4	118997395	119207395	0.0520038	72.7989	3
chr4	139084085	139284085	-0.137948	15.7274	1
chr4	152205891	152295891	-0.00492592	53.9974	1
chr4	124942756	125072756	0.0103052	58.9777	1
chr4	122992757	123082757	-0.0881509	25.0328	1
chr4	43907128	43987128	0.191293	89.1219	1
chr4	21862853	21952853	-0.147273	14.6789	1
chr4	141404085	141564085	0.06953	75.9843	2
chr4	40782967	40912967	-0.192019	10.8781	1
chr4	149835891	149965891	-0.101961	22.5426	1
chr4	139084085	139244085	-0.137948	15.7274	1
chr4	126742756	126842756	-0.0102992	51.2451	1
chr4	140964085	141044085	-0.0753749	28.3093	1
chr4	122912757	122992757	0.00410092	56.6186	1
chr4	129782756	129932756	-0.16995	12.3198	1
chr4	140784085	140964085	0.141141	84.6658	1
chr4	107417395	107657395	-0.0982697	23.46	1
chr4	130192756	130302756	0.123782	82.8309	1
chr4	95043309	95883309	-0.155812	10.2362	2
chr4	32763025	33023025	0.0578344	73.2283	2
chr4	133004085	133304085	-0.127264	8.95916	5
chr4	40992967	41212967	0.0134375	59.0551	2
chr4	132544085	132644085	0.0169633	60.6815	1
chr4	41462967	41662969	0.203388	93.832	2
chr4	41292967	41392967	-0.000283499	55.8322	1
chr4	126592756	126842756	0.031778	65.2231	2
chr4	138434085	138714085	-0.0422791	37.0079	2
chr4	140724085	140964085	0.141141	84.6658	1
chr4	136894085	137084085	-0.0679197	27.5591	2
chr4	32763025	32953025	0.0578344	73.2283	2
chr4	136374085	136624085	0.00529855	55.2493	2
chr4	133054085	133304085	-0.0723934	23.1579	4
chr4	135794085	135934085	0.0965104	85.1511	3
chr4	109487395	109667395	-0.132078	16.3827	1
chr4	125162756	125972756	0.228055	92.0052	1
chr4	40732967	41002967	0.0361485	67.8947	4
chr4	116817395	117137395	0.0049143	53.562	6
chr4	101387395	101467395	-0.0589967	32.1101	1
chr4	152165891	152435891	0.0129169	58.1028	5
chr4	8592853	9102853	-0.0361492	39.3185	1
chr4	115727395	115987395	0.0418432	70.1316	4
chr4	141974085	142134085	-0.00776086	52.8178	1
chr4	63418966	63938966	0.125217	88.6991	3
chr4	133004085	133214085	-0.283828	2.23097	2
chr4	108687395	108977395	-0.0363551	35.3947	4
chr4	134944085	135344085	0.435072	98.6877	2
chr4	117317395	117677395	0.423124	97.1166	1
chr4	115727395	115957395	0.0418432	70.1316	4
chr4	106797395	107167395	0.0715074	79.2378	3
chr4	40262967	40722967	-0.0416954	37.4016	2
chr4	109437395	109727395	0.000435495	54.1995	2
chr4	64528966	65508966	0.206725	90.4325	1
chr4	8372853	9102853	0.00568163	55.3806	2
chr4	65108966	65508966	0.206725	90.4325	1
chr4	138924085	139284085	-0.0507485	31.406	3
chr4	82794096	82944096	-0.192849	10.8781	1
chr4	12532853	13782853	-0.0158838	48.0996	1
chr4	121027395	121237395	0.211877	94.0945	2
chr4	58267128	58747128	-0.0293653	42.3329	1
chr4	119247395	119667395	-0.0191012	40.2375	6
chr4	89264096	89513309	-0.355051	1.04987	2
chr4	85394096	86564096	0.827515	99.3447	1
chr4	55497128	56727128	0.340289	95.675	1
chr4	107417395	107857395	-0.0982697	23.46	1
chr4	64508966	65588966	0.206725	90.4325	1
chr4	80864096	81254096	-0.0626057	31.4548	1
chr4	143030097	143240097	0.121537	82.4377	1
chr4	130784085	131854085	0.325805	97.5066	2
chr4	57667128	58077128	0.0448064	68.8073	1
chr4	64828966	65588966	0.206725	90.4325	1
chr4	12222853	13782853	-0.0158838	48.0996	1
chr4	47427128	48197128	0.0253217	61.8922	3
chr4	57897128	58257128	0.189111	92.9134	2
chr4	85144096	86564096	0.509197	98.6877	2
chr4	6552853	8372853	0.33577	95.675	1
chr4	8372853	9452853	0.00577633	54.1393	3
chr4	48467128	48687128	0.0493217	70.4724	2
chr4	59097128	59557128	0.135006	90.1445	3
chr4	152525891	153985891	0.0130562	58.7927	2
chr5	33672351	33742351	-0.0170861	47.0215	1
chr5	140539046	140619046	0.0696825	74.1445	1
chr5	142938321	143038321	0.176516	87.199	1
chr5	149038424	149387425	0.101241	86.0229	3
chr5	123059991	123154991	-0.197101	10.3929	1
chr5	120504991	120609991	-0.0244526	42.6938	3
chr5	92305974	92385974	0.128318	86.4213	2
chr5	122264991	122334991	0.119321	82.0025	1
chr5	124904630	125274630	0.342178	95.8175	1
chr5	64378761	64868761	-0.155641	13.9417	1
chr5	104220981	104340981	0.531445	98.3523	1
chr5	12560000	13630000	-0.585362	0.633714	1
chr5	129059125	129589125	0.107753	83.2487	2
chr5	113769991	113814991	-0.0800872	24.3655	2
chr5	122959991	123049991	0.11803	81.8758	1
chr5	120619991	120719991	0.00712755	57.2877	1
chr5	115159991	115239991	0.0272128	63.3714	1
chr5	24264182	24364182	0.122814	82.5095	1
chr5	139354046	139464046	0.0805547	78.1726	2
chr5	115119991	115239991	0.0633227	76.3659	3
chr5	139354046	139434046	0.0919377	77.5665	1
chr5	137648772	137768772	-0.231937	1.65184	3
chr5	30917627	31007627	-0.0497548	34.8542	1
chr5	140334046	140414046	0.0528614	70.8492	1
chr5	34547351	34637351	0.0754746	77.2843	2
chr5	137024130	137114130	0.0965209	80.8376	2
chr5	31067627	31157627	-0.104155	21.9265	1
chr5	99960981	100040981	0.00624824	57.161	1
chr5	146938424	147328424	0.00198747	53.0534	4
chr5	106990981	107320981	-0.230411	7.47782	1
chr5	124769630	124879630	-0.00714675	52.5982	1
chr5	100070981	100320981	-0.059699	31.6857	1
chr5	142474046	142554046	0.186912	88.3397	1
chr5	32937351	33037351	0.0738995	74.7782	1
chr5	90970974	91310974	-0.169781	9.26396	2
chr5	123809991	123909991	0.0493356	70.0887	1
chr5	144829131	144999131	-0.332105	3.67554	1
chr5	134174130	134354130	-0.0134768	47.2681	3
chr5	76990975	77220975	0.0253166	62.9442	2
chr5	63908761	64068761	-0.0489424	35.1077	1
chr5	130044130	130164130	-0.00784069	50	2
chr5	146938424	147228424	0.00198747	53.0534	4
chr5	77000975	77170975	0.0690018	74.1445	1
chr5	30807627	31007627	-0.0272768	36.352	6
chr5	73128761	73388761	-0.038034	38.8325	2
chr5	123449991	123619991	0.0870267	79.1878	2
chr5	110790981	111270981	-0.0109903	49.1117	2
chr5	74943975	75153975	-0.0433066	36.6286	1
chr5	108490981	108580981	-0.0085986	51.2041	1
chr5	21254182	21644182	-0.0330182	36.8957	4
chr5	143328321	143427864	0.0402211	67.4271	1
chr5	99200981	99900981	0.0819281	75.9189	1
chr5	130054130	130144130	0.0417095	67.8074	1
chr5	124589991	124879630	0.00714735	54.892	3
chr5	110830981	111270981	-0.0875703	24.8416	1
chr5	137528772	137768772	-0.167695	1.91327	6
chr5	32857351	33037351	-0.0116635	48.9848	2
chr5	100070981	100360981	-0.059699	31.6857	1
chr5	44278761	45438761	0.120105	82.1293	1
chr5	65818761	65948761	0.0758675	75.2852	1
chr5	139824046	140344046	-0.267672	1.14358	3
chr5	113586861	113719991	0.226179	91.8885	1
chr5	144379131	144739131	0.0250582	62.8644	1
chr5	107000981	107290981	-0.230411	7.47782	1
chr5	100540981	100660981	0.247768	92.9024	1
chr5	117109991	117319991	-0.0821452	23.3503	2
chr5	104340981	104450981	0.140994	84.4106	1
chr5	31567627	32147627	0.0864931	79.1878	2
chr5	105400981	105700981	-0.0747063	26.1421	2
chr5	104040981	104340981	-0.00509236	48.855	4
chr5	53348761	53678761	-0.199689	10.2662	1
chr5	5640000	5760000	-0.0790329	24.4924	2
chr5	32217627	32517627	0.081726	75.9189	1
chr5	73108761	73378761	-0.038034	38.8325	2
chr5	21264182	21424182	0.0167913	60.2028	1
chr5	21264182	21594182	-0.0330182	36.8957	4
chr5	100040981	100350981	-0.059699	31.6857	1
chr5	135394130	135774130	-0.0242678	41.3486	4
chr5	4750000	4920000	0.163568	86.0583	1
chr5	4200000	4920000	0.163568	86.0583	1
chr5	73218761	73388761	-0.038034	38.8325	2
chr5	63908761	64268761	-0.107806	17.5127	2
chr5	117109991	117499991	-0.0554901	26.3694	5
chr5	30213460	30647627	0.0919062	77.5665	1
chr5	138218772	138568772	-0.0496767	31.2579	3
chr5	27803460	28093460	-0.189865	10.8999	1
chr5	146668424	147328424	-0.0482133	28.699	6
chr5	97120981	98330981	-0.357336	1.14213	2
chr5	91460974	91960974	0.175664	87.0722	1
chr5	129024125	129594125	0.107753	83.2487	2
chr5	103340981	103850981	0.376974	96.8314	1
chr5	73688761	74293975	-0.0629963	29.3147	2
chr5	103990981	104340981	-0.00509236	48.855	4
chr5	138218772	138734046	-0.0297227	38.9313	4
chr5	109590981	110030981	-0.0656927	30.545	1
chr5	103370981	103840981	0.376974	96.8314	1
chr5	75863975	76420975	0.0165502	59.9237	4
chr5	30203460	30667627	0.133193	87.0558	2
chr5	150667425	151377425	-0.014086	46.9543	2
chr5	66258761	66668761	0.136555	87.8173	2
chr5	123729991	124389991	0.0137432	65.0386	12
chr5	118769991	120129991	0.235676	95.8122	2
chr5	24994182	25834182	-0.0302274	38.5496	4
chr5	98340981	99150981	-0.71785	0.633714	1
chr5	127589630	128444136	0.0384354	66.4975	2
chr5	120139991	120609991	-0.0473359	31.1705	4
chr5	130274130	131434130	0.442188	97.4651	1
chr5	53348761	54118761	-0.0924308	20.4315	2
chr5	73848761	75163975	-0.0524172	27.1684	6
chr5	53658761	54118761	0.0148274	59.4423	1
chr5	12560000	14220000	-0.585362	0.633714	1
chr5	73678761	75163975	-0.0524172	27.1684	6
chr5	23704182	23854182	-0.0843787	21.3469	3
chr6	87905006	87995006	-0.115694	16.6667	2
chr6	72425006	72525006	-0.238929	5.12821	2
chr6	86125006	86365006	0.179004	88	1
chr6	86550006	86680006	-0.0172494	46.6346	2
chr6	94540006	94990006	-0.666658	0.48	1
chr6	142521480	142741480	0.530854	98.4	1
chr6	137441479	137726479	-0.266303	6.08	1
chr6	125039982	125084982	0.0012588	56.16	1
chr6	72420006	72570006	-0.196024	4.33387	3
chr6	90430006	90540006	-0.0461786	36.64	1
chr6	52000001	52200001	-0.0439829	36.0577	2
chr6	134869982	134949982	-0.158109	13.6	1
chr6	29200000	29280000	0.16645	90.8654	2
chr6	108450006	108670006	0.297179	94.72	1
chr6	86440006	86540006	-0.0226511	44.8	1
chr6	83000006	83090006	0.0424423	73.871	6
chr6	83350006	83520006	-0.265168	2.72436	2
chr6	125189982	125269982	0.0564029	73.5152	3
chr6	88930006	89560006	-0.0212531	45.12	1
chr6	29170000	29280000	0.16645	90.8654	2
chr6	115899982	116009982	0.35954	96.32	1
chr6	30400000	30990000	-0.087836	15.6452	6
chr6	122399982	122519982	0.0806817	75.84	1
chr6	88110006	88510006	-0.0912228	21.1538	2
chr6	88980006	89560006	-0.0212531	45.12	1
chr6	142381480	142521480	0.070652	75.8013	2
chr6	49250001	49400001	0.0258141	63.3013	2
chr6	48550001	48640001	-0.0462559	36.64	1
chr6	115619982	115789982	-0.121958	18.4	1
chr6	142541480	142731480	0.530854	98.4	1
chr6	129379982	129529982	-0.142586	14.88	1
chr6	92280006	92750006	-0.0777148	27.36	1
chr6	148211478	148921478	0.0869948	83.9486	3
chr6	145361480	145821480	-0.410578	2.08	1
chr6	129099982	129249982	0.036321	66.08	1
chr6	114220006	114350006	0.0341354	65.76	1
chr6	31200000	31460000	-0.00660015	53.76	1
chr6	31200000	31410000	-0.00660015	53.76	1
chr6	142771480	142981480	0.133237	83.52	1
chr6	52250001	52850006	-0.0725656	26.9231	2
chr6	49050001	49260001	-0.490048	0.320513	2
chr6	115259982	115539982	0.076907	75.36	1
chr6	54810006	55000006	0.0459387	70.4655	3
chr6	88930006	89640006	-0.0290987	41.6667	2
chr6	122399982	122569982	0.131505	87.0192	2
chr6	115899982	116129982	0.35954	96.32	1
chr6	86440006	86680006	-0.01905	44.6228	3
chr6	142371480	142501480	0.0491249	70.08	1
chr6	127549982	127919982	-0.0529823	34.08	1
chr6	30390000	31040000	-0.087836	15.6452	6
chr6	49050001	49230001	-0.490048	0.320513	2
chr6	136851479	136961479	0.127406	89.0851	3
chr6	89680006	90330006	-0.16188	13.12	1
chr6	87100006	87390006	0.523095	98.4	1
chr6	89680006	90430006	-0.238074	1.44462	3
chr6	129259982	129369982	0.079531	77.4038	2
chr6	108100006	108210006	-0.354607	3.52	1
chr6	129089982	129219982	0.036321	66.08	1
chr6	17100000	17320000	-0.104784	21.6	1
chr6	86170006	86320006	0.179004	88	1
chr6	126939982	127109982	0.102235	79.52	1
chr6	114929982	115269982	-0.0491531	35.68	1
chr6	87900006	88110006	-0.0804032	21.2219	4
chr6	54700006	55000006	0.0459387	70.4655	3
chr6	145821480	146281478	0.0953786	80.2885	2
chr6	29850000	30090000	-0.00770124	50.3205	2
chr6	90810006	91140006	0.0267714	63.52	1
chr6	85250006	85420006	-0.0189193	46.88	1
chr6	88180006	88490006	0.166988	86.56	1
chr6	81980006	82120006	-0.259674	6.08	1
chr6	85170006	85420006	-0.278705	2.08333	2
chr6	4410000	4550000	2.15067	100	1
chr6	142381480	142481480	0.0491249	70.08	1
chr6	122259982	122399982	-0.170757	9.9359	2
chr6	89340006	89640006	-0.0369442	39.04	1
chr6	98520006	99530006	0.304328	95.04	1
chr6	133899982	134389982	-0.0109784	51.36	1
chr6	115219982	115539982	0.076907	75.36	1
chr6	5410000	5590000	-0.0182126	47.2	1
chr6	145411480	145821480	-0.410578	2.08	1
chr6	54590006	55170006	-0.0302743	34.5161	6
chr6	17020000	17600000	-0.0988095	17.5241	4
chr6	51200001	51860001	-0.0246054	40.1929	4
chr6	49030001	49400001	-0.165907	2.58065	6
chr6	30090000	30360000	-0.210117	9.92	1
chr6	38460000	38600000	-0.124886	17.44	1
chr6	89680006	90600006	-0.190101	2.89389	4
chr6	89680006	90570006	-0.190101	2.89389	4
chr6	51170001	52230001	-0.0235672	38.4491	7
chr6	7730000	8190000	-0.22881	7.68	1
chr6	95050006	97030006	-0.131905	13.7821	2
chr6	4540000	5390000	-0.0615046	24.0323	6
chr6	128849982	129079982	-0.0214181	45.12	1
chr6	115039982	115539982	0.0367511	65.5449	2
chr6	122889982	124259982	0.038971	69.2926	4
chr6	119939982	120379982	-0.00797249	47.6726	3
chr6	49510001	50550001	-0.105028	18.75	2
chr6	119479982	120199982	-0.136957	12.3596	3
chr6	58770006	59180006	-0.00863062	47.3515	3
chr6	28530000	29150000	-0.0537494	33.92	1
chr6	41760001	42270001	-0.00961752	51.84	1
chr6	52240001	52720006	-0.0428651	37.12	1
chr6	143211480	144971480	-0.286992	0.642055	3
chr6	140711479	141581479	1.05858	99.36	1
chr6	72420006	72840006	-0.124383	8.87097	6
chr6	3510000	4550000	0.718669	99.8395	3
chr6	71150006	71810006	-0.146836	6.44122	5
chr6	128799982	129259982	0.00745144	56.4103	2
chr6	116629982	117839982	0.0342818	65.9711	3
chr6	18090000	18820000	-0.0972762	19.8718	2
chr6	39460001	39790001	-0.0327491	36.8167	4
chr6	4400000	5390000	0.254521	98.546	7
chr6	97250006	98010006	-0.305497	4.48	1
chr6	13280000	14210000	-0.0296106	42.08	1
chr6	71620006	72170006	-0.0802813	17.7419	6
chr6	72630006	73240006	-0.116904	15.8909	3
chr6	129549982	131389982	-0.0363811	31.8255	7
chr6	58600006	59190006	-0.00863062	47.3515	3
chr6	54390006	55170006	-0.0222969	40.0324	9
chr6	50940001	52230001	-0.0235672	38.4491	7
chr7	16924651	17004651	-0.0154924	43.578	2
chr7	118876486	118996486	-0.418719	2.06186	1
chr7	28784981	28874981	0.0209122	57.4223	5
chr7	100521486	100641486	0.176758	91.8485	3
chr7	141234101	141314101	-0.190529	10.4238	1
chr7	18904651	18994651	0.0821884	73.7686	1
chr7	99621490	99801490	-0.0350775	38.0298	1
chr7	140914101	141054101	-0.0104861	42.4626	5
chr7	30344981	30434981	-0.0615233	27.6376	2
chr7	45454630	45594630	-0.0310886	31.8339	7
chr7	109786486	109886486	-0.0170124	45.1317	1
chr7	139214101	139294101	-0.00442066	51.5464	1
chr7	100971486	101051486	-0.0139076	46.5063	1
chr7	66105114	66265114	-0.294597	4.69645	1
chr7	127656486	127756486	-0.187788	10.4238	1
chr7	48784630	48884630	-0.108222	16.8578	2
chr7	98481490	98581490	0.145693	82.8179	1
chr7	45304630	45394630	0.0453329	65.8257	2
chr7	112076486	112186486	-0.0116556	47.6518	1
chr7	24884981	24974981	-0.0272177	39.3349	2
chr7	100681486	100851486	-0.235837	6.9874	1
chr7	44724630	44834630	0.0802635	75.2294	2
chr7	38054981	38154981	-0.00678014	50.8591	1
chr7	143004095	143084095	-0.0336048	37.9587	2
chr7	130776486	130916486	0.0829754	74.1123	1
chr7	120926486	121116486	0.0821997	78.5304	3
chr7	141054101	141184101	-0.0800573	19.4253	4
chr7	127026486	127106486	-0.0601834	30.2405	1
chr7	83911490	84091490	0.0742584	72.7377	1
chr7	100901486	101051486	-0.0127005	44.7248	2
chr7	16184651	16284651	0.0406021	65.0575	4
chr7	98141490	98341490	-0.220914	8.01833	1
chr7	98181490	98321490	-0.220914	8.01833	1
chr7	126256486	126386486	0.1085	83.6969	3
chr7	48744630	48884630	-0.108222	16.8578	2
chr7	126816486	127116486	-0.0178834	38.7022	11
chr7	142534095	142684095	-0.155566	13.173	1
chr7	65695114	66065114	0.162366	84.307	1
chr7	4118398	4438398	-0.0602977	23.015	5
chr7	45604630	45684630	0.010871	52.5832	3
chr7	112466486	112676486	-0.0412169	35.9679	1
chr7	99491490	99801490	-0.0615778	27.6376	2
chr7	78915114	79355114	-0.130446	15.8076	1
chr7	97521490	97681490	-0.0594188	30.3551	1
chr7	126956486	127106486	0.0458476	68.1243	5
chr7	81155114	81345114	0.57677	98.2818	1
chr7	118436486	118526486	0.254928	91.8671	1
chr7	38194981	38274981	-0.059055	28.3257	2
chr7	112076486	112376486	0.406036	98.1651	2
chr7	3234897	3449283	-0.0304002	38.0023	3
chr7	131536486	131888317	0.125278	80.4124	1
chr7	68575114	68835114	0.0446509	65.6357	1
chr7	89161490	89421490	0.158383	83.9633	1
chr7	140844101	141184101	-0.0288096	31.4021	11
chr7	65765114	66055114	0.162366	84.307	1
chr7	70345114	71405114	0.230159	90.8362	1
chr7	19794651	19874651	0.295306	93.6999	1
chr7	131426486	131888317	0.125278	80.4124	1
chr7	130926486	131046486	0.251969	91.7526	1
chr7	4558398	4648398	-0.0270888	40.7789	1
chr7	67795114	68305114	-0.100211	18.3486	2
chr7	45734630	45944630	-0.0446531	26.7589	7
chr7	49774630	49924630	-0.236257	6.9874	1
chr7	128236486	128696486	0.0094748	52.9954	6
chr7	44254630	44534630	0.0051932	51.6092	4
chr7	112076486	112336486	-0.0116556	47.6518	1
chr7	140074101	140844101	0.0257308	59.1954	4
chr7	118306486	118526486	0.109472	81.078	2
chr7	28784981	29044981	0.011356	55.1963	8
chr7	66815114	67645114	0.141331	88.2893	3
chr7	46094630	46614630	0.0990616	76.6323	1
chr7	63755114	64155114	-0.120954	17.8694	1
chr7	117376486	118106486	-0.449168	1.83276	1
chr7	117376486	117886486	-0.449168	1.83276	1
chr7	130776486	131056486	0.167472	88.6468	2
chr7	66815114	67215114	0.05155	67.6976	1
chr7	67945114	68305114	-0.100211	18.3486	2
chr7	6427289	6727289	0.0837046	74.2268	1
chr7	24814981	24954981	-0.0655743	26.8349	2
chr7	122236486	122926486	-0.29153	4.811	1
chr7	3638398	4438398	-0.0390646	20.814	14
chr7	67945114	68345114	-0.100211	18.3486	2
chr7	82861490	83491490	-0.107646	20.0458	1
chr7	102131486	102461486	0.0434506	65.9013	3
chr7	112396486	113146486	-0.0928635	17.9104	3
chr7	123016486	123466486	0.00704895	51.2055	3
chr7	3628398	4478398	-0.0249128	30.1865	16
chr7	37364981	37944981	0.130896	81.0997	1
chr7	142894095	143094095	-0.0336048	37.9587	2
chr7	135828317	137328317	-0.0152397	43.578	2
chr7	28434981	28744981	-0.0202018	40.2299	4
chr7	66705114	67205114	0.05155	67.6976	1
chr7	139114101	139484101	-0.034435	37.2706	2
chr7	112376486	113136486	-0.0928635	17.9104	3
chr7	23964981	24294981	-0.0104934	42.4626	5
chr7	48754630	49424630	-0.108222	16.8578	2
chr7	136048317	137318317	-0.0152397	43.578	2
chr7	120106486	120826486	-0.00263067	47.2414	4
chr7	4128398	4478398	-0.0695841	20.4833	5
chr7	64155114	64745114	0.055422	70.3448	4
chr7	114276486	114816486	-0.437709	1.94731	1
chr7	137598317	138838317	-0.0234053	42.268	1
chr7	119846486	120646486	-0.0112712	42.1174	5
chr7	78785114	79355114	-0.0758301	20.6897	4
chr7	58574630	59084630	0.300713	93.8144	1
chr7	133848317	134358317	0.502527	97.9381	1
chr7	72385114	74365114	-0.0432049	34.0596	2
chr7	70345114	71875114	0.230159	90.8362	1
chr7	75365114	75875114	0.134372	84.8624	2
chr7	92101490	92861490	0.0428606	66.2069	4
[truncated: 244 more rows]

## Sheet: NSC_loops_no_CTCF_peak
Chr	Start	Stop	avg_logFC(genes_in_loop)	Percent_of_null_dist	Num_genes_in_loop
chr10	80927255	80992255	-0.00418373	54.4093	1
chr10	79982255	80117255	0.0780692	84.2282	6
chr10	74937255	75022255	0.0957089	78.203	1
chr10	78027255	78162255	-0.0388472	38.6023	1
chr10	21460194	22005194	0.182089	87.8536	1
chr10	21380194	22010194	0.182089	87.8536	1
chr10	117062944	117207944	0.106006	79.8669	1
chr10	75742255	75952255	0.0184331	60.134	5
chr10	111502944	111962944	0.369988	96.6722	1
chr10	86062255	86467255	1.29444	99.8336	1
chr10	99177366	99582366	-0.199965	11.1481	1
chr10	13085194	13425194	0.00516409	56.9052	1
chr10	121407944	121517944	-0.0819848	26.1231	1
chr10	99262366	99582366	-0.199965	11.1481	1
chr10	59162252	59297252	0.0180179	61.3977	1
chr10	60302252	60417252	0.0690203	74.2097	1
chr10	120232944	120872944	-1.56233	0	1
chr10	94622255	94962366	0.065762	74.6667	2
chr10	25680194	26080194	-0.217099	9.3178	1
chr10	85962255	86467255	0.583574	99.1667	2
chr10	60302252	60767252	0.053544	72.788	3
chr10	96127366	97687366	0.586557	99.4992	3
chr10	128352944	128442944	0.0372067	67.893	4
chr10	127502944	127542944	0.0442316	68.5524	1
chr10	7880202	8200202	0.28106	93.8436	1
chr10	7880202	8240202	0.28106	93.8436	1
chr10	93587255	93817255	-0.302444	4.6589	1
chr10	20390194	20940194	0.986575	99.3344	1
chr10	24160194	24310194	0.192174	88.8519	1
chr10	66997252	67107252	-0.0402307	38.4359	1
chr10	93077255	93287255	-0.122386	18.3028	1
chr10	61467252	61657252	0.00258117	56.406	1
chr10	20360194	20940194	0.986575	99.3344	1
chr10	63307252	63387252	0.255846	93.0116	1
chr10	96127366	97347366	0.246201	92.8453	1
chr10	7810202	8240202	0.163834	90.3333	2
chr10	108322944	108452944	0.0521908	70.5491	1
chr10	75277255	75487255	-0.0194234	46.9218	1
chr10	74937255	75157255	0.0696499	75.3333	2
chr10	62577252	62777252	-0.066047	29.3333	2
chr10	44330194	45050194	0.10115	79.0349	1
chr10	59187252	59297252	0.0180179	61.3977	1
chr10	59307252	59867252	0.0569963	73.6227	3
chr10	127132944	127252944	0.0398378	68.8963	4
chr10	57740194	57820194	-0.0320565	41.5973	1
chr10	71317252	71407252	0.0141919	60.0666	1
chr10	97337366	97677366	0.756734	99.5	2
chr10	95007366	95477366	0.273539	96.6667	2
chr10	94677255	94957366	0.065762	74.6667	2
chr10	75277255	75437255	-0.0194234	46.9218	1
chr10	10400202	10560202	0.155472	85.3577	1
chr10	96207366	97347366	0.246201	92.8453	1
chr10	116322944	116482944	0.0469516	69.5507	1
chr10	84517255	84637255	-0.0241246	43.6667	2
chr10	44330194	45010194	0.10115	79.0349	1
chr10	40050194	40250194	0.120198	81.8636	1
chr10	102867366	103147366	-0.0595769	32.1131	1
chr10	77507255	77607255	-0.00170493	54	2
chr10	127692944	127942944	0.0447028	68.7188	1
chr10	96207366	97317366	0.246201	92.8453	1
chr10	88377255	88737255	0.0682607	79.2642	4
chr10	75587255	75957255	0.0579301	80	7
chr10	39560194	39750194	-0.0611386	31.9468	1
chr10	70317252	70967252	-0.0490118	34	2
chr10	67537252	67727252	0.177868	87.5208	1
chr10	18050194	18190194	0.177747	87.5208	1
chr10	59357252	59867252	-0.0759857	26.8333	2
chr10	41810194	42280194	-0.0988664	20.6667	2
chr10	44290194	45050194	0.10115	79.0349	1
chr10	58807252	59147252	0.575894	98.5025	1
chr10	94957366	95477366	0.273539	96.6667	2
chr10	87547255	88337255	-0.00518845	47.9933	4
chr10	94987366	95427366	0.273539	96.6667	2
chr10	116322944	116852944	0.176944	91.1667	2
chr10	18920194	19190194	0.0330519	65.0582	1
chr10	93287255	93587255	0.0163396	60.5657	1
chr10	24300194	24630194	0.493649	98.3361	1
chr10	60537252	60767252	0.0858525	77.0383	1
chr10	93077255	93457255	-0.282557	2.16667	2
chr10	82907255	83547255	0.450767	98.8314	3
chr10	110792944	110982944	-0.0700982	30.1165	1
chr10	97377366	97677366	0.756734	99.5	2
chr10	67867252	67997252	-0.00660497	53.7438	1
chr10	127692944	128002944	0.0447028	68.7188	1
chr10	70557252	70967252	-0.025799	43.594	1
chr10	19230194	19700194	0.0944241	77.8702	1
chr10	22580194	22730194	0.141817	84.3594	1
chr10	37130194	38560194	0.0994087	78.8686	1
chr10	99637366	100157366	0.351165	96.173	1
chr10	13560194	14330194	-0.300712	0.500835	3
chr10	39140194	39870194	0.18925	92.8333	2
chr10	13560194	13970194	-0.676163	0.499168	1
chr10	37070194	38840194	0.0994087	78.8686	1
chr10	12680202	13010194	0.023167	62.3333	2
chr10	67317252	67737252	0.204031	93.8333	2
chr10	106932944	107412944	0.211037	90.6822	1
chr10	10400202	11170202	0.0748152	76.1667	2
chr10	87847255	88307255	-0.00518845	47.9933	4
chr10	118582944	119082944	0.220663	91.5141	1
chr10	102867366	103197366	-0.0595769	32.1131	1
chr10	25680194	26140194	-0.217099	9.3178	1
chr10	77127255	77517255	0.0316326	64.8829	4
chr10	37010194	39070194	0.0994087	78.8686	1
chr10	94617255	95487366	0.169651	94.1472	4
chr10	69857252	70297252	-0.13358	16.4725	1
chr10	117802944	118112944	0.246013	92.8453	1
chr10	29110194	29340194	0.146045	84.5258	1
chr10	87027255	88317255	-0.00518845	47.9933	4
chr10	40650194	41300194	-0.00296505	49.7496	3
chr10	45380194	45920194	-0.061658	31.614	1
chr10	58797252	59297252	0.238274	96.4942	3
chr10	7810202	8720202	-0.0604993	29.0484	3
chr10	44280194	45370194	-0.0604799	30.3333	2
chr10	119622944	120132944	-0.0228926	45.2579	1
chr10	37130194	39050194	0.0994087	78.8686	1
chr10	59157252	59877252	0.0472517	72.0736	4
chr10	70577252	71207252	0.966762	99.3344	1
chr10	125772944	126332944	0.23923	92.6789	1
chr10	57510194	57800194	-0.0361793	40.3333	2
chr10	119642944	120122944	-0.0228926	45.2579	1
chr10	70317252	71217252	0.28958	97.3289	3
chr10	13570194	14380194	-0.300712	0.500835	3
chr10	100737366	102427366	0.0142028	60.0666	1
chr10	58277252	58477252	0.285494	93.8436	1
chr10	24160194	24630194	0.342911	97.5	2
chr10	41300194	41700194	0.0275546	66.1074	6
chr10	22780194	23620194	0.303294	94.6755	1
chr10	103437366	105582944	0.253477	93.0116	1
chr10	99637366	100457366	0.351165	96.173	1
chr10	62997252	63317252	0.0354092	66.0566	1
chr10	19230194	19890194	0.0944241	77.8702	1
chr10	19700194	20080194	0.0463094	69.5507	1
chr10	57800194	58307252	0.139081	84.193	1
chr10	57790194	58487252	0.13084	89.3155	3
chr10	41490194	42280194	-0.059679	24.8739	7
chr10	23810194	24310194	0.0703315	75.5	2
chr10	120232944	121262944	-0.269693	1.16861	3
chr10	82737255	83587255	0.255627	97.3199	5
chr10	18920194	19520194	0.0330519	65.0582	1
chr10	22770194	23790194	0.201592	93.8333	2
chr10	30620194	31310194	0.253695	93.0116	1
chr10	91547255	93017255	-0.262934	2.83333	2
chr10	53340194	53800194	-0.0140618	46.5776	3
chr10	62757252	63327252	0.087912	86.5772	6
chr10	62767252	63287252	0.0141828	57.4539	5
chr10	63577252	66807252	0.0722344	74.5424	1
chr10	41000194	41670194	-0.00562684	48.5714	7
chr10	53860194	56340194	-0.0240618	43.6667	2
chr10	23810194	24620194	0.211437	94.9917	3
chr10	22040194	44220194	0.106632	100	80
chr11	101658686	101733686	-0.065747	28.1065	1
chr11	102313686	102413686	-0.160654	9.08193	2
chr11	68901498	68986498	-0.0732875	21.0474	3
chr11	102898686	102993686	-0.0750002	25.4438	1
chr11	51611498	51691498	0.0462866	65.9091	3
chr11	76251498	76406498	0.106384	77.8107	1
chr11	98698686	98788686	-0.106782	13.834	3
chr11	62046498	62281498	0.0228957	57.5518	2
chr11	33175000	33615000	0.0744555	71.6963	1
chr11	97473686	97628686	0.0383721	62.9191	1
chr11	94123686	94288686	0.136365	81.4596	1
chr11	95683686	95753686	-0.00924573	47.5838	1
chr11	75191498	75291498	0.205529	88.9546	1
chr11	70526498	70616498	-0.112695	14.7088	2
chr11	116333686	116443686	-0.0885414	19.0523	2
chr11	101313686	101398686	0.0508673	66.535	2
chr11	52236498	52341498	0.153335	83.432	1
chr11	100568686	100703686	0.00408257	48.1225	3
chr11	113703686	113813686	-0.0962773	21.1045	1
chr11	102583686	102648686	-0.0842256	23.0769	1
chr11	102778686	102853686	0.234356	91.0256	1
chr11	95383686	95523686	-0.1955	6.12043	2
chr11	54001498	54091498	-0.0120448	46.1538	1
chr11	116313686	116453686	-0.0885414	19.0523	2
chr11	94333686	94483686	0.118382	81.8361	2
chr11	109668686	109858686	0.873654	99.211	1
chr11	23005000	23275000	-0.0494034	32.4458	1
chr11	49186498	49266498	0.124915	83.1194	2
chr11	54876498	54986498	0.31645	96.5449	2
chr11	20789997	20914997	0.0566691	67.4556	1
chr11	87971498	88201498	0.0500465	68.1503	4
chr11	115708686	115813686	0.00400885	49.7532	2
chr11	68001498	68406498	-0.581523	0.788955	1
chr11	99023686	99148686	-0.472662	0.394867	2
chr11	31670000	31950000	-0.0301942	39.1519	1
chr11	59301498	59486498	-0.0557823	24.9258	4
chr11	30235000	30660000	0.417556	96.4497	1
chr11	19829997	20064997	-0.493355	1.57791	1
chr11	70416498	70606498	-0.0827672	14.1724	6
chr11	22224997	22624997	-0.0172461	43.787	1
chr11	32915000	33645000	0.04356	64.8221	3
chr11	89993686	90173686	0.319761	94.8718	1
chr11	117383686	117828686	-0.0404806	29.179	4
chr11	53271498	53406498	-0.17226	10.8481	1
chr11	90303686	90618686	-0.0683497	27.6134	1
chr11	20789997	21184997	0.0589715	68.9042	2
chr11	44591498	45546498	2.03511	100	1
chr11	52416498	53256498	0.0372237	62.7219	1
chr11	69061498	69121498	0.026946	58.3992	3
chr11	54886498	54926498	0.763282	99.1124	1
chr11	96923686	96963686	0.0926769	74.8521	1
chr11	100433686	100473686	-0.120436	12.9319	2
chr11	103118686	103163686	-0.0574826	29.8817	1
chr11	69801498	69876498	0.0653152	72.0356	3
chr11	73006498	73046498	0.0126025	55.1282	1
chr11	114808686	114913686	-0.00568947	46.1994	2
chr11	118288686	118378686	0.193594	87.8698	1
chr11	55376498	55456498	-0.0728963	26.1341	1
chr11	62606498	62696498	0.0286588	59.7633	1
chr11	69036498	69126498	-0.00778119	41.5842	5
chr11	70666498	70766498	0.0397909	63.6364	3
chr11	100418686	100498686	-0.066931	22.6285	3
chr11	53466498	53586498	-0.0473956	33.1361	1
chr11	101078686	101188686	-0.0397353	28.2458	6
chr11	6189997	6269997	-0.0277291	38.0059	2
chr11	115358686	115478686	0.068813	73.3202	3
chr11	32180000	32260000	-0.0743962	20.9486	3
chr11	69676498	69886498	0.0103848	54.2289	10
chr11	80276498	80356498	0.121153	79.6844	1
chr11	5989997	6269997	-0.0745943	20.9486	3
chr11	23480000	23570000	-0.0361165	36.3905	1
chr11	70046498	70226498	-0.0259828	38.2034	2
chr11	43766498	44336498	-0.207416	8.97436	1
chr11	6459997	6559997	0.0232116	57.9467	2
chr11	101208686	101298686	0.00865918	51.925	2
chr11	70636498	70766498	0.0216575	58.3913	8
chr11	102478686	102658686	-0.0842256	23.0769	1
chr11	81976498	82186498	0.0394164	64.3564	5
chr11	20449997	20689997	-0.814042	0.394477	1
chr11	20259997	20399997	-0.119327	17.4556	1
chr11	103098686	103178686	0.0214608	55.6324	3
chr11	69916498	69996498	-0.138953	7.91296	4
chr11	31990000	32170000	0.0526821	66.8639	1
chr11	32250000	32330000	-0.0466754	30.997	2
chr11	119298686	119408686	-0.0873059	19.3485	2
chr11	59876498	60036498	-0.0503731	31.854	1
chr11	67026498	67106498	0.0201832	54.8419	3
chr11	20909997	21179997	0.0612739	68.3432	1
chr11	96308686	96588686	0.0464826	65.0888	1
chr11	116658686	116818686	-0.0856526	22.6824	1
chr11	5109997	5469997	0.0652378	71.076	2
chr11	69676498	69916498	0.0434232	72.3829	12
chr11	54996498	55166498	-0.107223	19.428	1
chr11	78556498	78846498	-0.0386979	34.6496	2
chr11	83566498	83716498	0.0382405	63.2047	4
chr11	72046498	72156498	0.00961399	54.6351	1
chr11	62876498	63146498	0.267842	92.7022	1
chr11	108448686	109198686	0.00948193	54.5365	1
chr11	3529997	3649997	-0.29136	4.53649	1
chr11	97778686	97988686	-0.131684	10.5731	3
chr11	5479997	5709997	0.0689443	73.419	3
chr11	29540000	29700000	-0.0720063	23.692	2
chr11	75776498	75996498	-0.0148614	44.5759	1
chr11	53466498	53736498	-0.207092	3.06324	3
chr11	83536498	83756498	0.0382405	63.2047	4
chr11	109328686	109428686	-0.173263	10.8481	1
chr11	110528686	111448686	0.163527	84.5168	1
chr11	53996498	54266498	-0.0380282	34.7483	2
chr11	21299997	21459997	-6.2154e-05	51.7751	1
chr11	45946498	46216498	0.00999752	52.4186	2
chr11	108918686	109178686	0.00948193	54.5365	1
chr11	79576498	79926498	0.0108388	54.7337	1
chr11	29220000	29470000	0.180052	86.2919	1
chr11	84276498	84826498	-0.143834	10.3653	2
chr11	111648686	113168686	-0.251475	5.91716	1
chr11	20819997	21099997	0.0566691	67.4556	1
chr11	16749997	16929997	-0.177097	10.5523	1
chr11	108458686	109178686	0.00948193	54.5365	1
chr11	43766498	44456498	-0.207416	8.97436	1
chr11	31260000	31620000	-0.0279318	39.7436	1
chr11	50926498	51266498	-0.0182126	43.3925	1
chr11	104548686	105128686	-0.184958	10.1578	1
chr11	20129997	20399997	-0.0990221	15.2174	3
chr11	23680000	23890000	0.238782	91.3215	1
chr11	23710000	23870000	0.238782	91.3215	1
chr11	60916498	61096498	-0.0294563	36.3636	3
chr11	117078686	117348686	-0.0448227	33.8264	1
chr11	118078686	118378686	-0.000994528	46.3439	3
chr11	78836498	79216498	-0.104911	14.2292	3
chr11	93918686	94298686	0.190364	90.8193	2
chr11	86276498	86526498	-0.126417	15.7791	1
chr11	111038686	111448686	0.163527	84.5168	1
chr11	51816498	52226498	-0.0553523	26.2846	3
chr11	31670000	32160000	0.0112439	52.9121	2
chr11	23000000	23450000	0.00622691	50.5429	2
chr11	20449997	20919997	-0.288257	0.790514	3
chr11	94138686	94488686	0.139139	90.297	5
chr11	54516498	54866498	-0.00563441	44.8617	3
chr11	5109997	5689997	0.0674617	74.9505	5
chr11	90178686	90638686	-0.0525593	27.0751	3
chr11	34150000	34816498	0.721856	99.1124	1
chr11	86276498	86706498	-0.0509872	25.5446	5
chr11	11459997	11799997	0.348455	95.2663	1
chr11	109668686	110278686	0.172568	92.4827	4
chr11	56126498	57466498	-0.284838	4.63511	1
chr11	11489997	11779997	0.348455	95.2663	1
chr11	11809997	12309997	0.529495	98.0276	1
chr11	23680000	23950000	0.0659224	71.4709	2
chr11	58956498	59196498	-0.0513559	27.2727	3
chr11	86296498	86716498	-0.0509872	25.5446	5
chr11	89988686	90618686	0.0709673	74.3083	3
chr11	33170000	33920000	0.0744555	71.6963	1
chr11	63916498	64446498	-0.402111	2.07101	1
chr11	24060000	26080000	0.0680283	70.3156	1
chr11	51796498	52346498	-0.0423925	26.4881	7
chr11	87966498	88828686	0.0141168	52.9237	6
chr11	11809997	12539997	0.281883	95.9526	2
chr11	24060000	25310000	0.0680283	70.3156	1
chr11	63946498	64976498	-0.138668	10.8588	2
chr11	16959997	17199997	0.14381	86.5745	2
chr11	81626498	82186498	0.0394164	64.3564	5
chr11	111898686	113168686	-0.251475	5.91716	1
chr11	8419997	8959997	0.124186	80.1775	1
chr11	63396498	64966498	-0.0944292	16.502	3
chr11	116638686	117058686	-0.0563538	21.3294	7
chr11	33730000	34220000	0.230165	90.7298	1
chr11	57466498	57936498	-0.0591616	23.7389	4
chr11	63406498	64436498	-0.204032	5.923	2
chr11	77556498	78016498	-0.150802	8.49802	3
chr11	83326498	83776498	-0.101764	8.73016	7
chr11	113698686	114638686	0.148763	87.1668	2
chr11	28020000	28590000	0.233537	91.0256	1
chr11	77556498	78286498	-0.106302	1.3013	16
chr11	98218686	98808686	-0.0751561	11.6302	9
chr11	5599997	7299997	-0.0898975	2.11694	23
chr11	29220000	30840000	-0.0178444	37.2139	10
chr11	98218686	99008686	-0.0712949	7.09291	14
chr12	55409013	55499013	0.242368	94.7368	1
chr12	85129050	85299050	-0.00243087	52.765	4
chr12	112741789	112841789	0.0273116	66.8966	3
chr12	59059013	59139013	0.352268	96.7963	1
chr12	72859013	72949013	-0.00692027	55.3776	1
chr12	72459013	72669013	0.0725357	79.3578	2
chr12	73019013	73519013	-0.125235	12.933	5
chr12	103421790	103501790	0.00626688	58.2569	2
chr12	32915135	32995135	-0.204953	12.357	1
chr12	24475135	24605135	0.0122085	60.8696	1
chr12	69749013	69899013	-0.341701	4.57666	1
chr12	101991790	102391790	0.313772	96.3387	1
chr12	16803194	17263194	0.118977	91.0345	3
chr12	33025135	33385135	0.020515	63.1579	1
chr12	16803194	17013194	0.118977	91.0345	3
chr12	69349013	69699013	-0.0340436	41.6092	3
chr12	9063194	10443194	-0.00430387	55.0459	2
chr12	108891790	110381790	0.13041	96.7593	6
chr12	32915135	33345135	-0.204953	12.357	1
chr12	99081790	99841790	0.472783	98.627	1
chr12	80979013	81409013	0.509262	98.3945	2
chr12	39513413	40083413	-0.00582808	56.0641	1
chr12	44829013	45169013	0.0115785	60.6407	1
chr12	51379013	51789013	0.0714289	78.8991	2
chr12	25025135	26315135	0.280546	94.7368	1
chr12	50319013	50949013	0.0538222	73.4554	1
chr12	100151790	100521790	-0.122166	16.9725	2
chr12	52909013	54559013	-0.339115	1.37615	2
chr12	51999013	52839013	-0.0938407	22.9358	2
chr12	51789013	52009013	-0.0938312	22.9358	2
chr12	54099013	54499013	-0.401619	2.746	1
chr12	31505135	31715135	-0.0263789	44.5977	3
chr12	32915135	33385135	-0.0922191	23.1651	2
chr12	9043194	10543194	-0.00430387	55.0459	2
chr12	34685135	35185328	-0.0331258	42.1053	1
chr12	72089013	72669013	0.0754242	84.7926	4
chr12	89511556	91321560	0.166782	87.643	1
chr12	89551556	91321560	0.166782	87.643	1
chr12	116051532	116211527	-0.00649938	55.8352	1
chr12	90581560	91321560	0.166782	87.643	1
chr12	81199013	81789013	0.057375	78.3908	3
chr12	24465135	24695135	0.0042805	57.8341	4
chr12	117811527	118861527	0.0307946	68.3486	2
chr12	26525135	28435135	-0.141839	15.3318	1
chr12	34445135	35185328	-0.0331258	42.1053	1
chr12	26525135	27605135	-0.141839	15.3318	1
chr12	36713413	38113413	0.201859	91.762	1
chr12	39503413	40173413	-0.00582808	56.0641	1
chr12	8053194	8303194	-0.0407112	38.9016	1
chr12	9043194	10583194	-0.00430387	55.0459	2
chr12	104151790	104411790	-0.0488938	36.4679	2
chr12	36213413	36703413	0.0675112	76.659	1
chr12	64899013	77119013	0.0470783	100	64
chr12	65049013	69349013	-0.0136341	54.5667	11
chr12	117381527	118841527	0.0860909	88.2488	4
chr12	18263194	21604139	-0.0898402	18.75	6
chr12	112651789	112706789	0.0316817	68.578	2
chr12	85369050	85479050	0.21227	93.3638	1
chr12	39513413	40043413	-0.00582808	56.0641	1
chr12	105496790	105611790	0.523846	98.627	1
chr12	24605135	24700135	0.0115153	61.0092	2
chr12	71764013	72044013	0.104686	81.6934	1
chr12	85139050	85314050	-0.00243087	52.765	4
chr12	69354013	69584013	-0.0117958	51.6055	2
chr12	31505135	31930135	-0.0263789	44.5977	3
chr12	71189013	71709013	0.0441991	70.7094	1
chr12	74324013	75394013	-0.00818063	54.4622	1
chr12	39663413	40043413	-0.00582808	56.0641	1
chr12	117991527	118856527	0.0668744	76.659	1
chr12	10218194	10538194	-0.0886211	25.8581	1
chr12	34660135	35185328	-0.0331258	42.1053	1
chr12	73709013	74294013	0.0980529	88.9655	3
chr12	38123413	39493413	-0.374535	4.34783	1
chr12	111421789	111461789	0.0979242	80.5492	1
chr12	29925135	30025135	-0.335577	4.57666	1
chr13	23298131	23408131	0.0504352	71.4922	1
chr13	21938131	22028131	-0.01806	48.3296	1
chr13	117201193	117291193	0.475611	98.6637	1
chr13	21398131	21528131	-0.00730444	50.3356	3
chr13	59888639	60178639	0.228981	93.9866	1
chr13	92570045	92750045	-0.229852	9.1314	1
chr13	112299792	112529792	-0.0974656	23.608	1
chr13	46304631	46674631	0.241469	94.6548	1
chr13	54368636	54448639	0.0599169	74.1648	1
chr13	43174631	43324631	0.069166	76.6147	1
chr13	112679792	112879792	0.254116	94.6548	1
chr13	23588131	23698131	0.0150711	60.4027	3
chr13	60048639	60178639	0.228981	93.9866	1
chr13	52674631	52984631	0.0919363	82.1429	2
chr13	73722552	73822552	0.242586	94.6548	1
chr13	112669792	112919792	0.254116	94.6548	1
chr13	103839920	104109920	0.0678213	75.9465	1
chr13	49414631	49654631	-0.0259689	44.2953	3
chr13	54798639	55178639	-0.0447309	35.7303	5
chr13	89730395	90850395	0.138992	90.625	2
chr13	70601122	71001122	0.0736842	77.2829	1
chr13	45034631	45444631	-0.213222	11.1359	1
chr13	58798639	59368639	-0.0725133	30.0668	1
chr13	97240045	97430045	-0.210217	11.1359	1
chr13	92350045	92490045	0.22736	96.2054	2
chr13	8880754	9000754	-0.0309905	43.9732	2
chr13	94560045	94950045	0.0856087	78.8419	1
chr13	56188639	56438639	0.0425943	69.7105	1
chr13	47294631	48464631	0.00412698	58.3519	1
chr13	89740395	90090395	0.0910242	79.2873	1
chr13	100480045	100630045	0.00513017	57.3661	2
chr13	98350045	98510045	-0.0715638	30.5122	1
chr13	80870739	81181001	-0.032214	42.0935	1
chr13	69761122	69991122	-0.0340959	41.2027	1
chr13	4660754	6550754	0.0932902	79.51	1
chr13	95010045	95330045	0.380113	97.3274	1
chr13	92750045	93720045	-0.00851636	49.2135	5
chr13	9170754	9670754	-0.0369705	39.8664	1
chr13	47344631	48464631	0.00412698	58.3519	1
chr13	54648639	55238639	-0.0455602	33.86	7
chr13	20298131	21038131	-0.0350051	41.2027	1
chr13	40844631	41244631	0.087922	86.5772	3
chr13	113449792	113619792	0.262083	94.6548	1
chr13	17838166	17988166	0.12876	84.1871	1
chr13	13507733	13877733	0.245827	96.4286	2
chr13	39904631	40744631	-0.26836	3.34821	2
chr13	90930395	91640395	0.197043	91.0913	1
chr13	31798131	32218131	0.333768	96.6592	1
chr13	92750045	93150045	0.0463459	71.875	2
chr13	115679792	116711193	-0.124033	17.8174	1
chr13	47344631	48274631	0.00412698	58.3519	1
chr13	51834631	52534631	0.0796903	79.6875	2
chr13	39438131	40734631	-0.0228724	46.1024	1
chr13	95020045	95300045	0.380113	97.3274	1
chr13	89730395	90890395	0.138992	90.625	2
chr13	54688639	55198639	-0.0359516	37.1622	6
chr13	34048131	34638131	-0.292784	0.224215	4
chr13	48654631	49204631	0.0811027	88.0899	5
chr13	104939920	105249920	0.416054	97.7728	1
chr13	41694631	42284631	0.23381	94.2094	1
chr13	89550395	90890395	0.0376704	69.7987	3
chr13	73962552	74292552	0.5391	98.6637	1
chr13	114059792	114799792	0.0270858	67.1875	2
chr13	29858131	30258131	-0.0546104	34.8214	2
chr13	100090045	100480045	0.0743535	86.5169	5
chr13	73942552	74312552	0.5391	98.6637	1
chr13	74632552	75202552	0.0510606	75.3915	3
chr13	30278131	30528131	0.0156695	61.0245	1
chr13	111459792	112269792	0.066242	77.6786	2
chr13	99340045	100040045	0.0813253	85.2349	3
chr13	95380045	95730045	-0.0227973	45.7589	2
chr13	117551193	118361193	-0.0973047	23.608	1
chr13	96020045	96420045	0.14189	85.7461	1
chr13	13667733	13877733	-0.0182366	48.3296	1
chr13	40774631	41244631	0.087922	86.5772	3
chr13	115449792	116711193	-0.124033	17.8174	1
chr13	96020045	96590045	0.125058	91.2752	3
chr13	47144631	48464631	0.00412698	58.3519	1
chr13	98840045	100040045	0.0206994	64.9438	5
chr13	31788131	32708131	0.370508	98.4375	2
chr13	107149920	108149806	0.0937619	79.51	1
chr13	56468639	57258639	0.105104	89.2617	3
chr13	98870045	100080045	0.0206994	64.9438	5
chr13	52654631	53364631	0.0541784	76.7338	3
chr13	64438692	65118692	-0.0318567	42.3163	1
chr13	73512552	73912552	0.136485	95.2915	4
chr13	22738131	23408131	0.0504352	71.4922	1
chr13	117341193	118371193	-0.0973047	23.608	1
chr13	38688131	40754631	-0.219023	3.57942	3
chr13	43164631	43744631	0.0118423	61.4865	6
chr13	100030045	100650045	0.0799982	92.5339	8
chr13	104949920	105379920	0.0663693	75.7238	1
chr13	13657733	13857733	-0.0182366	48.3296	1
chr13	58008639	58388639	0.1401	95.2915	4
chr13	100080045	100640045	0.0799982	92.5339	8
chr13	83710395	85160395	-0.0391302	38.7528	1
chr13	76840739	78210739	0.0983745	88.3669	3
chr13	98850045	100090045	0.0206994	64.9438	5
chr13	38038131	38628131	0.101002	89.038	3
chr13	115239792	116319792	-0.124033	17.8174	1
chr13	50944631	51624631	0.115623	90.3803	3
chr13	100820045	103759920	0.0428349	72.2595	3
chr13	22038131	23748131	0.0122817	68.9498	12
chr13	85630395	89550395	0.365387	98.4375	2
chr13	72132552	87430395	0.0148947	83.6585	40
chr13	55403639	55538639	0.0365987	74.5495	6
chr13	48529631	48639631	0.00556259	58.7973	1
chr13	56278639	56433639	0.0425943	69.7105	1
chr13	70636122	71001122	0.0736842	77.2829	1
chr13	110389792	111239792	0.242202	94.6548	1
chr13	97230045	97940045	-0.150399	13.3929	2
chr13	59853639	60473639	0.228981	93.9866	1
chr13	54239631	54443639	0.0599169	74.1648	1
chr13	73722552	73912552	0.20145	95.0893	2
chr13	54798639	55063639	-0.0722166	30.1339	2
chr13	22043131	23413131	0.0149694	62.2768	2
chr13	54109631	54244631	-0.0275623	43.4298	1
chr13	54109631	54453639	0.0161773	63.1696	2
chr13	110389792	110969792	0.242202	94.6548	1
chr13	81436001	81766001	-0.0670186	28.8591	3
chr13	48519631	48799631	0.00556259	58.7973	1
chr13	49449631	49644631	-0.00823183	53.8976	1
chr13	14647733	15763167	-0.0125991	51.2249	1
chr13	97240045	97760045	-0.150399	13.3929	2
chr13	3665754	4005754	-0.0926664	24.4989	1
chr13	9180754	9845754	-0.00519073	53.7946	2
chr13	50949631	51424631	0.0929441	82.3661	2
chr13	75227552	75802552	-0.172089	12.9176	1
chr13	18058166	18813131	0.0408174	69.4878	1
chr13	36283131	37318131	-0.11281	19.4196	2
chr13	31798131	32413131	0.370508	98.4375	2
chr13	113874792	114794792	0.0270858	67.1875	2
chr13	55473639	55523639	-0.019601	47.4388	1
chr13	106944920	107024920	0.0217101	64.7321	2
chr14	20760778	20880778	-0.158727	15.0718	1
chr14	54711163	54791163	0.0304536	66.0287	1
chr14	20720778	20880778	-0.108521	20.4327	3
chr14	20100778	20270778	-0.00808377	55.9809	1
chr14	47310325	47400325	-0.0106399	54.7847	1
chr14	121930778	122070778	-0.0776688	29.9043	1
chr14	47750325	48360325	0.359335	96.6507	1
chr14	69860193	70100193	-0.0114117	53.3493	1
chr14	60791163	61091163	0.510857	98.5646	1
chr14	52090325	52180325	-0.169066	13.6364	1
chr14	52090325	52220325	-0.197705	8.39329	2
chr14	54701163	54821163	0.0304536	66.0287	1
chr14	31016814	31196814	-0.0685545	29.8795	4
chr14	67991943	68151943	0.0214315	63.6364	1
chr14	16237486	16367486	0.103978	85.6115	2
chr14	103720783	103850783	0.0530211	73.9234	1
chr14	24490778	25480514	-0.0100456	54.7847	1
chr14	121930778	122040778	-0.0776688	29.9043	1
chr14	121270778	121580778	-0.15876	15.0718	1
chr14	63191163	63381163	-0.0110773	53.8278	1
chr14	21970778	23400778	0.0438041	72.6619	2
chr14	103710783	104040783	0.0530211	73.9234	1
chr14	20760778	21030778	-0.158727	15.0718	1
chr14	61641163	62461163	-0.141952	16.0287	1
chr14	32236814	32486814	-0.0450481	38.9952	1
chr14	32256814	32476814	-0.0450481	38.9952	1
chr14	64121163	64461163	-0.177481	13.6364	1
chr14	20710778	21030778	-0.108521	20.4327	3
chr14	60251163	60501163	0.0196429	65.2278	2
chr14	67701943	67951943	-0.186039	10.3118	2
chr14	74740193	74980193	0.429823	97.6077	1
chr14	122220778	122880778	0.0523049	74.8201	2
chr14	75200193	75730193	-0.114025	21.0526	1
chr14	122220778	122910778	-0.0296275	45.1923	3
chr14	31646814	32086814	-0.202437	8.39329	2
chr14	61561163	62461163	-0.036923	43.4053	2
chr14	109880783	110760778	-0.111489	21.7703	1
chr14	21970778	22580778	-0.0501936	37.0813	1
chr14	68731943	69151943	-0.064681	33.4928	1
chr14	31646814	32056814	-0.348921	4.54545	1
chr14	77150193	77840193	0.16479	87.5598	1
chr14	109870783	110780778	-0.111489	21.7703	1
chr14	65591163	65971163	-0.219995	0.724638	5
chr14	70780193	71670193	-0.268231	7.41627	1
chr14	29966814	30486814	0.122712	84.4498	1
chr14	31646814	31956814	-0.348921	4.54545	1
chr14	48370325	49120325	-0.0606685	31.5663	4
chr14	57361163	57621163	-0.0852662	26.8585	2
chr14	57661163	57921163	-0.0867142	25.7212	3
chr14	122180778	122900778	-0.126183	15.9036	4
chr14	47690325	48370325	0.359335	96.6507	1
chr14	60791163	61301163	0.322476	98.0815	2
chr14	67991943	68501943	0.0214315	63.6364	1
chr14	54220325	54651163	0.026735	77.887	12
chr14	109840783	110760778	-0.111489	21.7703	1
chr14	54711163	55021163	-0.004116	53.6232	5
chr14	45400325	45780325	-0.0827685	27.3381	2
chr14	34066814	34406814	-0.0226463	47.482	2
chr14	67051163	67691943	0.348212	96.4115	1
chr14	56371163	56791163	-0.0503717	35.2657	5
chr14	31016814	31356814	-0.0171349	50.2427	7
chr14	97560781	98180781	-0.203659	12.9187	1
chr14	34416814	34746814	-0.055058	35.8852	1
chr14	73510193	74720193	-0.0612412	34.2926	2
chr14	26640514	26976814	0.0778071	79.1866	1
chr14	31086814	31496814	-0.028291	44.6341	9
chr14	23570778	24280778	0.0730859	78.7081	1
chr14	76110193	77010193	-0.0390989	40.8654	3
chr14	67021163	67691943	0.348212	96.4115	1
chr14	16427486	17377486	0.136864	85.1675	1
chr14	101950783	102990783	-0.0360455	41.6268	1
chr14	61341163	62461163	0.00415864	59.0361	4
chr14	45990325	46720325	-0.0499326	37.5598	1
chr14	31486814	32086814	-0.0694666	29.1566	4
chr14	75890193	77010193	-0.0574198	31.7191	6
chr14	65161163	65581163	-0.189897	9.59233	2
chr14	75860193	76450193	-0.0474241	36.8675	4
chr14	75890193	76460193	-0.0474241	36.8675	4
chr14	75050193	75730193	0.11075	86.5707	2
chr14	8487486	65061163	-0.00929909	100	269
chr14	21970778	23530778	0.0438041	72.6619	2
chr14	69591323	70140193	-0.011929	54.2579	8
chr14	103720783	104820783	-0.00630681	54.6763	2
chr14	49860325	50790325	-0.196045	12.9187	1
chr14	101940783	103010783	-0.0360455	41.6268	1
chr14	67211163	67951943	-0.0498319	36.1446	4
chr14	14767486	16417486	0.0347732	70.9135	3
chr14	56371163	57061163	-0.071974	24.5146	7
chr14	104040783	105300783	-0.228085	6.95444	2
chr14	75895193	76080193	-0.148021	14.6283	2
chr14	54891163	55016163	-0.002856	56.1151	2
chr14	51905325	52010325	-0.217087	11.244	1
chr14	55676163	55756163	0.0772274	84.8558	3
chr14	69860193	70135193	-0.0114117	53.3493	1
chr14	79395193	79465193	-0.0361589	43.6451	2
chr14	30586814	30671814	0.0710848	78.4689	1
chr14	19700778	19820778	-0.0152827	51.6746	1
chr14	20120778	20250778	-0.00808377	55.9809	1
chr14	121275778	121450778	-0.15876	15.0718	1
chr14	79110193	79335193	0.142486	86.1244	1
chr14	76485193	77005193	-0.126415	18.1818	1
chr14	99140781	99895781	0.190597	90.4306	1
chr14	63061163	63376163	-0.114997	19.9519	3
chr14	36861814	37036814	0.267808	94.7368	1
chr14	21965778	23050778	-0.0501936	37.0813	1
chr14	52295325	52340325	-0.217484	11.244	1
chr14	54901163	54941163	-0.0175098	50	1
chr14	47340325	47400325	-0.0106399	54.7847	1
chr14	54566163	54646163	0.0388791	72.3558	3
chr14	55866163	55926163	0.0638877	78.6571	2
chr14	55816163	55871163	0.30619	95.933	1
chr15	9790245	61498445	-0.0968251	0	120
chr15	9940245	63898445	-0.102339	0	122
chr15	81459570	81589570	0.133504	84.3058	1
chr15	76719570	76909570	-0.384661	0	3
chr15	38300245	38390245	-0.00818063	52.9175	1
chr15	84219570	84619570	-0.270061	2.82258	2
chr15	98079569	98159569	-0.180545	12.4748	1
chr15	9980245	63868445	-0.102339	0	122
chr15	60188445	60998445	0.138873	84.7082	1
chr15	57688445	57878445	0.124321	83.501	1
chr15	99399569	99479569	-0.095404	21.5726	2
chr15	9940245	63868445	-0.102339	0	122
chr15	79829570	79929570	0.130968	84.1046	1
chr15	9990245	63048445	-0.102339	0	122
chr15	96539569	96679569	0.135822	84.507	1
chr15	38380245	38470245	-0.00818063	52.9175	1
chr15	57598445	57888445	0.124321	83.501	1
chr15	60758445	61108445	0.138873	84.7082	1
chr15	99989569	100219569	-0.343625	4.02414	1
chr15	60218445	60998445	0.138873	84.7082	1
chr15	79749570	79829570	-0.00896194	52.2177	2
chr15	34080245	34260245	-0.364683	3.82294	1
chr15	11980245	12120245	-0.0167133	48.4909	1
chr15	31510245	31590245	-0.0109738	51.7103	1
chr15	54788445	55008445	0.154247	86.3179	1
chr15	94259569	94509569	0.0797004	77.4648	1
chr15	94769569	95579569	-0.0038749	55.1308	1
chr15	93269569	93409569	-0.150362	12.7016	2
chr15	83169570	83339570	-0.17764	12.4748	1
chr15	89629569	90219569	0.0511655	71.2274	1
chr15	37330245	37910245	-0.169252	12.4748	1
chr15	10490245	10910245	-0.420693	2.21328	1
chr15	97709569	97969569	-0.0219878	43.7247	4
chr15	89599569	90209569	0.0511655	71.2274	1
chr15	90239569	90929569	-0.122611	18.3099	1
chr15	24720245	25420245	-0.325122	4.62777	1
chr15	56328445	57508445	0.327601	96.3783	1
chr15	24590245	25720245	-0.325122	4.62777	1
chr15	35290245	36150245	-0.099003	21.371	2
chr15	101369569	101959569	-0.045494	37.0221	1
chr15	61098445	63748445	-0.433186	0.604839	2
chr15	31300245	31590245	-0.072392	26.0606	3
chr15	52508445	53698445	-0.212888	6.45161	2
chr15	51908454	52158445	-0.140711	15.2918	1
chr15	58138445	58878445	-0.073984	24.3408	5
chr15	79749570	80079570	-0.0289192	40.0407	6
chr15	11600245	11940245	0.124011	83.501	1
chr15	43998454	44418454	-0.0515674	35.0101	1
chr15	12200245	12800245	0.173785	94.3434	3
chr15	43028454	43758454	0.128732	87.7016	2
chr15	61098445	63778445	-0.433186	0.604839	2
chr15	64688438	65638438	0.0327127	65.996	1
chr15	68919570	70929570	-0.152958	14.4869	1
chr15	51908454	52458445	-0.140711	15.2918	1
chr15	52508445	53358445	-0.212888	6.45161	2
chr15	56058445	57518445	0.327601	96.3783	1
chr15	12190245	12820245	0.173785	94.3434	3
chr15	55298445	56058445	-0.0334901	39.6761	4
chr15	78029570	78329570	-0.022091	45.0505	3
chr15	85259570	85719570	-0.55606	0	2
chr15	6900000	7460000	0.559521	98.5887	2
chr15	59878445	61098445	0.138873	84.7082	1
chr15	43768454	44408454	-0.0838612	25	2
chr15	26470245	27230245	0.61801	98.994	1
chr15	41168454	41968454	-0.883771	0.402414	1
chr15	102979569	103349569	-0.13532	9.73631	5
chr15	31610245	32730245	-0.286361	2.62097	2
chr15	36160245	36710245	-0.0422089	35.0913	5
chr15	92429569	93439569	-0.135652	13.3333	3
chr15	9450245	10320245	-0.0318946	41.8511	1
chr15	24720245	25720245	-0.325122	4.62777	1
chr15	11970245	12800245	0.0679228	83.3671	5
chr15	41168454	45538454	-0.134849	2.2541	10
chr15	60098445	61098445	0.138873	84.7082	1
chr15	68418438	71249570	-0.152958	14.4869	1
chr15	93269569	93579569	-0.17409	7.47475	3
chr15	38670245	39348454	0.0662736	82.7586	5
chr15	68428438	70929570	-0.152958	14.4869	1
chr15	25990245	27240245	0.309854	97.5806	2
chr15	38010245	38680245	-0.123643	16.3636	3
chr15	39358454	40138454	0.0330851	67.3387	2
chr15	55108445	56048445	-0.137266	9.12779	5
chr15	24580245	25970245	-0.49454	0.403226	2
chr15	61983445	63773445	-0.433186	0.604839	2
chr15	9970245	61498445	-0.0968251	0	120
chr15	61983445	63653445	-0.433186	0.604839	2
chr15	9740245	63898445	-0.102339	0	122
chr15	61983445	63603445	-0.433186	0.604839	2
chr15	61983445	63343445	-0.433186	0.604839	2
chr15	9760245	61498445	-0.0968251	0	120
chr15	101989569	102064569	-0.0170861	48.2897	1
chr15	99314569	99379569	-0.129238	16.9014	1
chr15	9985245	63898445	-0.102339	0	122
chr15	38300245	38475245	-0.00818063	52.9175	1
chr15	102984569	103179569	-0.23811	8.2495	1
chr15	85269570	85584570	-0.55606	0	2
chr15	80264570	80699570	0.167979	92.1371	2
chr15	81449570	81604570	0.133504	84.3058	1
chr15	103009569	103174569	-0.23811	8.2495	1
chr15	76239570	76329570	-0.00400889	51.1111	3
chr15	81829570	81909570	-0.165419	11.0887	2
chr15	85714570	85869570	0.0500722	74.9495	3
chr15	88824570	88924570	0.00782072	58.7525	1
chr15	58463445	58878445	0.0441943	70.7661	2
chr15	84279570	84614570	-0.0718173	29.7787	1
chr15	97719569	97854569	-0.14426	12.1212	3
chr15	78349570	78429570	-0.0573473	33.1992	1
chr15	55303445	55548445	-0.0208895	46.0765	1
chr15	36780245	37010245	0.355424	96.5795	1
chr15	55108445	55278445	-0.552371	0.804829	1
chr15	101339569	101984569	-0.045494	37.0221	1
chr15	85459570	85584570	-0.822912	0.402414	1
chr15	6905000	7230000	1.02415	99.1952	1
chr15	11585245	11970245	0.124011	83.501	1
chr15	78444570	78544570	0.13641	84.507	1
chr15	39863454	40133454	-0.0526341	34.8089	1
chr15	55558445	56053445	-0.0878887	25.1509	1
chr15	97194569	97664569	-0.0746024	28.0242	2
chr15	8625000	8885000	0.419088	97.5855	1
chr15	90234569	90839569	-0.122611	18.3099	1
chr15	11405245	11970245	0.124011	83.501	1
chr15	39363454	39823454	0.118804	82.6962	1
chr15	85594570	85869570	0.0500722	74.9495	3
chr15	57593445	58023445	-0.0774045	25.0505	3
chr15	11750245	11970245	0.124011	83.501	1
chr15	101334569	102074569	-0.0312901	42.7419	2
chr15	24590245	25420245	-0.325122	4.62777	1
chr15	55093445	55558445	-0.196313	4.84848	3
chr15	102699569	102744569	-0.0864579	25.1509	1
chr15	101239569	101284569	0.00130445	56.7404	1
chr15	76669570	76714570	0.0117195	58.7879	3
chr15	97789569	97849569	0.0676639	75.0503	1
chr15	88829570	88874570	0.00782072	58.7525	1
chr15	61983445	62568445	-0.433186	0.604839	2
chr16	11029907	11109907	-0.11598	20.802	1
chr16	15879907	16109907	0.204899	92.2306	1
chr16	10569907	10789907	0.0232341	63.4085	1
chr16	35319914	35549914	-0.338561	4.7619	1
chr16	38339914	38509916	0.294819	97.4684	5
chr16	29729914	30189914	-0.0901094	24.3719	2
chr16	89769755	90189755	-0.146552	15.2882	1
chr16	44759887	45089887	-0.00706799	54.2714	2
chr16	95618393	95968393	-0.0550831	35.3383	1
chr16	10569907	10849907	0.0232341	63.4085	1
chr16	95638393	95948393	-0.0550831	35.3383	1
chr16	45189887	45639887	0.134014	89.196	2
chr16	95208393	95338393	0.183033	89.4737	1
chr16	19719907	19859907	0.149466	86.7168	1
chr16	10409907	10529907	-0.0409768	39.7985	3
chr16	58449887	58669887	0.0778538	79.198	1
chr16	59420174	59620174	0.0601156	76.8844	2
chr16	90319755	90729755	0.0987081	84.6734	2
chr16	13879907	14129907	0.0705681	78.4461	1
chr16	21839927	22029927	0.0271729	67.0025	3
chr16	36879914	37019914	0.0100009	61.0553	2
chr16	29629914	30249914	-0.0901094	24.3719	2
chr16	92549755	93459755	0.0956818	81.203	1
chr16	65719755	66019755	0.189102	90.4762	1
chr16	35049914	35539914	-0.037111	41.3098	3
chr16	87499755	87749755	0.101938	81.4536	1
chr16	95458393	95968393	-0.0550831	35.3383	1
chr16	37289914	37679914	-0.00045906	54.5455	4
chr16	45189887	45419887	0.134014	89.196	2
chr16	85809755	86309755	0.433609	97.4937	1
chr16	23149927	23419927	-0.296496	6.01504	1
chr16	42179887	43599887	-0.0290745	44.3609	1
chr16	92559755	93299755	0.0956818	81.203	1
chr16	95348393	95968393	0.0533463	74.6231	2
chr16	50249887	50739887	0.0314642	66.1654	1
chr16	91019755	91639755	0.0557342	81.519	5
chr16	19719907	20189927	0.0509407	76.3224	3
chr16	56769887	57079887	0.046262	72.1805	1
chr16	8989907	10009907	-0.378951	4.51128	1
chr16	19719907	20159927	0.0509407	76.3224	3
chr16	15879907	16309907	0.214072	96.9697	4
chr16	62930174	64750174	0.922847	99.2481	1
chr16	38619887	39059887	-0.012011	53.0151	2
chr16	64760174	65499665	-0.176543	11.809	2
chr16	75669755	76899755	0.0767632	84.131	3
chr16	96228393	96688393	-0.050949	36.3409	1
chr16	91929755	92449755	0.0432804	70.9273	1
chr16	36029914	36839914	0.0308188	72.6582	5
chr16	62990174	64750174	0.922847	99.2481	1
chr16	96188393	96668393	-0.0345808	43.2161	2
chr16	16299907	16909907	-0.111289	18.9394	4
chr16	36459914	36819914	0.0580952	79.3451	3
chr16	11459907	11969907	-0.0426261	38.8471	1
chr16	81199755	84499755	-0.0260999	44.6115	1
chr16	62990174	64720174	0.922847	99.2481	1
chr16	16309907	16889907	-0.190709	9.29648	2
chr16	91029755	91689755	-0.00245746	57.1429	8
chr16	26229914	27129914	-0.397127	3.00752	1
chr16	87519755	88219755	0.101938	81.4536	1
chr16	28579914	29579914	-0.0253566	45.8438	3
chr16	77119755	78369755	0.143688	86.2155	1
chr16	73009755	74419755	0.19105	90.7268	1
chr16	25969914	27149914	-0.397127	3.00752	1
chr16	57389887	91539755	0.0702247	100	57
chr16	42159887	44069887	-0.092932	22.9798	4
chr16	68609755	70569755	-0.333315	5.01253	1
chr16	64760174	66019755	-0.0575401	32.1519	5
chr16	84734755	84834755	-0.00520755	56.6416	1
chr16	18439907	18619907	0.0283848	68.593	2
chr16	10274907	10399907	0.104014	81.9549	1
chr16	8489907	8679907	-0.101644	20.7071	4
chr16	17204907	17279907	0.157877	92.2111	2
chr16	50529887	50734887	0.0314642	66.1654	1
chr16	30589914	31074914	-0.00734305	55.6391	1
chr16	85804755	86644755	0.433609	97.4937	1
chr16	28834914	29579914	0.00398134	58.0402	2
chr16	8409907	8679907	-0.0739435	27.0886	5
chr16	96358393	96673393	-0.050949	36.3409	1
chr16	20504927	20644927	-0.00350939	52.7778	4
chr16	22314927	22579927	-0.334173	5.01253	1
chr16	38854887	39059887	0.000959033	58.6466	1
chr16	57239887	57599887	0.172748	87.9699	1
chr16	23979914	25069914	-0.0432503	38.2872	3
chr16	16199907	16304907	0.312842	95.99	1
chr16	4065000	4295000	0.0805005	79.6992	1
chr16	10279907	10519907	-0.0319676	43.3249	3
chr16	23979914	25349914	-0.0432503	38.2872	3
chr16	23979914	25264914	-0.0432503	38.2872	3
chr16	27459914	28494914	0.167548	87.4687	1
chr16	85804755	86414755	0.433609	97.4937	1
chr16	85804755	86889755	0.433609	97.4937	1
chr16	20719927	20764927	-0.0345845	43.2161	2
chr17	35178055	35233055	-0.131354	16.3695	1
chr17	80045660	80185660	-0.0353619	40.5186	1
chr17	43513051	43613051	-0.739507	0	2
chr17	56355577	56555577	-0.122279	18.1524	1
chr17	35018055	35108055	-0.0296727	38.5993	4
chr17	25573055	25673055	0.15824	85.8995	1
chr17	28228055	28308055	-0.193393	11.3452	1
chr17	31528055	31663055	0.0987157	81.6558	2
chr17	29263055	29368055	-0.0061678	51.1364	2
chr17	29398055	29498055	0.209826	90.7618	1
chr17	45728051	46133051	0.14178	90.5691	3
chr17	30468055	30913055	-0.103075	19.4805	2
chr17	86905660	87255660	-0.142685	8.46906	4
chr17	14277993	14522993	0.65328	99.0276	1
chr17	83890660	84200660	-0.0431571	37.4392	1
chr17	29048055	29248055	0.0581989	75.7329	4
chr17	83045660	83250660	0.00867764	58.5089	1
chr17	87030660	87255660	-0.456613	1.78282	1
chr17	65855660	66110660	0.0489907	71.2195	3
chr17	44268051	45383051	0.121229	88.1301	3
chr17	43263051	43463051	0.240783	92.8687	1
chr17	85660660	86070660	-0.0140098	49.2707	1
chr17	12412134	12812134	-0.223999	8.42788	1
chr17	22093033	22193033	-0.0113007	50.5673	1
chr17	17763036	17898036	-0.086651	23.0519	2
chr17	24478055	24523055	-0.0499357	35.6564	1
chr17	33743055	33803055	0.215115	91.41	1
chr17	45683051	45723051	-0.0823241	25.9319	1
chr17	32348055	32433055	-0.00560759	51.6234	2
chr17	21503036	21563036	0.258647	93.3549	1
chr17	36223055	39853055	0.0311989	68.3607	8
chr17	45583051	45663051	-0.00659628	50.974	2
chr17	83970660	84200660	-0.0431571	37.4392	1
chr17	15383036	15473036	-0.134663	16.0454	1
chr17	79700660	79830660	0.0108194	58.9951	1
chr17	45473051	45563051	0.0804889	75.6888	1
chr17	24733055	24893055	-0.087265	20.5212	4
chr17	24743055	24853055	-0.0774815	27.7147	1
chr17	46263051	46393051	-0.0149391	47.4026	2
chr17	46773051	46883051	0.159526	90.5844	2
chr17	31333055	31493055	0.0245329	62.5608	1
chr17	26273055	26453055	0.0490499	69.6921	1
chr17	87350660	87450660	-0.280818	5.18639	1
chr17	43263051	43613051	-0.412744	0	3
chr17	48410675	48610675	-0.0421588	37.6013	1
chr17	47863051	48103050	-0.0770775	27.8768	1
chr17	21273036	21413036	-0.0145249	49.2707	1
chr17	31003055	31243055	0.0144793	59.8055	1
chr17	31683055	31863055	0.0749134	74.7164	1
chr17	21263036	21433036	-0.0145249	49.2707	1
chr17	65950660	66090660	0.260134	93.3549	1
chr17	15513036	15753036	-0.00867632	50.3247	2
chr17	33663055	33843055	-0.0395608	31.5359	6
chr17	79880660	80190660	-0.218936	5.84416	2
chr17	49960675	50230675	0.985584	99.3517	1
chr17	29253055	29503055	0.105558	88.2736	4
chr17	29883055	30583055	-0.136325	12.987	2
chr17	87680660	87950660	-0.213641	9.72447	1
chr17	49970675	50200675	0.985584	99.3517	1
chr17	17383036	17603036	-0.120048	19.1248	1
chr17	79890660	80210660	-0.155574	10.0813	3
chr17	34433055	34623055	-0.0629996	24.7961	5
chr17	87700660	87960660	-0.213641	9.72447	1
chr17	70710660	70990660	-0.00364836	53.0844	2
chr17	8247135	8437135	0.0401972	66.7208	2
chr17	71660660	71870660	0.0368701	66.4506	1
chr17	10307135	11077134	-0.227771	8.10373	1
chr17	84830660	85640660	-0.0259347	40.228	4
chr17	84830660	85190660	-0.0847682	22.1138	3
chr17	5790000	6030000	-0.174834	12.1556	1
chr17	36883055	37203055	0.00828045	54.6493	5
chr17	73740660	73890660	0.0874896	76.9854	1
chr17	27023055	27523055	-0.155351	5.54649	5
chr17	50290675	50800675	0.0889709	77.3096	1
chr17	15793036	16913036	0.0652632	73.0956	1
chr17	9167135	11077134	-0.0788135	25.1623	2
chr17	88950660	90500660	-0.041052	38.0875	1
chr17	79650660	80190660	-0.111266	15.1466	4
chr17	71660660	72790660	-0.0404191	37.987	2
chr17	81180660	82970660	-0.240083	7.29335	1
chr17	87040660	87570660	-0.222552	1.14007	4
chr17	31013055	31493055	0.00533236	53.1707	3
chr17	48410675	49440675	0.0564214	72.0779	2
chr17	88650660	90500660	-0.041052	38.0875	1
chr17	71540660	72790660	0.00211484	51.2195	3
chr17	49960675	50790675	0.537278	98.7013	2
chr18	38315346	38450346	-0.0915091	26.4881	1
chr18	60590346	60685346	-0.0324522	44.3452	1
chr18	35810346	35940346	-0.48411	2.08333	1
chr18	36410346	36520346	-0.167167	15.1786	1
chr18	56375346	56515346	0.150774	86.0119	1
chr18	65765346	65910346	0.115198	82.4405	1
chr18	65300346	65490346	0.172868	87.2024	1
chr18	60785346	61070346	-0.0667542	33.5329	3
chr18	67460346	67620346	-0.115025	21.791	2
chr18	60265346	60445346	0.0608463	79.9401	3
chr18	62670346	62975346	0.0121486	61.0119	1
chr18	49970346	50115346	-0.231103	11.0119	1
chr18	70190346	70420346	-0.0294269	45.5357	1
chr18	65930346	66040346	0.104894	80.9524	1
chr18	75145346	75600346	0.178832	88.3929	1
chr18	46595346	46740346	-0.0521398	40.2985	2
chr18	46330346	46595346	-0.173748	14.881	1
chr18	56735346	57090346	0.64527	98.8095	1
chr18	30530346	31445346	0.0257319	64.2857	1
chr18	33220346	33795346	-0.332167	5.65476	1
chr18	58505346	59080346	-0.0875578	28.9552	2
chr18	69895346	70420346	-0.0201871	51.3433	2
chr18	61540346	61700346	-0.0879086	28.9552	2
chr18	34620346	34740346	0.019124	62.9851	2
chr18	66410346	66520346	-0.0269106	45.8333	1
chr18	61790346	61920346	0.022745	63.0952	1
chr18	59080346	60150346	0.378765	97.0238	1
chr18	4250002	4370002	0.233203	94.0476	1
chr18	80003261	80123261	-0.0713824	33.3333	1
chr18	20641499	20821499	0.0368171	68.1548	1
chr18	84810608	84920608	-0.0150297	53.2738	1
chr18	37640346	37890346	0.00406137	59.8214	1
chr18	66360346	66520346	-0.0269106	45.8333	1
chr18	73670346	73760346	0.0385916	69.3452	1
chr18	57120346	57340346	-0.85994	0.595238	1
chr18	60850346	61070346	-0.0129827	53.869	1
chr18	46330346	46570346	-0.173748	14.881	1
chr18	34950346	35540346	-0.160298	15.5224	2
chr18	73670346	73860346	0.0948522	83.2836	2
chr18	37640346	37860346	0.00406137	59.8214	1
chr18	34290346	34490346	-0.00732597	53.5928	3
chr18	38460346	38810346	-0.24558	9.82143	1
chr18	10600002	10750002	0.0157277	62.6866	2
chr18	69880346	70190346	-0.0109473	55.0595	1
chr18	57390346	57970346	-0.101473	25	1
chr18	80813261	81923261	-0.292904	7.44048	1
chr18	6210002	6460002	-0.130354	18.75	1
chr18	61200346	61490346	0.22287	93.4524	1
chr18	70500346	70650346	-0.0120259	54.9254	2
chr18	62540346	62980346	-0.0637908	34.4311	3
chr18	56750346	57340346	-0.107335	23.5821	2
chr18	65500346	65910346	-0.015304	52.3952	3
chr18	5160002	5340002	-0.0215183	49.1071	1
chr18	33260346	33800346	-0.106411	23.5821	2
chr18	32880346	33210346	0.21504	93.1548	1
chr18	67460346	67780346	-0.0406759	41.0876	6
chr18	66070346	66520346	-0.0269106	45.8333	1
chr18	80953261	81933261	-0.292904	7.44048	1
chr18	33260346	33770346	-0.332167	5.65476	1
chr18	34310346	34470346	-0.00732597	53.5928	3
chr18	30330346	31600346	0.0131683	61.791	2
chr18	38470346	38860346	-0.24558	9.82143	1
chr18	66360346	67010346	-0.0269106	45.8333	1
chr18	37330346	37890346	0.00406137	59.8214	1
chr18	6710002	7500002	0.116782	85.9701	2
chr18	77801261	78143261	-0.0283653	48.6567	2
chr18	38010346	38460346	-0.0465773	40.3614	5
chr18	63770346	64470346	-0.111972	23.2143	1
chr18	32470346	32850346	-0.042315	40.1786	1
chr18	52950346	53710346	-0.184497	6.00601	4
chr18	67460346	67810346	0.0110809	64.2424	7
chr18	22031499	22601499	0.273986	94.6429	1
chr18	44910346	46140346	-0.0294269	45.5357	1
chr18	46150346	46570346	-0.0980784	24.9249	4
chr18	56750346	57300346	-0.107335	23.5821	2
chr18	40250346	42010346	0.000419567	55.3892	3
chr18	39130346	40210346	0.320303	96.131	1
chr18	61540346	61920346	-0.0348421	43.2024	6
chr18	39130346	40040346	0.320303	96.131	1
chr18	46330346	46740346	-0.0795973	29.7297	4
chr18	9990002	10770002	0.0273582	71.9033	6
chr18	16211491	16811491	-0.812864	0.595238	1
chr18	4360002	4700002	0.101557	84.7761	2
chr18	9980002	10820002	0.00192964	60.6061	7
chr18	68490346	70190346	-0.299875	2.68657	2
chr18	84810608	86500608	0.0410272	69.8507	2
chr18	19941499	20821499	-0.0253062	48.6567	2
chr18	73180346	73860346	-0.0633196	33.9339	4
chr18	4230002	4690002	0.145439	92.515	3
chr18	40250346	42210346	-0.00246442	54.6547	4
chr18	68490346	70420346	-0.209726	5.08982	3
chr18	41920346	42230346	-0.0111164	54.7619	1
chr18	43840346	44830346	0.0883277	82.0896	2
chr18	57970346	59080346	-0.105171	22.8228	4
chr18	76130346	77831261	-0.0698792	22.0183	10
chr18	34640346	35580346	-0.0442814	39.3293	9
chr18	65930346	67010346	-0.0961895	25.4491	3
chr18	7890002	9980002	-0.074526	33.1343	2
chr19	5785000	5880000	-0.10715	18.5355	4
chr19	46665510	46745510	0.0607254	76.3098	2
chr19	45570510	45750510	-0.171437	12.0729	2
chr19	10540510	10615510	-0.0206406	47.7169	3
chr19	53395510	53575510	0.0381809	70.1595	2
chr19	32710510	33230510	0.106453	82.0455	1
chr19	45220510	45550510	-0.104921	22.9545	1
chr19	37050510	37210510	-0.00961752	53.8636	1
chr19	8575510	8690510	0.0437541	70.9091	1
chr19	17120510	17370510	-0.171628	13.1818	1
chr19	36110510	36445510	0.20886	92.5	1
chr19	22915510	23150510	-0.0146488	51.3636	1
chr19	24300510	24875510	0.09557	80.6818	1
chr19	54040510	55060510	0.270293	94.7727	1
chr19	29065510	29355510	-0.0370424	42.369	2
chr19	32715510	33365510	0.106453	82.0455	1
chr19	8850510	9115510	0.00149635	60.8796	9
chr19	57405510	57645510	-0.0749541	29.7727	1
chr19	34985510	36085510	-0.0100811	53.8636	1
chr19	29825510	29985510	0.537855	98.6364	1
chr19	38980510	40230510	-0.00692027	55.6818	1
chr19	5915000	5965000	-0.0211714	47.6082	2
chr19	5090000	5145000	-0.0626567	33.2574	2
chr19	5965000	6020000	-0.191706	8.65604	2
chr19	8735510	8815510	-0.0363935	39.8169	4
chr19	5290000	5370000	0.0114181	61.2756	2
chr19	4500000	4630000	0.0489857	75.3425	3
chr19	7525510	7615510	-0.0245478	45.9091	1
chr19	21645510	21745510	-0.0658629	32.2727	1
chr19	10675510	10965510	-0.0567932	30.5747	6
chr19	37045510	37275510	-0.15148	13.4396	2
chr19	55215510	55315510	0.00182071	58.6364	1
chr19	44295510	44425510	0.027599	65.6818	1
chr19	45275510	45555510	-0.104921	22.9545	1
chr19	59235510	59325510	0.00646691	59.7727	1
chr19	26735510	27425510	-0.0866941	25.9091	1
chr19	46665510	46885510	0.0481123	75.1142	3
chr19	43825510	43945510	-0.168173	13.1818	1
chr19	11915510	11995510	-0.0768775	29.3182	1
chr19	3290000	3450000	0.110342	82.5	1
chr19	56425510	56795510	-0.240733	5.92255	2
chr19	53645510	53935510	-0.316751	1.59453	2
chr19	10715510	10965510	-0.073938	26.1468	5
chr19	53755510	53935510	-0.09255	24.7727	1
chr19	59425510	60314097	-0.0547259	33.1808	4
chr19	57145510	57365510	0.0562686	74.0909	1
chr19	17095510	51685510	-0.0051092	100	198
chr19	22935510	23225510	0.120705	87.2437	2
chr19	25125510	25445510	0.0222887	63.6364	1
chr19	55325510	56275510	-0.164009	13.8636	1
chr19	59415510	60344097	-0.0282809	42.8899	5
chr19	32755510	33235510	0.106453	82.0455	1
chr19	45215510	45755510	-0.114595	17.3913	4
chr19	21375510	21505510	0.283998	94.7727	1
chr19	32525510	32675510	-0.200111	12.2727	1
chr19	11765510	11915510	0.00157277	56.9476	2
chr19	59385510	60334097	-0.0282809	42.8899	5
chr19	11605510	11775510	-0.0264416	44.3182	1
chr19	55335510	56135510	-0.164009	13.8636	1
chr19	28155510	28755510	-0.183886	13.1818	1
chr19	30645510	31765510	-0.0727526	30.2273	1
chr19	43825510	44105510	-0.128435	15.7175	2
chr19	6490000	6935510	-0.081407	24.3119	5
chr19	9905510	10205510	-0.0751106	25.0575	6
chr19	57395510	57625510	-0.0749541	29.7727	1
chr19	38055510	38355510	0.151522	87.0455	1
chr19	24625510	24875510	0.09557	80.6818	1
chr19	28155510	28725510	-0.183886	13.1818	1
chr19	30645510	31685510	-0.0727526	30.2273	1
chr19	31965510	32455510	-0.155623	12.1005	3
chr19	16065510	16605510	-0.02024	47.7273	1
chr19	25125510	25635510	0.0222887	63.6364	1
chr19	41315510	41765510	0.0075557	59.6811	2
chr19	36995510	37415510	-0.0522251	34.0961	4
chr19	30665510	31745510	-0.0727526	30.2273	1
chr19	18865510	20345510	-0.424685	2.5	1
chr19	41295510	41615510	0.0075557	59.6811	2
chr19	16025510	16615510	-0.02024	47.7273	1
chr19	20435510	20765510	-0.076336	29.5455	1
chr19	24275510	24855510	-0.265355	7.72727	1
chr19	57155510	57645510	-0.0642809	31.0502	3
chr19	30835510	31685510	-0.0727526	30.2273	1
chr19	21375510	21755510	0.109067	86.3326	2
chr19	27425510	28015510	-0.331206	4.77273	1
chr19	56925510	57325510	0.656087	99.0909	1
chr19	27865510	31415510	0.0146322	76.3593	18
chr19	53395510	53935510	-0.0998682	19.9541	5
chr19	48195510	49725510	0.0381625	69.3182	1
chr19	49815510	51145510	0.036845	68.8636	1
chr1	75343425	75468425	0.0773857	77.6	2
chr1	86438425	86533425	-0.215207	8.78828	1
chr1	88558425	88708425	-0.22821	7.58988	1
chr1	171129869	171219869	-0.0632648	31.1585	1
chr1	155022870	155217870	0.0304204	64.753	3
chr1	133908423	134048423	0.080711	76.1651	1
chr1	194873806	194963806	-0.191358	10.7856	1
chr1	181894869	182119869	0.500626	98.4021	1
chr1	167219869	167339869	0.170328	91.2	2
chr1	180264869	180424869	0.377723	96.9374	1
chr1	153897870	154182870	0.203732	90.4128	1
chr1	133733423	134048423	0.080711	76.1651	1
chr1	170289869	170609869	0.201822	90.0133	1
chr1	20934919	21159919	0.128638	83.2224	1
chr1	156739869	157084869	-0.210856	9.18775	1
chr1	63753426	64453426	0.17249	86.8176	1
chr1	81313425	82433425	-0.32515	3.72836	1
chr1	131998423	132123423	0.104695	82.6667	2
chr1	185546121	186716121	0.217647	94.5333	2
chr1	57428156	57953156	-0.0158468	48.0692	1
chr1	111858423	112383423	0.0459406	69.3742	1
chr1	81313425	82293425	-0.32515	3.72836	1
chr1	37268155	37638155	-0.124104	11.631	4
chr1	163139869	163904869	0.0289615	64.4	2
chr1	149837870	150267870	0.20096	93.7333	2
chr1	157544869	158659869	0.0627906	72.9694	1
chr1	41808155	42708155	0.0842929	79.0667	2
chr1	63653426	64713426	0.0723611	80.3476	4
chr1	143802870	144377870	0.214105	94.2667	2
chr1	136533423	137233423	-0.0462901	35.2	2
chr1	157554869	158954869	0.0372869	66.6667	2
chr1	131998423	132048423	0.0754428	75.4993	1
chr1	180899869	180979869	-0.0980214	17.3565	3
chr1	173269869	174339869	-0.00326013	48.9247	8
chr1	133043423	133123423	0.101959	79.8935	1
chr1	133133423	133363423	-0.184655	11.1851	1
chr1	189016121	189656121	-0.186813	10.9188	1
chr1	86213425	86313425	0.0342031	65.779	1
chr1	13789919	14689919	0.152311	85.6192	1
chr1	13789919	14729919	0.152311	85.6192	1
chr1	75493425	75573425	-0.0240537	42.9907	3
chr1	64713426	65013426	-0.190004	7.2	2
chr1	181109869	181189869	-0.100375	22.6365	1
chr1	191086121	191286121	0.0104545	57.7333	2
chr1	184846121	185196121	0.666711	99.2011	1
chr1	120593423	121183423	-0.0524133	34.0879	1
chr1	78723425	79643425	-0.159537	13.4487	1
chr1	153892870	154082870	0.203732	90.4128	1
chr1	181129869	181209869	-0.100375	22.6365	1
chr1	166779869	167219869	0.0490764	70.1731	1
chr1	134473423	134633423	-0.232173	7.05726	1
chr1	128583423	128833423	-0.0693782	29.8269	1
chr1	177189869	177689869	-0.007675	52.8628	1
chr1	173319869	173399869	-0.0131059	49.6671	1
chr1	166159869	166329869	-0.0718529	29.1611	1
chr1	165229869	165329869	-0.0942278	23.8349	1
chr1	171369869	171479869	-0.00225721	50.1337	4
chr1	128413423	128593423	-0.0693782	29.8269	1
chr1	83213425	83723425	-0.000484706	55.6591	1
chr1	33663155	33743155	0.0177049	61.3848	1
chr1	43303155	43743155	-0.505173	1.1984	1
chr1	132383423	132493423	0.0255531	63.1158	1
chr1	37293155	37433155	-0.00466	52.2667	2
chr1	63753426	64123426	0.17249	86.8176	1
chr1	171359869	171499869	-0.00225721	50.1337	4
chr1	176869869	177689869	0.0317804	65.0667	2
chr1	119093423	119423423	-0.0484689	35.6858	1
chr1	77973425	78423425	-0.51282	0.133333	2
chr1	75123426	75263425	0.00177022	52.6245	9
chr1	171819869	171999869	-0.0453064	36.6178	1
chr1	13789919	14869919	0.152311	85.6192	1
chr1	120163423	120563423	0.122319	82.5566	1
chr1	119093423	119453423	-0.0484689	35.6858	1
chr1	169959869	170139869	-0.199509	10.253	1
chr1	182149869	182319869	-0.0732395	28.4953	1
chr1	192733806	192913806	-0.0338158	40.6125	1
chr1	150532870	151012870	0.165445	86.5513	1
chr1	173229869	174359869	-0.00326013	48.9247	8
chr1	178519869	179479869	-0.772888	0.399467	1
chr1	156042870	156249870	-0.0875043	24.767	1
chr1	152852870	153472870	-0.0271793	40.2406	4
chr1	175049869	175609869	-0.0682469	30.2264	1
chr1	43753155	44073155	-0.0930031	20.2667	2
chr1	30803155	30953155	0.241454	92.9427	1
chr1	191951585	192106119	-0.00856432	51.7976	1
chr1	16799919	17129919	0.0783357	75.7656	1
chr1	23823161	24143161	-0.12252	13.7517	3
chr1	39543155	39973155	0.00579272	55.2	2
chr1	51643156	51953156	0.0458156	69.241	1
chr1	52293156	52633156	-0.276617	5.05992	1
chr1	167949869	169359869	-0.257346	6.12517	1
chr1	179509869	179629869	0.0210394	61.8667	2
chr1	43133155	43743155	-0.505173	1.1984	1
chr1	154282870	155012870	0.0317534	64.7137	1
chr1	186446121	186716121	0.372888	96.8043	1
chr1	178519869	178969869	-0.772888	0.399467	1
chr1	55083156	55233156	-0.123154	13.6182	3
chr1	153092870	153402870	-0.0496028	33.3333	2
chr1	156239870	156639869	-0.0901505	20.8	2
chr1	66433426	66833426	-0.175251	5.8745	3
chr1	79793425	80523425	-0.0134354	48.2667	2
chr1	165229869	165469869	-0.0677998	27.7333	2
chr1	175939869	176709869	-0.00493861	53.9281	1
chr1	120593423	121433423	0.0117342	58.2667	2
chr1	81283425	169609869	0.0104373	61.2245	311
chr1	6399919	6989919	0.301642	94.6738	1
chr1	180269869	180569869	0.377723	96.9374	1
chr1	67633426	69113426	0.0138828	59.787	1
chr1	87423425	87953425	-0.0554058	26.3722	5
chr1	4859919	5099919	-0.162662	12.783	1
chr1	12849919	13139919	-0.0237205	44.3409	1
chr1	13799919	185636121	-0.000415187	24.6377	683
chr1	144202870	144382870	0.159199	86.0186	1
chr1	16099919	16439919	-0.20432	6.53333	2
chr1	153892870	154732870	0.203732	90.4128	1
chr1	133133423	133613423	-0.0887063	20.5607	3
chr1	167929869	169369869	-0.257346	6.12517	1
chr1	166779869	167339869	0.129911	89.1856	3
chr1	83723425	84703425	0.135097	87.6	2
chr1	182149869	182539869	-0.0765497	21.6578	4
chr1	167939869	169499869	-0.257346	6.12517	1
chr1	71543426	72113426	0.15591	92.3899	3
chr1	167929869	169469869	-0.257346	6.12517	1
chr1	15009919	15809919	-0.388548	2.66312	1
chr1	174589869	175009869	0.137063	84.1545	1
chr1	153542870	154182870	0.10141	86.4973	4
chr1	151802870	152512870	0.0376358	66.5779	1
chr1	150432870	151362870	0.235503	95.7333	2
chr1	61183156	62963426	0.0395451	67.9573	3
chr1	72323426	72843426	-0.162258	5.48128	4
chr1	191326121	191816121	-0.104578	14.4385	4
chr1	157739869	158659869	0.0627906	72.9694	1
chr1	61753426	62703426	-0.0154259	48.2024	1
chr1	144002870	144382870	0.159199	86.0186	1
chr1	67213426	69113426	0.0138828	59.787	1
chr1	150402870	151362870	0.235503	95.7333	2
chr1	140163423	140663423	0.364585	96.2716	1
chr1	50923156	51623156	0.0384741	66.8442	1
chr1	75643425	77903425	0.236921	92.6764	1
chr1	175929869	176679869	-0.00493861	53.9281	1
chr1	52633156	53043156	0.0208387	59.8131	3
chr1	175049869	175919869	-0.0663721	24.1979	4
chr1	174589869	175919869	-0.0256851	39.2236	5
chr1	167219869	167649869	0.0421912	70.4545	4
chr1	169529869	170209869	-0.0871292	19.385	4
chr1	50943156	51613156	0.0384741	66.8442	1
chr1	125593423	126963423	-0.00615947	49.2657	3
chr1	24363161	25833155	0.291217	97.0667	2
chr1	103793423	105643423	0.0926244	80.1333	2
chr1	173449869	174469869	-0.0293317	35.2547	6
chr1	162699869	163959869	0.0315506	66.8005	5
chr1	16429919	17129919	0.0402124	70.6827	5
chr1	178139869	178449869	-0.0814134	21.8959	3
chr1	128863423	130373423	-0.166126	12.6498	1
chr1	125603423	126443423	0.00675489	55.7333	2
chr1	151812870	152762870	0.0376358	66.5779	1
chr1	118323423	118763423	-0.0664737	30.6258	1
chr1	67173426	69123426	0.0138828	59.787	1
chr1	85083425	85633425	0.210485	90.6791	1
chr1	173299869	174309869	-0.00326013	48.9247	8
chr1	7219919	9539919	0.038537	66.9774	1
chr1	16889919	35103155	-0.00184554	51.3176	31
chr1	7399919	9549919	0.0490635	70.2667	2
chr1	173509869	173659869	-0.234603	4.93333	2
chr1	150432870	153472870	-0.0152038	42.449	17
chrX	124186391	147275457	-0.0696979	12.0235	52
chrX	73704661	73784661	-0.121718	20.1531	1
chrX	71416825	71606825	-0.137913	15.601	2
chrX	106014661	106174661	-0.164381	13.0435	2
chrX	73814661	73924661	0.0339214	69.0537	2
chrX	99134661	99524661	-0.0199373	49.6164	2
chrX	56266823	124196391	-0.0441201	15.3527	152
chrX	164182068	164402068	-0.277082	7.14286	1
chrX	152225457	152345457	-0.0715663	31.202	2
chrX	94424661	94544661	-0.00446717	57.1429	1
chrX	151935457	152025457	-0.0491572	37.7551	1
chrX	153385457	153715457	-0.261223	8.16327	1
chrX	161392068	161822068	-0.08183	27.2959	1
chrX	161712068	161792068	-0.08183	27.2959	1
chrX	112526391	112906391	-0.00961752	54.3367	1
chrX	164182068	164452068	-0.095762	23.5294	2
chrX	134075461	134325461	0.00187133	57.289	2
chrX	55986823	124196391	-0.0441201	15.3527	152
chrX	85674661	85924661	-0.0475778	38.5204	1
chrX	150655457	150975457	-0.140919	16.0714	1
chrX	85674661	85884661	-0.0475778	38.5204	1
chrX	155145457	155315457	-0.169082	13.0435	2
chrX	160172068	161052068	-0.0942409	23.3933	4
chrX	47976823	48396823	-0.0643758	31.5385	3
chrX	99854661	100484661	-0.20202	8.69565	2
chrX	99804661	100494661	-0.20202	8.69565	2
chrX	96894661	97444661	0.198931	91.3265	1
chrX	72004661	72824661	0.0131986	62.4041	2
chrX	56266823	147275457	-0.0506399	0	204
chrX	106794661	107174661	-0.0863015	26.2755	1
chrX	55946823	124196391	-0.0441201	15.3527	152
chrX	97434661	98624661	-0.125548	18.6224	1
chrX	16892874	18222874	-0.0101777	53.7084	2
chrX	124186391	144045457	-0.0665132	12.2093	49
chrX	96004661	96884661	-0.154209	12.8205	3
chrX	68946825	70166825	-0.522495	1.27551	1
chrX	112966391	114046391	-0.0321069	45.2685	2
chrX	106794661	107444661	-0.0392704	41.688	2
chrX	56006823	147275457	-0.0506399	0	204
chrX	41846823	42256823	0.0744931	78.8265	1
chrX	41816823	42256823	0.0744931	78.8265	1
chrX	53776823	124196391	-0.0441201	15.3527	152
chrX	144035457	147275457	-0.121716	19.4872	3
chrX	21242874	124116391	-0.0455823	0	203
chrX	122996391	147275457	-0.0644423	13.8235	53
chrX	96894661	98624661	0.0366916	70.3325	2
chrX	38546823	41836823	0.0868249	86.6667	3
chrX	53776823	147275457	-0.0506399	0	204
chrX	123001391	124196391	0.208852	92.3469	1
chrX	166662068	167227068	0.0313975	66.0714	1
chrX	71646825	71954661	-0.04859	38.0102	1
chr2	128694264	128819264	-0.620613	0.713558	1
chr2	118484264	118609264	-0.0471715	33.2314	1
chr2	152684264	152834264	-0.225325	4.89796	2
chr2	36004480	36214480	0.0201647	56.0901	5
chr2	10098373	10293373	-0.0595769	29.4597	1
chr2	156529264	156704264	0.0341189	61.8756	1
chr2	150604264	150674264	0.137359	81.5494	1
chr2	73581943	73746943	-0.0516817	31.6004	1
chr2	109904843	110209843	0.0614787	69.6939	2
chr2	25094480	25189480	-0.00867518	48.0122	1
chr2	165074500	165264500	0.0449775	64.4241	1
chr2	125659264	125734264	0.0110148	54.9439	1
chr2	28919480	29059480	-0.0179646	43.527	1
chr2	146629264	147179264	-0.158236	9.18367	2
chr2	157339264	157464264	-0.228591	6.9317	1
chr2	35544480	35904480	0.0253466	59.2253	1
chr2	155509264	155619264	0.00534949	50	2
chr2	26159480	26284480	-0.0826844	23.6493	1
chr2	151579264	151679264	0.0884476	74.3119	1
chr2	72041943	72151943	-0.0234274	41.3863	1
chr2	158759264	158864264	0.0185557	55.7143	2
chr2	118744264	118894264	-0.159709	5.11247	4
chr2	37924480	38379480	-0.0146488	45.0051	1
chr2	49759480	50274480	0.0216269	57.1429	2
chr2	103084843	103344843	-0.0146488	45.0051	1
chr2	106354843	106959843	0.259125	92.2528	1
chr2	146954264	147179264	-0.233533	6.52396	1
chr2	21958373	22869480	-0.0275555	38.2653	2
chr2	65406943	65571943	0.0146491	55.8614	1
chr2	8673373	10013373	-0.225543	7.03364	1
chr2	93479843	93779843	0.247018	91.5392	1
chr2	152914264	153149264	-0.0241712	38.5087	3
chr2	101899843	102454843	-0.0616458	24.4127	3
chr2	33974480	34639480	-0.495858	0.204082	2
chr2	173189499	173559499	0.381441	97.8571	2
chr2	50304480	51919480	-0.0767613	25.0765	1
chr2	50299480	51149480	-0.0767613	25.0765	1
chr2	173104499	173559499	0.381441	97.8571	2
chr2	72506943	73296943	-0.132739	9.20245	4
chr2	74716943	74966943	-0.0165437	44.1386	1
chr2	134549264	135334264	-0.290479	4.58716	1
chr2	174314499	174674499	0.0341996	62.2313	5
chr2	74696943	75151943	-0.0165437	44.1386	1
chr2	72976943	73276943	-0.181788	7.44898	2
chr2	74696943	75601943	-0.0165437	44.1386	1
chr2	148854264	148904264	-0.123344	16.4118	1
chr2	118634264	118734264	-0.0457333	31.7347	2
chr2	158764264	158844264	0.0618035	68.5015	1
chr2	165094500	165264500	0.0449775	64.4241	1
chr2	30464480	30804480	-0.275906	4.89297	1
chr2	154414264	154614264	-0.0777556	19.1207	4
chr2	122074264	122164264	-0.163714	11.6208	1
chr2	163614264	163724264	0.123526	79.9185	1
chr2	172364500	172444500	-0.0245407	38.6735	2
chr2	155964264	156134264	-0.178843	7.65306	2
chr2	164584500	164734500	-0.0356193	36.7992	1
chr2	103469843	103749843	-0.068102	27.7268	1
chr2	181185295	181335295	-0.0025342	45.8078	4
chr2	166934500	167014500	0.0963367	75.6371	1
chr2	167274500	167404500	0.278762	92.9664	1
chr2	90859843	91069843	-0.167963	4.39673	4
chr2	93209843	93479843	-0.0602111	29.3578	1
chr2	145694264	145894264	-0.250753	6.01427	1
chr2	28754480	28984480	-0.076257	22.551	2
chr2	103119843	103349843	-0.0146488	45.0051	1
chr2	80319843	80519843	-0.00678014	49.4393	1
chr2	37384480	37494480	0.0329066	61.0601	1
chr2	70211943	70561943	-0.0328209	38.1244	1
chr2	152024264	152114264	0.155662	83.6901	1
chr2	162924264	163344264	0.00524197	49.9488	5
chr2	28754480	29054480	-0.076257	22.551	2
chr2	101689843	101909843	0.0658436	71.5306	2
chr2	75881943	76111943	-0.00798207	48.8277	1
chr2	65811943	66041943	0.0184619	57.3904	1
chr2	74291943	74651943	-0.0165863	44.1386	1
chr2	69271943	69431943	-0.0835254	23.5474	1
chr2	146954264	147304264	-0.233533	6.52396	1
chr2	80349843	80529843	-0.00678014	49.4393	1
chr2	58027589	58667589	-0.104896	16.5306	2
chr2	132514264	132704264	-0.0265245	40.1631	1
chr2	131084264	131264264	-0.0842868	15.9672	5
chr2	106429843	106959843	0.259125	92.2528	1
chr2	4668954	4868954	-0.0390115	35.7798	1
chr2	74711943	75141943	-0.0165437	44.1386	1
chr2	103449843	103719843	-0.0246288	38.6735	2
chr2	70121943	70571943	-0.0245603	38.6735	2
chr2	48894480	49324480	-0.0272225	40.0612	1
chr2	113489843	113799843	-0.638449	0.611621	1
chr2	105329843	105429843	0.121102	79.5107	1
chr2	5988954	6178954	-0.0145278	45.0561	1
chr2	52254480	52594480	-0.220534	7.64526	1
chr2	118264264	118464264	-0.178947	10.7034	1
chr2	102679843	103089843	-0.174425	8.06122	2
chr2	104879843	105249843	0.0577266	67.788	1
chr2	13298373	13548373	0.0645415	69.5209	1
chr2	75781943	75971943	0.118048	79.001	1
chr2	102669843	103059843	-0.398251	2.14067	1
chr2	152024264	152204264	0.155662	83.6901	1
chr2	143834264	143984264	-0.21467	8.46075	1
chr2	63511943	64861943	0.227753	90.5199	1
chr2	66461943	66801943	-0.109402	19.1641	1
chr2	13268373	13798373	0.00642496	50.6135	4
chr2	158054264	158364264	0.109586	78.1855	1
chr2	152104264	152374264	-0.0342076	32.0368	5
chr2	140194264	140424264	-0.0262252	40.1631	1
chr2	12458373	13268373	-0.070805	24.1837	2
chr2	155204264	155424264	-0.0614396	23.1084	4
chr2	63491943	64901943	0.227753	90.5199	1
chr2	70701943	71061943	-0.165904	8.67347	2
chr2	72511943	73281943	-0.132739	9.20245	4
chr2	63511943	64921943	0.227753	90.5199	1
chr2	31974480	32244480	0.000102789	46.9867	3
chr2	20888373	21278373	-0.106883	19.6738	1
chr2	157604264	158344264	-0.0875505	17.1779	4
chr2	152024264	152374264	-0.0342076	32.0368	5
chr2	150804264	150994264	-0.0655946	25.5102	2
chr2	33814480	34644480	-0.495858	0.204082	2
chr2	72201943	73301943	-0.107379	9.01639	6
chr2	118264264	118614264	-0.0339043	32.8221	4
chr2	34824480	35114480	-0.0825454	20.7143	2
chr2	60741943	61401943	-0.52676	1.01937	1
chr2	60741943	61451943	-0.52676	1.01937	1
chr2	61661943	61971943	-0.0796967	21.7347	2
chr2	155504264	155754264	-0.106857	12.6789	4
chr2	158374264	158654264	0.0103403	51.1747	3
chr2	143834264	144224264	-0.108043	15.8163	2
chr2	68781943	69431943	-0.120128	10.7362	4
chr2	73921943	74651943	-0.0165863	44.1386	1
chr2	84059843	84429843	-0.257455	5.70846	1
chr2	18388373	18688373	0.00569604	50.102	2
chr2	134544264	134794264	-0.290479	4.58716	1
chr2	58197589	58667589	-0.159015	12.3344	1
chr2	126804264	127224264	-0.0209551	38.2413	4
chr2	18048373	18678373	-0.141912	9.2952	3
chr2	136904264	137944264	0.606659	98.6748	1
chr2	47784480	48904480	-0.0347238	37.105	1
chr2	132514264	132904264	-0.0422851	28.9662	5
chr2	48914480	49734480	-0.195532	6.12245	2
chr2	76921943	77711943	-0.0423494	33.2653	2
chr2	55087589	56027589	0.109909	78.1855	1
chr2	157604264	158194264	-0.0875505	17.1779	4
chr2	66951943	68351943	0.359932	95.3109	1
chr2	135354264	136144264	-0.478953	1.52905	1
chr2	74691943	75311943	-0.0165437	44.1386	1
chr2	102679843	103349843	-0.0954596	15.3374	4
chr2	105519843	106089843	-0.186516	4.49438	3
chr2	169074500	170064500	0.0689386	70.7441	1
chr2	14308373	14698373	4.42908e-06	51.8858	1
chr2	27764480	28204480	-0.0981628	21.1009	1
chr2	72231943	73281943	-0.107379	9.01639	6
chr2	131984264	132244264	-0.0793725	21.7347	2
chr2	56107589	57917589	0.113415	81.1224	2
chr2	66521943	66801943	-0.109402	19.1641	1
chr2	90759843	91579843	-0.0187715	33.4369	16
chr2	174084499	174294499	-0.152604	12.844	1
chr2	6428954	8648373	0.410123	96.4322	1
chr2	143864264	144224264	-0.108043	15.8163	2
chr2	5988954	6408954	-0.204917	5.81633	2
chr2	25664480	25884480	-0.0106379	47.4006	1
chr2	64951943	65341943	-0.195365	9.78593	1
chr2	173584499	174904499	-0.0692441	9.89691	12
chr2	173564499	174294499	-0.162271	4.80573	4
chr2	55297589	55847589	0.109909	78.1855	1
chr2	106349843	107869843	0.129899	84.1837	2
chr2	12008373	13268373	-0.119061	12.7681	3
chr2	159054264	160374264	0.0326664	61.0601	1
chr2	75611943	76091943	-0.0517773	26.4826	4
chr2	108679843	109289843	-0.0950883	21.5087	1
chr2	8668373	9898373	-0.225543	7.03364	1
chr2	13268373	14058373	-0.0528748	25.4862	5
chr2	14048373	14298373	0.0541747	67.6531	2
chr2	142854264	143074264	0.103937	77.472	1
chr2	72481943	73281943	-0.132739	9.20245	4
chr2	139374264	140164264	-0.244277	1.32789	3
chr2	75591943	76111943	-0.0517773	26.4826	4
chr2	67561943	68341943	0.359932	95.3109	1
chr2	112499843	113439843	0.014857	55.8614	1
chr2	66811943	68351943	0.359932	95.3109	1
chr2	37374480	37774480	-0.0565393	25.9448	3
chr2	61631943	61971943	-0.0796967	21.7347	2
chr2	132294264	132694264	-0.0265245	40.1631	1
chr2	120384264	120924264	-0.0132173	39.8974	7
chr2	131814264	132244264	-0.0793725	21.7347	2
chr2	6428954	8388373	0.410123	96.4322	1
chr2	161184264	162684264	-0.0945539	21.5087	1
chr2	85719843	86479843	0.541265	98.1651	1
chr2	90719843	91589843	-0.0304251	22.9016	17
chr2	134564264	135314264	-0.290479	4.58716	1
chr2	138024264	139374264	-0.124364	16.3099	1
chr2	61631943	62281943	-0.0796967	21.7347	2
chr2	72031943	73281943	-0.0953858	10.1538	7
chr2	80759843	83339843	-0.0371147	35.102	2
chr2	135964264	136454264	0.167414	84.7095	1
chr2	19408373	20278373	-0.0210911	41.896	1
chr2	110059843	110429843	0.134511	81.1417	1
chr2	61631943	62461943	-0.0289149	36.8744	3
chr2	39034480	39384480	-0.217776	5.10204	2
chr2	53250966	83289843	-0.0497203	2.64977	114
chr2	62121943	69971943	0.0436941	76.5199	28
chr3	88406078	88476078	-0.0434613	35.9425	2
chr3	107692082	107867082	0.243402	92.9825	1
chr3	98226077	98316077	-0.0689818	29.5056	1
chr3	97201077	97346077	-0.104035	21.5311	1
chr3	108412082	108557082	-0.293479	4.78469	1
chr3	53031078	53451078	0.127123	82.7751	1
chr3	94376078	94441078	0.0141833	59.9681	1
chr3	101506077	101811077	0.00688439	57.8947	1
chr3	95961077	96056077	-0.136569	15.63	1
chr3	106127082	106312082	0.02294	62.201	1
chr3	103391077	103741077	0.0193199	61.4035	1
chr3	121542082	121762082	-0.170587	12.1212	1
chr3	52256078	52846078	-0.145352	14.5136	1
chr3	102081077	102246077	-0.0593351	31.5789	1
chr3	108277082	108387082	0.0436726	68.2616	1
chr3	129297082	129687082	-0.204649	10.6858	1
chr3	121887082	122142082	0.160795	86.2839	1
chr3	14870000	15200000	0.0182238	61.244	1
chr3	105987082	106452082	0.02294	62.201	1
chr3	115662082	115972082	-0.0191148	45.3674	2
chr3	36831078	37206078	-0.115461	19.2982	1
chr3	130712082	131247082	-0.363365	0.958466	2
chr3	66331078	67351078	0.0324237	64.7528	1
chr3	79201078	79591078	-0.352835	3.50877	1
chr3	93361078	93501078	-0.00521775	54.067	1
chr3	8590000	8925000	0.0339497	64.6965	2
chr3	38886078	40396078	-0.0520915	34.1308	1
chr3	54351078	54681078	0.519856	98.4051	1
chr3	9705000	10315000	-0.0765136	25.3994	2
chr3	38886078	39816078	-0.0520915	34.1308	1
chr3	88306078	88701078	-0.0971489	6.96921	11
chr3	94456078	94496078	-0.253793	6.37959	1
chr3	90416078	90466078	-0.0232103	44.6571	1
chr3	116422082	116512082	0.0393317	67.4641	1
chr3	107867082	107927082	-0.054218	33.6523	1
chr3	90506078	90616078	0.0485283	72.4359	4
chr3	152107036	152217036	0.251581	93.1419	1
chr3	142487036	142567036	0.129831	86.901	2
chr3	95136078	95216078	-0.0187347	45.6869	2
chr3	121307082	121507082	0.327411	96.0128	1
chr3	145617036	145897036	0.260392	96.3259	2
chr3	157947036	158027036	-0.175938	11.9617	1
chr3	87926078	88076078	0.132604	93.0979	5
chr3	89326078	89416078	-0.0533074	29.4872	4
chr3	57836078	58126078	0.0191365	61.4035	1
chr3	88856078	89076078	-0.114389	16.7732	2
chr3	10010000	10250000	-0.124154	17.3844	1
chr3	65526078	65936078	0.00689821	55.7508	2
chr3	62216078	62466078	0.171653	86.7624	1
chr3	104706077	104787082	-0.0670631	29.8246	1
chr3	89486078	89776078	-0.0310152	41.3078	1
chr3	102246077	102696077	0.255627	93.1419	1
chr3	94446078	94526078	-0.253793	6.37959	1
chr3	79866078	80056078	0.0654269	73.2057	1
chr3	145597036	145907036	0.260392	96.3259	2
chr3	86776078	86986078	-0.417467	2.07337	1
chr3	152217036	152377036	0.127777	82.7751	1
chr3	99226077	99946077	-0.0777662	27.2727	1
chr3	65526078	65876078	0.00689821	55.7508	2
chr3	122167082	122277082	-0.151505	14.0351	1
chr3	102086077	102226077	-0.0593351	31.5789	1
chr3	51226078	51366078	-0.0647045	30.622	1
chr3	95136078	95266078	-0.0259914	36.9775	6
chr3	127317082	127557082	-0.0770722	27.4322	1
chr3	122637082	122907082	0.1387	84.051	1
chr3	30811078	30961078	0.00658879	57.7352	1
chr3	51476078	52246078	-0.161015	6.73077	4
chr3	55076078	55356078	-0.106246	18.6901	2
chr3	52256078	53016078	-0.145352	14.5136	1
chr3	138217036	138417036	0.00742132	57.8947	1
chr3	10010000	10300000	-0.124154	17.3844	1
chr3	96936077	97316077	-0.125397	14.377	2
chr3	96936077	97346077	-0.125397	14.377	2
chr3	122457082	122637082	0.0136479	59.8086	1
chr3	14880000	15240000	0.0182238	61.244	1
chr3	53026078	53276078	0.127123	82.7751	1
chr3	110137082	110257082	-0.00678014	53.748	1
chr3	142487036	142707036	0.120659	90.5449	4
chr3	65386078	65936078	0.00689821	55.7508	2
chr3	100186077	100556077	0.0440185	68.2616	1
chr3	65656078	65936078	-0.0682223	29.8246	1
chr3	32331078	32511078	-0.158713	11.0224	2
chr3	37461078	38211078	-0.0351431	40.1914	1
chr3	34641078	35491078	0.262407	93.3014	1
chr3	31791078	32331078	0.0784197	75.4386	1
chr3	83936078	84316078	0.0706293	75.8786	2
chr3	146557036	146787036	-0.014337	49.2823	1
chr3	97926077	98316077	-0.17725	9.10543	2
chr3	115657082	115937082	-0.0191148	45.3674	2
chr3	100186077	100586077	0.0440185	68.2616	1
chr3	104777082	105067082	-0.133927	7.07395	6
chr3	157537036	158027036	-0.0456816	33.28	3
chr3	32531078	32721078	0.179732	88.0383	1
chr3	126587082	126897082	-0.447391	1.75439	1
chr3	75206078	75726078	0.0781003	80.8	3
chr3	83906078	84316078	0.0706293	75.8786	2
chr3	95516078	95786077	0.0477785	76.3285	7
chr3	28161078	28751078	-0.607748	0.478469	1
chr3	69236078	69696078	-0.388762	0.638978	2
chr3	53726078	54166078	-0.0208089	45.4545	1
chr3	121307082	121767082	0.0487289	71.04	3
chr3	103036077	103346077	-0.0581849	27.0833	4
chr3	102076077	102696077	0.0981459	81.4696	2
chr3	78956078	79596078	-0.0952815	20.1278	2
chr3	82996078	83286078	-0.000618749	55.3429	1
chr3	146347036	146937036	-0.0686703	20.2899	7
chr3	18050000	19070000	0.14557	84.8485	1
chr3	36631078	37211078	-0.115461	19.2982	1
chr3	102246077	102806077	0.0551307	71.885	2
chr3	97196077	97586077	-0.104035	21.5311	1
chr3	137537036	137757036	0.0954404	78.1499	1
chr3	75216078	75516078	-0.0716101	29.0271	1
chr3	121167082	121507082	0.120312	88.32	3
chr3	70096078	73056078	-0.156996	13.7161	1
chr3	145407036	145907036	0.209869	95.2	3
chr3	135887036	137747036	-0.057246	28.2051	4
chr3	33811078	34061078	-0.0307881	41.3078	1
chr3	121877082	122287082	-0.0543785	29.44	3
chr3	105077082	105677082	-0.131596	16.1085	1
chr3	116897082	117437082	0.072712	76.5176	2
chr3	95486078	95836077	0.0708658	87.399	9
chr3	52256078	53456078	-0.030639	39.68	3
chr3	30601078	30821078	-0.000201144	55.6619	1
chr3	117147082	117417082	0.00778863	58.0542	1
chr3	80076078	81926078	0.0181928	60.7029	2
chr3	31161078	31601078	0.207863	90.7496	1
chr3	98876077	99946077	-0.0159319	46.6454	2
chr3	95336078	95786077	0.0580562	82.2294	9
chr3	125847082	126897082	-0.157772	11.0224	2
chr3	101306077	101816077	0.0475874	69.3291	2
chr3	98906077	99946077	-0.0159319	46.6454	2
chr3	8590000	9070000	0.0832098	82.72	3
chr3	143227036	144227036	0.00636263	57.7352	1
chr3	125847082	126597082	0.131846	83.4131	1
chr3	84936078	86146078	-0.0727354	24.16	3
chr3	141857036	142457036	-0.122336	17.8628	1
chr3	137777036	138447036	-0.0612944	23.6715	7
chr3	49086078	50086078	-0.10101	21.6906	1
chr3	126977082	127557082	-0.0770722	27.4322	1
chr3	89066078	90046078	0.00342172	55.574	27
chr3	78956078	79816078	-0.0797971	20.3852	5
chr3	146177036	146937036	-0.0626624	20.3226	8
chr3	135887036	137437036	-0.108141	16.32	3
chr3	28131078	28751078	-0.607748	0.478469	1
chr3	34231078	35491078	0.262407	93.3014	1
chr3	58646078	59066078	-0.12495	17.3844	1
chr3	132737036	133097036	-0.148097	11.8211	2
chr3	122227082	138387036	-0.0443788	11.3879	66
chr3	54796078	55356078	-0.038554	36.8	3
chr3	139297036	141837036	0.557063	98.5646	1
chr3	31741078	62956078	-0.0173659	33.8318	93
chr3	29031078	30531078	-0.098093	22.6475	1
chr3	57456078	57836078	0.0616076	73.6422	2
chr3	88856078	90046078	-0.00703253	46.4883	30
chr3	53726078	54686078	0.172722	93.92	3
chr3	86336078	86946078	-0.417467	2.07337	1
chr3	61236078	61846078	-0.123431	17.3844	1
chr3	64006078	64786078	-0.0252736	43.3812	1
chr3	5860000	8250000	-0.0713676	24.32	3
chr3	121877082	122647082	-0.109857	14.1252	5
chr3	93606078	93816078	0.00961399	59.0112	1
chr3	55366078	57206078	-0.261573	2.8754	2
chr3	55516078	57216078	-0.518309	0.956938	1
chr3	14680000	15240000	0.00178754	53.8339	2
chr3	32351078	32701078	0.0151635	58.6538	4
chr3	15280000	16050000	0.00497403	53.44	3
chr3	49086078	51136078	-0.272178	2.23642	2
chr3	76056078	78926078	-0.0785423	27.1132	1
chr3	103046077	103746077	-0.0749236	20.5788	6
chr3	45376078	48846078	0.0330201	64.9123	1
chr3	113627082	115627082	0.253498	96.3259	2
chr3	79846078	81916078	0.0339375	65.6	3
chr3	105667082	106457082	-0.0650977	22.2222	7
chr3	129297082	130087082	-0.0949596	13.3655	7
chr3	8240000	152707036	-0.01752	0	600
chr3	88316078	90046078	-0.0372859	14.0652	45
chr3	111137082	116907082	0.00312454	58.1015	17
chr4	145555097	147520891	0.0713766	79.2378	3
chr4	155090891	155250891	-0.0744992	28.4404	1
chr4	116822395	116997395	-0.0185824	46.1942	2
chr4	42872128	42967128	-0.0447977	35.5643	2
chr4	129337756	129457756	0.169886	86.6317	1
chr4	133669085	133829085	0.083334	76.54	1
chr4	138924085	139079085	-0.140676	15.2031	1
chr4	9132853	9532853	0.00596573	57.2739	1
chr4	14817853	14927853	-0.375778	3.14548	1
chr4	138444085	138859085	-0.0951096	23.8532	1
chr4	134184085	134289085	0.0366514	66.7543	3
chr4	127242756	127322756	-0.104844	22.1494	1
chr4	41477967	41712968	0.361015	98.0315	2
chr4	141204085	141364085	0.0346461	66.3601	3
chr4	89139096	89528309	-0.355051	1.04987	2
chr4	10907853	11162853	-0.0662188	28.4777	2
chr4	154875891	155065891	-0.08145	26.4744	1
chr4	11627853	12027853	-0.0447585	34.4284	3
chr4	105147395	106232395	-0.11352	20.1835	1
chr4	59362128	59572128	0.20097	89.7772	1
chr4	40137967	40277967	-0.117954	14.5861	3
chr4	126602756	126742756	0.0738552	75.0983	1
chr4	14957853	15312853	-0.0396452	38.27	1
chr4	96273309	96683309	-0.000542779	51.3798	3
chr4	85154096	85804096	0.190878	89.1219	1
chr4	20117853	21232853	-0.146113	14.941	1
chr4	101657395	102002395	0.25343	92.9227	1
chr4	45422128	45772128	-0.0984067	23.329	1
chr4	64533966	65593966	0.206725	90.4325	1
chr4	126222756	126262756	0.0711197	74.574	1
chr4	132944085	133004085	0.0531899	71.1664	1
chr4	147960891	148005891	-0.0340088	40.367	1
chr4	43442128	43487128	0.0577993	71.8218	1
chr4	130899085	130939085	0.111027	81.3893	1
chr4	41632967	41712968	0.261081	93.0537	1
chr4	128702756	128782756	-0.0430224	37.0904	1
chr4	154865891	154975891	-0.0202485	45.6094	1
chr4	118427395	118577395	-0.0360873	38.7648	3
chr4	129952756	130082756	0.0698681	74.443	1
chr4	149455891	149545891	0.00172318	54.3307	2
chr4	120217395	120367395	0.00855349	58.3224	1
chr4	149635891	149715891	0.329206	95.675	1
chr4	154865891	154945891	-0.0202485	45.6094	1
chr4	41502967	41712968	0.361015	98.0315	2
chr4	129532756	129622756	-0.00413826	49.9343	3
chr4	117267395	117677395	0.394916	98.4252	2
chr4	45407128	45537128	-0.0984067	23.329	1
chr4	95003309	95883309	-0.155812	10.2362	2
chr4	40762967	40952967	0.0609567	73.8845	2
chr4	154895891	155065891	-0.08145	26.4744	1
chr4	152325891	152445891	-0.0385099	38.6632	1
chr4	127052756	127252756	0.064002	74.8031	2
chr4	62548966	62768966	0.345831	95.675	1
chr4	118397395	118577395	-0.0167857	43.5526	4
chr4	43057128	43427128	-0.044071	36.2205	2
chr4	10912853	11012853	-0.162061	13.2372	1
chr4	116287395	116607395	0.156553	93.5526	4
chr4	114397395	114637395	0.293319	94.3644	1
chr4	95003309	95933309	-0.177276	5.65046	3
chr4	149365891	149545891	0.00172318	54.3307	2
chr4	126592756	126712756	0.0738552	75.0983	1
chr4	63408966	63498966	-0.0981705	23.46	1
chr4	130332756	130528098	-0.282072	5.24246	1
chr4	32743025	33123025	0.100942	86.071	3
chr4	10902853	11192853	0.00953934	55.979	3
chr4	43257128	43427128	-0.00150224	54.9148	1
chr4	152325891	152485891	-0.0275243	42.3885	2
chr4	82634096	82924096	-0.192849	10.8781	1
chr4	100027395	100537395	1.79259	100	1
chr4	116307395	116577395	-0.0230892	43.5696	2
chr4	99947395	100537395	1.79259	100	1
chr4	132544085	132684085	0.0169633	60.6815	1
chr4	114337395	114647395	0.293319	94.3644	1
chr4	122892757	123082757	-0.042025	37.1391	2
chr4	117827395	118087395	0.0208575	61.2648	5
chr4	32743025	32993025	0.0578344	73.2283	2
chr4	94673309	94913309	0.143857	84.9279	1
chr4	106747395	107167395	0.0715074	79.2378	3
chr4	94673309	94943309	0.0404869	68.1102	2
chr4	102987395	103157395	-0.202297	10.4849	1
chr4	55517128	56497128	0.340289	95.675	1
chr4	48047128	48197128	0.24167	92.7916	1
chr4	100577395	101147395	-0.0878276	25.0328	1
chr4	94643309	94963309	0.0404869	68.1102	2
chr4	19692853	19952853	0.443665	97.3788	1
chr4	106607395	107157395	0.0421325	72.2003	5
chr4	139464085	139864085	-0.194854	10.8781	1
chr4	136674085	137074085	-0.0900287	18.6842	4
chr4	11222853	11512853	-0.0846447	25.1638	1
chr4	105147395	105937395	-0.11352	20.1835	1
chr4	22012853	22482853	-0.149547	14.5478	1
chr4	43627128	43877128	0.00224084	54.4619	2
chr4	14512853	14802853	0.0501156	70.3801	1
chr4	14542853	14822853	0.0501156	70.3801	1
chr4	120987395	121237395	0.211877	94.0945	2
chr4	120577395	120917395	0.0496664	70.7349	2
chr4	109747395	110027395	0.161424	86.1075	1
chr4	40132967	40682967	-0.114119	13.1579	4
chr4	129202756	129462756	0.043789	72.9908	5
chr4	22132853	22482853	-0.149547	14.5478	1
chr4	19572853	19952853	0.13487	90.1445	3
chr4	87364096	88354096	0.0918867	77.8506	1
chr4	20112853	21362853	-0.146113	14.941	1
chr4	33383025	34582751	-0.127695	13.5171	2
chr4	6212853	6422853	-0.0418434	37.6147	1
chr4	6572853	7862853	0.33577	95.675	1
chr4	132544085	132824085	-0.0441652	30.4749	6
chr4	33383025	34552751	0.0069516	57.7982	1
chr4	59377128	59787128	0.110619	83.727	2
chr4	59357128	59777128	0.110619	83.727	2
chr4	136654085	137294085	-0.0900287	18.6842	4
chr4	83254096	83574096	0.109304	83.4646	2
chr4	118617395	119177395	0.0137866	57.293	3
chr4	64818966	65508966	0.206725	90.4325	1
chr4	101347395	102007395	0.0982448	86.3158	4
chr4	96693309	98333309	0.560474	98.4273	1
chr4	154865891	155255891	-0.0309777	36.8906	5
chr4	85384096	86544096	0.827515	99.3447	1
chr4	110027395	111627395	-0.0950465	23.9843	1
chr4	119277395	119627395	-0.000864393	50.3294	5
chr4	87374096	88544096	0.0427699	69.5138	3
chr4	89134096	89693309	-0.362373	0.131406	3
chr4	81564096	82944096	-0.225701	5.51181	2
chr4	84054096	85104096	0.190214	88.9908	1
chr4	33923025	34552751	0.0069516	57.7982	1
chr4	63418966	64488966	0.456879	99.6053	4
chr4	111887395	112677395	0.0455789	69.0695	1
chr4	81174096	82944096	-0.0597483	28.3837	3
chr4	96693309	98713309	0.310424	97.2441	2
chr4	12242853	14442853	0.138197	88.0577	2
chr4	111907395	114087395	0.049099	71.7477	3
chr4	102487395	102987395	-0.322986	4.06291	1
chr4	22012853	24702853	-0.0996142	19.0289	2
chr4	46577128	110917395	0.0559381	100	188
chr4	3522853	3732853	-0.117128	15.6168	2
chr5	136199130	136249130	0.0656855	73.2573	1
chr5	35592351	35717351	0.0771876	75.4119	1
chr5	138844046	139179046	-0.303366	1.39594	2
chr5	90945974	91310974	-0.169781	9.26396	2
chr5	135619130	135774130	0.0891983	83.8628	3
chr5	73428761	73638761	0.141128	84.4106	1
chr5	105405981	105500981	0.00141487	55.7668	1
chr5	105405981	105870981	-0.125681	13.0877	3
chr5	105690981	105870981	-0.227629	7.85805	1
chr5	73313761	73383761	-0.0614289	31.4322	1
chr5	118779991	119689991	0.235676	95.8122	2
chr5	113360980	113729991	0.155995	90.2284	2
chr5	74308975	75158975	0.0160864	58.1957	3
chr5	36477351	36748761	0.0682652	75.7614	2
chr5	100425981	100515981	0.0780866	75.4119	1
chr5	103350981	103665981	0.376974	96.8314	1
chr5	146908424	147323424	0.00198747	53.0534	4
chr5	146708424	146903424	-0.148615	10.7868	2
chr5	38303761	38623761	-0.0448565	35.533	2
chr5	73858761	74283975	-0.0629963	29.3147	2
chr5	130274130	130854130	0.442188	97.4651	1
chr5	5495000	5755000	-0.0202315	43.0025	4
chr5	16934182	17769182	0.208213	90.4943	1
chr5	5755000	8000000	-0.2142	9.12548	1
chr5	66693761	67233761	0.257003	93.0292	1
chr5	120674991	120714991	0.00712755	57.2877	1
chr5	137668772	137753772	-0.10186	22.3067	1
chr5	112230980	112320980	-0.0626304	31.1787	1
chr5	34897351	35047351	-0.0674212	27.9188	2
chr5	135974130	136064130	0.0464159	69.2015	1
chr5	36577351	36748761	0.118347	81.8758	1
chr5	67528761	67728761	-0.029209	41.8251	1
chr5	124429991	124549991	0.022528	60.4828	3
chr5	114309991	114389991	-0.0879382	24.8416	1
chr5	134184130	134374130	-0.0591198	30.203	2
chr5	105510981	105660981	-0.150828	14.4487	1
chr5	45518761	45678761	-0.00295254	52.5381	2
chr5	134384130	134604130	-0.244419	4.06091	2
chr5	24394182	24474182	-0.0246938	42.5667	3
chr5	31597627	32157627	0.0567866	71.3561	1
chr5	123269991	123439991	0.154781	85.4246	1
chr5	45468761	45678761	-0.0206802	44.3456	3
chr5	122479991	122729991	0.049223	71.9187	3
chr5	31597627	32197627	-0.0292353	41.8782	2
chr5	100070981	100180981	-0.059699	31.6857	1
chr5	146978424	147228424	-0.0244733	42.6396	2
chr5	24674182	24754182	-0.210065	9.37896	1
chr5	135014130	135194130	-0.0134255	44.0051	6
chr5	108480981	108620981	-0.0085986	51.2041	1
chr5	105390981	105660981	-0.0747063	26.1421	2
chr5	21644182	21734182	-0.0292635	41.8782	2
chr5	67548761	67708761	-0.029209	41.8251	1
chr5	114969991	115239991	0.0330343	67.6433	5
chr5	117109991	117289991	-0.0821452	23.3503	2
chr5	75203975	75853975	-0.0182126	46.3878	1
chr5	90650974	90900974	-0.0184082	45.8122	2
chr5	76580975	76850975	0.0447447	68.5678	1
chr5	113460980	113729991	0.155995	90.2284	2
chr5	137888772	138118772	0.0799657	75.7921	1
chr5	64998761	65248761	0.0664816	73.5108	1
chr5	21424182	21594182	-0.0584071	30.3299	2
chr5	88780975	89390975	-0.458374	1.7744	1
chr5	35977351	36407351	-0.155726	13.9417	1
chr5	105510981	105870981	-0.189228	7.2335	2
chr5	111390980	112160980	-0.008643	51.2041	1
chr5	8470000	8840000	0.454604	98.731	2
chr5	29383460	29633460	0.106512	80.4816	1
chr5	3640000	3830000	-0.0328908	40.6844	1
chr5	97120981	98190981	-0.357336	1.14213	2
chr5	21274182	21634182	-0.0330182	36.8957	4
chr5	122119991	122399991	0.0465167	77.3657	8
chr5	76970975	77270975	0.0242548	61.2452	3
chr5	44298761	45288761	0.120105	82.1293	1
chr5	122459991	122749991	0.049223	71.9187	3
chr5	74433975	75163975	0.0160864	58.1957	3
chr5	21414182	21644182	-0.0584071	30.3299	2
chr5	25414182	25834182	-0.0391865	38.3249	2
chr5	18084182	18454182	0.144788	84.6641	1
chr5	43418761	43628761	-0.0421703	37.0089	1
chr5	143729131	143929131	-0.0563588	29.0978	3
chr5	52188761	52528761	0.127746	86.4213	2
chr5	98860981	99160981	-0.71785	0.633714	1
chr5	140854046	142324046	-0.28737	2.28426	2
chr5	137788772	137978772	0.0473198	71.0292	3
chr5	65408761	65638761	0.000936626	51.5883	3
chr5	144199131	144739131	-0.185043	5.08259	3
chr5	16304182	16874182	0.108602	80.7351	1
chr5	41118761	41758761	-0.0373071	38.7833	1
chr5	74573975	75163975	-0.0570832	30.9645	2
chr5	96260981	97060981	0.0153828	59.0102	2
chr5	75893975	76150975	0.00163311	55.7668	1
chr5	98890981	99160981	-0.71785	0.633714	1
chr5	147398424	147858424	-0.090714	20.8122	2
chr5	72348761	72708761	-0.154767	10.1523	2
chr5	106840981	107330981	-0.13498	12.0558	2
chr5	103350981	103810981	0.376974	96.8314	1
chr5	137498772	137788772	-0.108459	6.01793	9
chr5	41888761	43398761	0.0106135	58.4284	1
chr5	52118761	52528761	0.144184	90.8513	3
chr5	74303975	74953975	0.0457829	69.2893	2
chr5	92170974	92410974	0.0431947	72.6115	5
chr5	118769991	120099991	0.235676	95.8122	2
chr5	110360981	110640981	-0.109442	21.0393	1
chr5	75853975	76150975	0.00163311	55.7668	1
chr5	37288761	38088761	-0.0428894	32.57	4
chr5	29763460	30073460	0.298916	94.6768	1
chr5	42408761	43368761	0.0106135	58.4284	1
chr5	83770975	85950975	-0.0430327	36.6286	1
chr5	45468761	46338761	-0.00314927	49.5541	5
chr5	37288761	37718761	-0.0588311	28.3355	3
chr5	41888761	43368761	0.0106135	58.4284	1
chr5	75863975	76550975	0.0165502	59.9237	4
chr5	67528761	68018761	-0.125523	13.4518	2
chr5	9450000	10640000	0.0204253	61.2167	1
chr5	53318761	54118761	-0.0924308	20.4315	2
chr5	52168761	52838761	0.0312777	67.602	6
chr5	106000981	106820981	-0.0053528	53.3587	1
chr5	37288761	37758761	-0.0588311	28.3355	3
chr5	52128761	52828761	0.0521037	78.6718	7
chr5	23304182	27953460	-0.00504516	49.8684	30
chr5	132224130	133804130	1.09494	99.6198	1
chr5	35977351	36748761	-0.0110024	44.8408	5
chr5	17804182	18454182	0.144788	84.6641	1
chr5	97130981	98870981	-0.357336	1.14213	2
chr5	50468761	52068761	0.0756957	75.2852	1
chr5	3930000	4540000	-0.00401991	52.4112	2
[truncated: 549 more rows]
